# Supplementary material for: Chromosomal-level reference genome assembly of muskox (Ovibos moschatus) from Banks Island in the Canadian Arctic, a resource for conservation genomics
Source: Sci Rep. 2024 Sep 16;14:21023. doi: 10.1038/s41598-024-67270-9 (PMC11405533; doi:10.1038/s41598-024-67270-9)
Supplement: Supplementary file 2 — Supplementary Tables. [file 41598_2024_67270_MOESM2_ESM.xlsx]

## Sheet: Supp.Table S1 RepeatMasker
'==============================================================
sequences:	799
total length:	2603492506 bp (2603492506 bp excl N/X-runs)
GC level:	41.89 %
bases masked:	591758057 bp ( 22.73 %)
'==============================================================
	number of elements*	length occupied	percentage of sequence
------------------------------------------------------------------------------------------------------------------
SINEs:	417119	58134987 bp	2.23 %
Alu/B1	0	0 bp	0.00 %
MIRs	411078	57432176 bp	2.21 %
LINEs:	759888	349823087 bp	13.44 %
LINE1	415677	264755846 bp	10.17 %
LINE2	250899	63317331 bp	2.43 %
L3/CR1	35101	7060003 bp	0.27 %
RTE	56856	14507584 bp	0.56 %
LTR elements:	231420	80297579 bp	3.08 %
ERVL	70573	27875965 bp	1.07 %
ERVL-MaLRs	119176	38547746 bp	1.48 %
ERV_classI	25389	10093402 bp	0.39 %
ERV_classII	0	0 bp	0.00 %
DNA elements:	281869	54225695 bp	2.08 %
hAT-Charlie	162057	29655364 bp	1.14 %
TcMar-Tigger	44350	10820858 bp	0.42 %
Unclassified:	2947	447291 bp	0.02 %
Total interspersed repeats:		542928639 bp	20.85 %
Small RNA:	181672	12426174 bp	0.48 %
Satellites:	0	0 bp	0.00 %
Simple repeats:	784754	30440421 bp	1.17 %
Low complexity:	122105	5857632 bp	0.22 %
'==============================================================
* most repeats fragmented by insertions or deletions have been counted as one element
The query species was assumed to be Ovibos moschatus
RepeatMasker version 4.1.1 , default mode
run with rmblastn version 2.10.0+

## Sheet: Supp.Table S2 BUSCO Incomplete
Gene Symbol	Alias	Description	OrthoDBv10 (BUSCOgroup-mammalian lineage)	BUSCO v5.2.2	Muskox Chromosome	Accession
BUSCO scored as Fragmented
DYTN		dystrotelin	71645at40674	Fragmented	chr2	KAL1287572
FAM131C	C1orf117	family with sequence similarity 131 member C	158553at40674	Fragmented	chr2	KAL1287144
FAM174B		family with sequence similarity 174 member B	207534at40674	Fragmented	chr16	KAL1286369
PEG10	EDR,HB-1,MEF3L,Mar2,Mart2,RGAG3,RTL2,SIRH1	paternally expressed 10	62474at40674	Fragmented	chr12	KAL1287290
SOHLH1	C9orf157,NOHLH,ODG5,SPATA27,SPGF32,TEB2,bA100C15.3,bHLHe80	spermatogenesis and oogenesis specific basic helix-loop-helix 1	167077at40674	Fragmented	chr4	KAL1288509
GPC5		glypican 5	59976at40674	Fragmented	chr17	KAL1288240
GPR39		G protein-coupled receptor 39	112796at40674	Fragmented	chr2	KAL1287618
GRP	BN,GRP-10,preproGRP,proGRP	gastrin releasing peptide	208096at40674	Fragmented	chr5	KAL1287386
HLA-DMB-L1	D6S221E,RING7	major histocompatibility complex, class II, DM beta	183125at40674	Fragmented	chr2	KAL1287317
IMMP2L	IMMP2L-IT1,IMP2,IMP2-LIKE	inner mitochondrial membrane peptidase subunit 2	183977at40674	Fragmented	chr12	KAL1288355
STARD10	CGI-52,NY-CO-28,PCTP2,SDCCAG28	StAR related lipid transfer domain containing 10	153424at40674	Fragmented	chr19	KAL1287432
ZCCHC7	AIR1,HSPC086	zinc finger CCHC-type containing 7	91403at40674	Fragmented	chr10	KAL1288040
SYTL1	JFC1,SLP1	synaptotagmin like 1	89855at40674	Fragmented	chr2	KAL1287133
TNFRSF17	BCM,BCMA,CD269,TNFRSF13A	TNF receptor superfamily member 17	190449at40674	Fragmented	chr3	KAL1287499
ABHD15		abhydrolase domain containing 15	109146at40674	Fragmented	chr20	KAL1287672
AMDHD2	CGI-14	amidohydrolase domain containing 2	104709at40674	Fragmented	chr3	KAL1286525
AMPH	AMPH1	amphiphysin	81286at40674	Fragmented	chr12	KAL1288333
ASPG	C14orf76,GPA/WT,LYSOLP	asparaginase	91687at40674	Fragmented	chr16	KAL1286487
BOK	BCL2L9,BOKL	BCL2 family apoptosis regulator BOK	176175at40674	Fragmented	chr9	KAL1286408
C2orf80	GONDA1	chromosome 2 open reading frame 80	190655at40674	Fragmented	chr2	KAL1287557
C3orf18	G20	chromosome 3 open reading frame 18	203333at40674	Fragmented	chr6	KAL1287789
CABP4	CRSD,CSNB2B	calcium binding protein 4	179077at40674	Fragmented	chr5	KAL1286897
CAMKMT	C2orf34,CLNMT,CaM KMT,Cam,KMT	calmodulin-lysine N-methyltransferase	148914at40674	Fragmented	chr4	KAL1288409
CAPN10	CANP10,NIDDM1	calpain 10	80655at40674	Fragmented	chr9	KAL1286409
CARD19	BinCARD,C9orf89	caspase recruitment domain family member 19	185960at40674	Fragmented	chr10	KAL1287996
CAVIN1	CAVIN,CGL4,FKSG13,PTRF,cavin-1	caveolae associated protein 1	161124at40674	Fragmented	chr20	KAL1286468
CBFB	PEBP2B	core-binding factor subunit beta	187592at40674	Fragmented	chr15	KAL1287903
CCDC183	KIAA1984,PARF,bA216L13.7	coiled-coil domain containing 183	104819at40674	Fragmented	chr4	KAL1288448
CCDC85A		coiled-coil domain containing 85A	93964at40674	Fragmented	chr4	KAL1288410
CEP20	C16orf63,FOPNL,FOR20,PHSECRG2	centrosomal protein 20	188100at40674	Fragmented	chr3	KAL1287454
CFAP119	CCDC189, C16orf93	coiled-coil domain containing 189	184776at40674	Fragmented	chr3	KAL1287455
CINP		cyclin dependent kinase 2 interacting protein	176869at40674	Fragmented	chr16	KAL1286821
CLSTN3	CDHR14,CSTN3,alcbeta	calsyntenin 3	25306at40674	Fragmented	chr3	KAL1286998
CRIPT	HSPC139,SSMDF	CXXC repeat containing interactor of PDZ3 domain	203231at40674	Fragmented	chr4	KAL1288415
DAW1	DNAAF18,ODA16,WDR69	dynein assembly factor with WD repeats 1	102584at40674	Fragmented	chr2	KAL1287131
DBR1		debranching RNA lariats 1	72824at40674	Fragmented	chr1	KAL1288565
DCDC2C		doublecortin domain containing 2C	167181at40674	Fragmented	chr10	KAL1287998
DMRTA2		DMRT like family A2	156679at40674	Fragmented	chr9	KAL1287593
DMRTB1		DMRT like family B with proline rich C-terminal 1	202072at40674	Fragmented	chr9	KAL1287594
DR1	NC2,NC2-BETA,NC2B,NCB2	down-regulator of transcription 1	202429at40674	Fragmented	chr9	KAL1287847
EFNA1	B61,ECKLG,EFL1,EPLG1,GMAN,LERK-1,LERK1,TNFAIP4	ephrin A1	176850at40674	Fragmented	chr9	KAL1286720
EIF1AD	OBELIX,haponin	eukaryotic translation initiation factor 1A domain containing	197275at40674	Fragmented	chr5	KAL1286900
ERGIC1	AMC2,AMCN,ERGIC-32,ERGIC32,NET24	endoplasmic reticulum-golgi intermediate compartment 1	142625at40674	Fragmented	chr22	KAL1288304
EXOC4	SEC8,SEC8L1,Sec8p	exocyst complex component 4	26655at40674	Fragmented	chr12	KAL1286810
EXT1	EXT,LGCR,LGS,TRPS2,TTV	exostosin glycosyltransferase 1	38376at40674	Fragmented	chr21	KAL1288291
FBXO11	FBX11,IDDFBA,PRMT9,UBR6,UG063H01,VIT1	F-box protein 11	25629at40674	Fragmented	chr4	KAL1288417
FGF3	HBGF-3,INT2	fibroblast growth factor 3	196047at40674	Fragmented	chr5	KAL1286901
FHIT	AP3Aase,FRA3B	fragile histidine triad diadenosine triphosphatase	203431at40674	Fragmented	chr6	KAL1287790
GPR157		G protein-coupled receptor 157	149809at40674	Fragmented	chr11	KAL1288044
GSC	SAMS	goosecoid homeobox	187068at40674	Fragmented	chr16	KAL1286822
HS1BP3	ETM2,HS1-BP3	HCLS1 binding protein 3	171409at40674	Fragmented	chr4	KAL1288467
IFTAP	C11orf74,HEPIS,NWC	intraflagellar transport associated protein	188646at40674	Fragmented	chr19	KAL1287414
INAVA	C1orf106	innate immunity activator	102349at40674	Fragmented	chr11	KAL1287030
KHK	FRUCTU	ketohexokinase	137665at40674	Fragmented	chr4	KAL1288419
KIAA1958		KIAA1958	42666at40674	Fragmented	chr10	KAL1287999
KLHL12	C3IP1,DKIR	kelch like family member 12	62528at40674	Fragmented	chr11	KAL1287031
LRP10	LRP-10,LRP9,MST087,MSTP087	LDL receptor related protein 10	60859at40674	Fragmented	chr13	KAL1287243
LRRC17	P37NB	leucine rich repeat containing 17	107809at40674	Fragmented	chr12	KAL1288334
LUZP2	KFSP2566,PRO6246	leucine zipper protein 2	139354at40674	Fragmented	chr5	KAL1287626
MAMDC4	AEGP,EDTB	MAM domain containing 4	21214at40674	Fragmented	chr4	KAL1288421
MECR	CGI-63,DYTOABG,ETR1,FASN2B,NRBF1	mitochondrial trans-2-enoyl-CoA reductase	132023at40674	Fragmented	chr2	KAL1287132
MED4	ARC36,DRIP36,HSPC126,TRAP36,VDRIP	mediator complex subunit 4	169524at40674	Fragmented	chr17	KAL1288233
MEDAG	AWMS3,C13orf33,MEDA-4,MEDA4,hAWMS3	mesenteric estrogen dependent adipogenesis	146405at40674	Fragmented	chr17	KAL1288234
METTL14	hMETTL14	methyltransferase 14, N6-adenosine-methyltransferase subunit	121426at40674	Fragmented	chr7	KAL1287978
MRPL52		mitochondrial ribosomal protein L52	208631at40674	Fragmented	chr13	KAL1287245
MRPL54	L54mt,MRP-L54	mitochondrial ribosomal protein L54	202833at40674	Fragmented	chr8	KAL1287065
MTRES1	C6orf203,HSPC230,PRED31	mitochondrial transcription rescue factor 1	186284at40674	Fragmented	chr14	KAL1288365
NELFA	NELF-A,P/OKcl.15,WHSC2	negative elongation factor complex member A	106185at40674	Fragmented	chr7	KAL1288253
NINJ1	NIN1,NINJURIN	ninjurin 1	208659at40674	Fragmented	chr10	KAL1288000
NLRC3	CLR16.2,NOD3	NLR family CARD domain containing 3	30488at40674	Fragmented	chr3	KAL1287486
NOL12	Nop25,dJ37E16.7	nucleolar protein 12	202298at40674	Fragmented	chr3	KAL1287001
PIGH	GPI-H	phosphatidylinositol glycan anchor biosynthesis class H	185928at40674	Fragmented	chr13	KAL1288181
PPP1R7	SDS22	protein phosphatase 1 regulatory subunit 7	136133at40674	Fragmented	chr9	KAL1286411
PTCHD4	C6orf138,PTCH53,dJ402H5.2	patched domain containing 4	34843at40674	Fragmented	chr2	KAL1287301
PTGES	MGST-IV,MGST1-L1,MGST1L1,MPGES,PGES,PIG12,PP102,PP1294,TP53I12,mPGES-1	prostaglandin E synthase	197714at40674	Fragmented	chr4	KAL1288500
PTGIR	IP,PRIPR	prostaglandin I2 receptor	115457at40674	Fragmented	chr15	KAL1286756
REXO2	CGI-114,REX2,RFN,SFN	RNA exonuclease 2	171297at40674	Fragmented	chr19	KAL1287871
RGR	RP44	retinal G protein coupled receptor	153644at40674	Fragmented	chr6	KAL1287776
RHBDD1	RHBDL4,RRP4	rhomboid domain containing 1	169382at40674	Fragmented	chr2	KAL1287562
RSRC2		arginine and serine rich coiled-coil 2	184905at40674	Fragmented	chr1	KAL1288146
SHISA9	CKAMP44	shisa family member 9	105078at40674	Fragmented	chr3	KAL1287458
SLC35A3	AMRS	solute carrier family 35 member A3	134639at40674	Fragmented	chr9	KAL1287850
SLC39A3	ZIP-3,ZIP3	solute carrier family 39 member 3	167582at40674	Fragmented	chr8	KAL1287066
SPDEF	PDEF,bA375E1.3	SAM pointed domain containing ETS transcription factor	121101at40674	Fragmented	chr2	KAL1287303
SRSF3	SFRS3,SRp20	serine and arginine rich splicing factor 3	206041at40674	Fragmented	chr2	KAL1287304
TAB1	3'-Tab1,MAP3K7IP1	TGF-beta activated kinase 1 (MAP3K7) binding protein 1	84137at40674	Fragmented	chr3	KAL1287025
TADA2A	ADA2,ADA2A,KL04P,TADA2L,hADA2	transcriptional adaptor 2A	87884at40674	Fragmented	chr20	KAL1287683
TATDN3		TatD DNase domain containing 3	154638at40674	Fragmented	chr11	KAL1287032
TCF24	TCF-24,bHLHa25	transcription factor 24	201154at40674	Fragmented	chr21	KAL1288289
TGFA	TFGA	transforming growth factor alpha	198371at40674	Fragmented	chr4	KAL1288426
TK1	TK2	thymidine kinase 1	168656at40674	Fragmented	chr20	KAL1287084
TRIM8	FSGSNEDS,GERP,RNF27	tripartite motif containing 8	61959at40674	Fragmented	chr23	KAL1287963
TRNAU1AP	PRO1902,SECP43,TRSPAP1	tRNA selenocysteine 1 associated protein 1	171154at40674	Fragmented	chr2	KAL1287134
TSPAN18	TSPAN	tetraspanin 18	188518at40674	Fragmented	chr19	KAL1287416
UQCR10	HSPC051,HSPC119,HSPC151,QCR9,UCCR7.2,UCRC	ubiquinol-cytochrome c reductase, complex III subunit X	212679at40674	Fragmented	chr1	KAL1288149
VGLL3	VGL-3,VGL3	vestigial like family member 3	154961at40674	Fragmented	chr1	KAL1288570
VWC2	PSST739,UNQ739	von Willebrand factor C domain containing 2	159199at40674	Fragmented	chr12	KAL1287288
WNT2	INT1L1,IRP	Wnt family member 2	111020at40674	Fragmented	chr12	KAL1288335
BUSCO scored as Missing
CKMT2	SMTCK	creatine kinase, mitochondrial 2	98662at40674	Missing	chr8	KAL1288213
COL15A1		collagen type XV alpha 1 chain	30486at40674	Missing	chr10	KAL1288020
COL7A1	EBD1,EBDCT,EBR1,NDNC8	collagen type VII alpha 1 chain	7502at40674	Missing	chr6	KAL1287797
DAND5	CER2,CERL2,CKTSF1B3,COCO,CRL2,DANTE,GREM3,SP1	DAN domain BMP antagonist family member 5	178133at40674	Missing	chr2	KAL1286859
DCDC2B		doublecortin domain containing 2B	139352at40674	Missing	chr2	KAL1287128
DMPK	DM,DM1,DM1PK,DMK,MDPK,MT-PK	DM1 protein kinase	108158at40674	Missing	chr15	KAL1286767
EGF	HOMG4,URG	epidermal growth factor	13477at40674	Missing	chr7	KAL1287985
GRIA4	GLUR4,GLUR4C,GLURD,GluA4,GluA4-ATD,NEDSGA	glutamate ionotropic receptor AMPA type subunit 4	26280at40674	Missing	chr19	KAL1287884
NID2	NID-2	nidogen 2	15492at40674	Missing	chr13	KAL1288196
PIK3R4	VPS15,p150	phosphoinositide-3-kinase regulatory subunit 4	10381at40674	Missing	chr1	KAL1286780
SERPINC1	AT3,AT3D,ATIII,ATIII-R2,ATIII-T1,ATIII-T2,THPH7	serpin family C member 1	87360at40674	Missing	chr11	KAL1288065
SETD6		SET domain containing 6, protein lysine methyltransferase	119834at40674	Missing	chr15	KAL1287947
TMEM231	ALYE870,JBTS20,MKS11,PRO1886	transmembrane protein 231	136251at40674	Missing	chr15	KAL1287950
TMPRSS13	MSP,MSPL,MSPS,TMPRSS11	transmembrane serine protease 13	101323at40674	Missing	chr19	KAL1287898
WT1	AWT1,GUD,NPHS4,WAGR,WIT-2,WT-1,WT33	WT1 transcription factor	127341at40674	Missing	chr19	KAL1287437
ANXA13	ANX13,ISA	annexin A13	137128at40674	Missing	chr21	KAL1288295
CCDC17		coiled-coil domain containing 17	125572at40674	Missing	chr9	KAL1287599
CCDC62	CT109,ERAP75,SPGF67,TSP-NY	coiled-coil domain containing 62	86383at40674	Missing	chr1	KAL1288154
CHCHD6	CHCM1,MICOS25,Mic25,PPP1R23	coiled-coil-helix-coiled-coil-helix domain containing 6	193040at40674	Missing	chr6	KAL1286837
COL16A1	447AA,FP1572	collagen type XVI alpha 1 chain	62504at40674	Missing	chr2	KAL1287139
COL17A1	BA16H23.2,BP180,BPA-2,BPAG2,ERED,JEB4,LAD-1	collagen type XVII alpha 1 chain	65833at40674	Missing	chr23	KAL1287966
COL23A1		collagen type XXIII alpha 1 chain	174134at40674	Missing	chr8	KAL1288201
E2F2	E2F-2	E2F transcription factor 2	133417at40674	Missing	chr2	KAL1287142
FAM149A	MST119,MSTP119	family with sequence similarity 149 member A	71358at40674	Missing	chr4	KAL1287405
FAT3	CDHF15,CDHR10,hFat3	FAT atypical cadherin 3	424at40674	Missing	chr5	KAL1287632
FGD3	ZFYVE5	FYVE, RhoGEF and PH domain containing 3	75401at40674	Missing	chr10	KAL1288024
GUCY1A2	GC-SA2,GUC1A2	guanylate cyclase 1 soluble subunit alpha 2	54273at40674	Missing	chr19	KAL1287885
LDB2	CLIM1,LDB-2,LDB1	LIM domain binding 2	139330at40674	Missing	chr7	KAL1288274
LRP1B	LRP-1B,LRP-DIT,LRPDIT	LDL receptor related protein 1B	250at40674	Missing	chr2	KAL1287620
LYRM9	C17orf108,HSD24	LYR motif containing 9	212372at40674	Missing	chr20	KAL1287726
MRPS25	COXPD50,MRP-S25,RPMS25	mitochondrial ribosomal protein S25	188409at40674	Missing	chr6	KAL1286844
MTPN	GCDP,V-1	myotrophin	199814at40674	Missing	chr12	KAL1286811
OSBPL7	ORP7	oxysterol binding protein like 7	35034at40674	Missing	chr20	KAL1287742
PDE9A	HSPDE9A2	phosphodiesterase 9A	78183at40674	Missing	chr1	KAL1288630
SWI5	C9orf119,SAE3	SWI5 homologous recombination repair protein	203285at40674	Missing	chr4	KAL1288511
TMEM95	UNQ9390	transmembrane protein 95	195193at40674	Missing	chr20	KAL1287760
ZIC4		Zic family member 4	122239at40674	Missing	chr1	KAL1288653
AQP10	AQPA_HUMAN	aquaporin 10	143239at40674	Missing	chr9	KAL1286719
COL4A4	ATS2,BFH,CA44	collagen type IV alpha 4 chain	68154at40674	Missing	chr2	KAL1287559
COPRS	C17orf79,COPR5,HSA272196,TTP1	coordinator of PRMT5 and differentiation stimulator	185429at40674	Missing	chr20	KAL1287675
IL22RA2	CRF2-10,CRF2-S1,CRF2X,IL-22BP,IL-22R-alpha-2,IL-22RA2,ZCYTOR16	interleukin 22 receptor subunit alpha 2	170587at40674	Missing	chr14	KAL1288385
LDLR	FH,FHC,FHCL1,LDLCQ2	low density lipoprotein receptor	34908at40674	Missing	chr8	KAL1286849
LRIG1	LIG-1,LIG1	leucine rich repeats and immunoglobulin like domains 1	26047at40674	Missing	chr6	KAL1287792
SAP25		Sin3A associated protein 25	211049at40674	Missing	chr3	KAL1286789
SPATS1	DDIP,SPATA8,SRSP1	spermatogenesis associated serine rich 1	177320at40674	Missing	chr2	KAL1287302
SPX	C12orf39	spexin hormone	211200at40674	Missing	chr3	KAL1288080
THBS2	TSP2	thrombospondin 2	16413at40674	Missing	chr14	KAL1288366
A4GNT	alpha4GnT	alpha-1,4-N-acetylglucosaminyltransferase	137008at40674	Missing	chr1	KAL1288561
ACSL5	ACS2,ACS5,FACL5	acyl-CoA synthetase long chain family member 5	55357at40674	Missing	chr23	KAL1287955
ACVR1B	ACTRIB,ACVRLK4,ALK4,SKR2	activin A receptor type 1B	74128at40674	Missing	chr3	KAL1286974
ACVR1C	ACVRLK7,ALK7	activin A receptor type 1C	79486at40674	Missing	chr2	KAL1287823
ADAL	HsMAPDA	adenosine deaminase like	129257at40674	Missing	chr16	KAL1287291
AGO1	EIF2C,EIF2C1,GERP95,Q99,hAgo1	argonaute RISC component 1	26425at40674	Missing	chr9	KAL1287591
AGO2	CASC7,EIF2C2,LESKRES,LINC00980,PPD,Q10	argonaute RISC catalytic component 2	28062at40674	Missing	chr21	KAL1287355
AICDA	AID,ARP2,CDA2,HEL-S-284,HIGM2	activation induced cytidine deaminase	170397at40674	Missing	chr3	KAL1288075
AIRE	AIRE1,APECED,APS1,APSI,PGA1	autoimmune regulator	94635at40674	Missing	chr1	KAL1288562
AKAP8	AKAP 95,AKAP-8,AKAP-95,AKAP95	A-kinase anchoring protein 8	85613at40674	Missing	chr8	KAL1286848
AKT2	HIHGHH,PKBB,PKBBETA,PRKBB,RAC-BETA	AKT serine/threonine kinase 2	81313at40674	Missing	chr15	KAL1287901
ALDH1A3	ALDH1A6,ALDH6,MCOP8,RALDH3	aldehyde dehydrogenase 1 family member A3	72600at40674	Missing	chr16	KAL1286885
ALKBH6	ABH6	alkB homolog 6	168161at40674	Missing	chr15	KAL1287902
AMHR2	AMHR,MISR2,MISRII,MRII	anti-Mullerian hormone receptor type 2	88115at40674	Missing	chr3	KAL1286975
ANKRD10		ankyrin repeat domain 10	115872at40674	Missing	chr17	KAL1286941
ANXA3	ANX3	annexin A3	124157at40674	Missing	chr7	KAL1288251
AP3M1		adaptor related protein complex 3 subunit mu 1	95016at40674	Missing	chr6	KAL1287773
AQP1	AQP-CHIP,CHIP28,CO	aquaporin 1 (Colton blood group)	154626at40674	Missing	chr12	KAL1288347
AWAT1	DGA2,DGAT2L3	acyl-CoA wax alcohol acyltransferase 1	146967at40674	Missing	chrX	KAL1286701
B4GALT5	B4Gal-T5,BETA4-GALT-IV,beta4Gal-T5,beta4GalT-V,gt-V	beta-1,4-galactosyltransferase 5	111077at40674	Missing	chr18	KAL1287256
B9D1	B9,EPPB9,JBTS27,MKS9,MKSR-1,MKSR1	B9 domain containing 1	187072at40674	Missing	chr20	KAL1287673
BCL7B	SMARCJ2	BAF chromatin remodeling complex subunit BCL7B	194143at40674	Missing	chr3	KAL1287453
BMP1	OI13,PCOLC,PCP,PCP2,TLD	bone morphogenetic protein 1	20777at40674	Missing	chr10	KAL1287995
BMP6	VGR,VGR1	bone morphogenetic protein 6	119994at40674	Missing	chr2	KAL1287161
BMPR1A	10q23del,ACVRLK3,ALK-3,ALK3,BMPR-1A,CD292,SKR5	bone morphogenetic protein receptor type 1A	71018at40674	Missing	chr6	KAL1287781
BOC	Boi,CDON2	BOC cell adhesion associated, oncogene regulated	24630at40674	Missing	chr1	KAL1288563
C11orf65	MFI	chromosome 11 open reading frame 65	170349at40674	Missing	chr19	KAL1287866
C2	ARMD14,CO2	complement C2	44067at40674	Missing	chr2	KAL1286579
CA3	CAIII,Car3	carbonic anhydrase 3	142416at40674	Missing	chr21	KAL1288286
CACNG1	CACNLG	calcium voltage-gated channel auxiliary subunit gamma 1	183259at40674	Missing	chr20	KAL1287081
CBR4	SDR45C1	carbonyl reductase 4	181402at40674	Missing	chr10	KAL1287275
CCDC28A	C6orf80,CCRL1AP	coiled-coil domain containing 28A	172019at40674	Missing	chr14	KAL1288363
CCDC28B		coiled-coil domain containing 28B	184999at40674	Missing	chr2	KAL1287129
CCS		copper chaperone for superoxide dismutase	151054at40674	Missing	chr5	KAL1286898
CD164	DFNA66,MGC-24,MGC-24v,MUC-24,endolyn	CD164 molecule	204719at40674	Missing	chr14	KAL1288372
CDC42BPG	DMPK2,HSMDPKIN,KAPPA-200,MRCKG,MRCKgamma	CDC42 binding protein kinase gamma	15128at40674	Missing	chr5	KAL1286899
CDK18	PCTAIRE,PCTAIRE3,PCTK3	cyclin dependent kinase 18	89883at40674	Missing	chr11	KAL1286707
CFAP157	C9orf117	cilia and flagella associated protein 157	143639at40674	Missing	chr4	KAL1288411
CHRNB1	ACHRB,CHRNB,CMS1D,CMS2A,CMS2C,SCCMS	cholinergic receptor nicotinic beta 1 subunit	92447at40674	Missing	chr20	KAL1287674
CHRND	ACHRD,CMS2A,CMS3A,CMS3B,CMS3C,FCCMS,SCCMS	cholinergic receptor nicotinic delta subunit	88740at40674	Missing	chr2	KAL1287130
CKMT1A	CKMT1,U-MtCK,mia-CK	creatine kinase, mitochondrial 1A	100136at40674	Missing	chr16	KAL1287292
CLN6	CLN4A,CLN6A,HsT18960,nclf	CLN6 transmembrane ER protein	151554at40674	Missing	chr13	KAL1287241
CNNM2	ACDP2,HOMG6,HOMGSMR	cyclin and CBS domain divalent metal cation transport mediator 2	39226at40674	Missing	chr23	KAL1287956
CNNM4	ACDP4	cyclin and CBS domain divalent metal cation transport mediator 4	45717at40674	Missing	chr4	KAL1288412
COL11A1	CO11A1,COLL6,DFNA37,STL2	collagen type XI alpha 1 chain	32562at40674	Missing	chr9	KAL1287846
COL3A1	EDS4A,EDSVASC,PMGEDSV	collagen type III alpha 1 chain	123598at40674	Missing	chr2	KAL1287824
COL4A1	BSVD,BSVD1,COL4A1s,PADMAL,RATOR	collagen type IV alpha 1 chain	56378at40674	Missing	chr17	KAL1286942
COL4A2	BSVD2,ICH,POREN2	collagen type IV alpha 2 chain	25445at40674	Missing	chr17	KAL1286943
COL4A3	ATS2,ATS3	collagen type IV alpha 3 chain	89863at40674	Missing	chr2	KAL1287558
COL4A5	ASLN,ATS,ATS1,CA54	collagen type IV alpha 5 chain	76946at40674	Missing	chrX	KAL1286523
COL4A6	CXDELq22.3,DELXq22.3,DFNX6	collagen type IV alpha 6 chain	33747at40674	Missing	chrX	KAL1286524
COL5A2	EDSC,EDSCL2	collagen type V alpha 2 chain	50314at40674	Missing	chr2	KAL1287825
COL5A3		collagen type V alpha 3 chain	70469at40674	Missing	chr8	KAL1286858
COL9A1	DJ149L1.1.2,EDM6,MED,STL4	collagen type IX alpha 1 chain	76414at40674	Missing	chr21	KAL1287356
COL9A2	DJ39G22.4,EDM2,MED,STL5	collagen type IX alpha 2 chain	159601at40674	Missing	chr9	KAL1287592
COL9A3	DJ885L7.4.1,EDM3,IDD,MED	collagen type IX alpha 3 chain	170188at40674	Missing	chr18	KAL1287514
COLEC11	3MC2,CL-11,CL-K1-I,CL-K1-II,CL-K1-IIa,CL-K1-IIb,CLK1	collectin subfamily member 11	176428at40674	Missing	chr10	KAL1287997
COLQ	CMS5,EAD	collagen like tail subunit of asymmetric acetylcholinesterase	148962at40674	Missing	chr1	KAL1286781
COQ4	CGI-92,COQ10D7	coenzyme Q4	167875at40674	Missing	chr4	KAL1288413
CORO1C	HCRNN4	coronin 1C	78943at40674	Missing	chr1	KAL1288141
CRB2	FSGS9,VMCKD	crumbs cell polarity complex component 2	33554at40674	Missing	chr4	KAL1288414
CRYGS	CRYG8,CTRCT20	crystallin gamma S	170200at40674	Missing	chr1	KAL1288564
CSRP1	CRP,CRP1,CSRP,CYRP,D1S181E,HEL-141,HEL-S-286	cysteine and glycine rich protein 1	187153at40674	Missing	chr11	KAL1287028
CYB561	CYB561A1,FRRS2,ORTHYP2	cytochrome b561	175379at40674	Missing	chr20	KAL1287082
CYB5R1	B5R.1,B5R1,B5R2,NQO3A2,humb5R2	cytochrome b5 reductase 1	143743at40674	Missing	chr11	KAL1287029
CYP51A1	CP51,CYP51,CYPL1,LDM,P450-14DM,P450L1	cytochrome P450 family 51 subfamily A member 1	82620at40674	Missing	chr12	KAL1287286
CYRIA	CYRI-A,FAM49A	CYFIP related Rac1 interactor A	126135at40674	Missing	chr4	KAL1288416
DGAT2L6	DC3	diacylglycerol O-acyltransferase 2 like 6	127067at40674	Missing	chrX	KAL1286702
DGCR2	DGS-C,IDD,LAN,SEZ-12	DiGeorge syndrome critical region gene 2	90090at40674	Missing	chr1	KAL1288142
DLK1	DLK,DLK-1,Delta1,FA1,PREF1,Pref-1,ZOG,pG2	delta like non-canonical Notch ligand 1	104408at40674	Missing	chr16	KAL1286824
DLL1	DELTA1,DL1,Delta,NEDBAS	delta like canonical Notch ligand 1	48270at40674	Missing	chr14	KAL1288364
DPYSL4	CRMP3,DRP-4,ULIP4	dihydropyrimidinase like 4	61499at40674	Missing	chr23	KAL1287957
DSG3	ABOLM,CDHF6,PVA	desmoglein 3	31328at40674	Missing	chr5	KAL1287506
DYNC1I1	DNCI1,DNCIC1	dynein cytoplasmic 1 intermediate chain 1	54813at40674	Missing	chr12	KAL1287287
DYNC1I2	DIC74,DNCI2,IC2,NEDMIBA	dynein cytoplasmic 1 intermediate chain 2	68781at40674	Missing	chr2	KAL1287826
EEF1AKMT3	FAM119B,METTL21B	EEF1A lysine methyltransferase 3	175512at40674	Missing	chr3	KAL1288076
EIF2AK1	HCR,HRI,LEMSPAD,hHRI	eukaryotic translation initiation factor 2 alpha kinase 1	71320at40674	Missing	chr3	KAL1286787
EMC8	C16orf2,C16orf4,COX4NB,FAM158B,NOC4	ER membrane protein complex subunit 8	168950at40674	Missing	chr15	KAL1287904
EMP3	YMP	epithelial membrane protein 3	197270at40674	Missing	chr15	KAL1286753
ENKD1	C16orf48,DAKV6410,FBB11	enkurin domain containing 1	148514at40674	Missing	chr15	KAL1287905
ERCC1	COFS4,RAD10,UV20	ERCC excision repair 1, endonuclease non-catalytic subunit	156311at40674	Missing	chr15	KAL1286754
ERLIN1	C10orf69,Erlin-1,KE04,KEO4,SPFH1,SPG62	ER lipid raft associated 1	135729at40674	Missing	chr23	KAL1287958
ERN2	IRE1-BETA,IRE1b,IRE2p,hIRE2p	endoplasmic reticulum to nucleus signaling 2	39117at40674	Missing	chr3	KAL1287456
EXO1	HEX1,hExoI	exonuclease 1	56054at40674	Missing	chr11	KAL1288042
F11R	CD321,JAM,JAM1,JAMA,JCAM,KAT,PAM-1	F11 receptor	153194at40674	Missing	chr9	KAL1286395
F2	PT,RPRGL2,THPH1	coagulation factor II, thrombin	66987at40674	Missing	chr19	KAL1287413
FAM126B	HYCC2	family with sequence similarity 126 member B	71914at40674	Missing	chr2	KAL1287560
FANCE	FACE,FAE	FA complementation group E	152954at40674	Missing	chr2	KAL1287298
FBLIM1	CAL,FBLP-1,FBLP1	filamin binding LIM protein 1	136141at40674	Missing	chr11	KAL1288043
FBLN1	FBLN,FIBL1	fibulin 1	43897at40674	Missing	chr3	KAL1286999
FBXO21	FBX21	F-box protein 21	72558at40674	Missing	chr1	KAL1288143
FGF4	FGF-4,HBGF-4,HST,HST-1,HSTF-1,HSTF1,K-FGF,KFGF	fibroblast growth factor 4	205300at40674	Missing	chr5	KAL1286917
FGFR4	CD334,JTK2,TKF	fibroblast growth factor receptor 4	41289at40674	Missing	chr8	KAL1288218
FNDC4	FRCP1	fibronectin type III domain containing 4	162968at40674	Missing	chr4	KAL1288418
GALNT14	GALNT15,GalNac-T10,GalNac-T14	polypeptide N-acetylgalactosaminyltransferase 14	63172at40674	Missing	chr4	KAL1288462
GFRA3	GDNFR3	GDNF family receptor alpha 3	143931at40674	Missing	chr8	KAL1288202
GNA15	GNA16,HG1L	G protein subunit alpha 15	122840at40674	Missing	chr8	KAL1287064
GNB3	CSNB1H,HG2D	G protein subunit beta 3	114597at40674	Missing	chr3	KAL1287000
GPX7	CL683,GPX6,GPx-7,GSHPx-7,NPGPx	glutathione peroxidase 7	186228at40674	Missing	chr9	KAL1287595
GYS2		glycogen synthase 2	49920at40674	Missing	chr3	KAL1288077
HABP2	FSAP,HABP,HGFAL,NMTC5,PHBP	hyaluronan binding protein 2	66458at40674	Missing	chr23	KAL1287959
HAUS4	C14orf94	HAUS augmin like complex subunit 4	143105at40674	Missing	chr13	KAL1287242
HCLS1	CTTNL,HS1,lckBP1,p75	hematopoietic cell-specific Lyn substrate 1	111473at40674	Missing	chr1	KAL1288566
HDAC7	HD7,HD7A,HDAC7A	histone deacetylase 7	32384at40674	Missing	chr3	KAL1286976
HHATL	C3orf3,GUP1,MBOAT3,MSTP002,OACT3	hedgehog acyltransferase like	78630at40674	Missing	chr6	KAL1287791
HK3	HKIII,HXK3	hexokinase 3	46108at40674	Missing	chr8	KAL1288203
IER3IP1	HSPC039,MEDS,PRO2309	immediate early response 3 interacting protein 1	210376at40674	Missing	chr5	KAL1287373
INSIG1	CL6	insulin induced gene 1	175934at40674	Missing	chr12	KAL1287057
INTS3	C1orf193,C1orf60,INT3,SOSS-A,SOSSA	integrator complex subunit 3	25105at40674	Missing	chr9	KAL1286721
JAG1	AGS,AGS1,AHD,AWS,CD339,CMT2HH,DCHE,HJ1,JAGL1	jagged canonical Notch ligand 1	10933at40674	Missing	chr18	KAL1287369
JAG2	HJ2,LGMDR27,SER2	jagged canonical Notch ligand 2	11654at40674	Missing	chr16	KAL1286488
KLC3	KLC2,KLC2L,KLCt,KNS2B	kinesin light chain 3	119037at40674	Missing	chr15	KAL1286755
KLHL17	AF	kelch like family member 17	63211at40674	Missing	chr11	KAL1288045
KRT75	CK-75,K6HF,K75,KB18,PFB,hK6hf	keratin 75	117130at40674	Missing	chr3	KAL1286977
KRT82	HB2,Hb-2,KRTHB2	keratin 82	94618at40674	Missing	chr3	KAL1286978
LBX2	LP3727	ladybird homeobox 2	191277at40674	Missing	chr4	KAL1288420
LPXN	LDPL	leupaxin	123846at40674	Missing	chr19	KAL1286489
LRIG2	LIG-2,LIG2,UFS2	leucine rich repeats and immunoglobulin like domains 2	23497at40674	Missing	chr9	KAL1287848
LRIG3	LIG3	leucine rich repeats and immunoglobulin like domains 3	23065at40674	Missing	chr3	KAL1288078
LRPAP1	A2MRAP,A2RAP,HBP44,MRAP,MYP23,RAP,alpha-2-MRAP	LDL receptor related protein associated protein 1	131026at40674	Missing	chr7	KAL1288252
LRRC1	LANO,dJ523E19.1	leucine rich repeat containing 1	80332at40674	Missing	chr2	KAL1287299
LTB4R2	BLT2,BLTR2,JULF2,KPG_004,LTB4-R 2,LTB4-R2,NOP9	leukotriene B4 receptor 2	181311at40674	Missing	chr13	KAL1287244
MIEN1	C17orf37,C35,ORB3,RDX12,XTP4	migration and invasion enhancer 1	206442at40674	Missing	chr20	KAL1287676
MIF4GD	AD023,MIFD,SLIP1	MIF4G domain containing	173536at40674	Missing	chr20	KAL1287083
MMP20	AI2A2,MMP-20	matrix metallopeptidase 20	87916at40674	Missing	chr19	KAL1287867
MORN3		MORN repeat containing 3	160995at40674	Missing	chr1	KAL1288144
MPZL2	DFNB111,EVA,EVA1	myelin protein zero like 2	181854at40674	Missing	chr19	KAL1287868
MPZL3		myelin protein zero like 3	176403at40674	Missing	chr19	KAL1287869
MRPL2	CGI-22,MRP-L14,RPML14	mitochondrial ribosomal protein L2	162387at40674	Missing	chr2	KAL1287300
MTA2	MTA1L1,PID	metastasis associated 1 family member 2	55381at40674	Missing	chr5	KAL1286902
MTERF4	MTERFD2	mitochondrial transcription termination factor 4	153563at40674	Missing	chr9	KAL1286410
MTG2	GTPBP5,ObgH1,dJ1005F21.2	mitochondrial ribosome associated GTPase 2	125181at40674	Missing	chr18	KAL1287515
NCBP3	C17orf85,ELG,HSA277841	nuclear cap binding subunit 3	90540at40674	Missing	chr20	KAL1287677
NIT2	HEL-S-8a	nitrilase family member 2	155527at40674	Missing	chr1	KAL1288567
NRP2	NP2,NPN2,PRO2714,VEGF165R2	neuropilin 2	24500at40674	Missing	chr2	KAL1287561
OLFML3	HNOEL-iso,OLF44	olfactomedin like 3	110010at40674	Missing	chr9	KAL1287849
OMP		olfactory marker protein	187385at40674	Missing	chr19	KAL1287415
OPTN	ALS12,FIP2,GLC1E,HIP7,HYPL,NRP,TFIIIA-INTP	optineurin	89754at40674	Missing	chr18	KAL1287364
OSR2		odd-skipped related transciption factor 2	130337at40674	Missing	chr21	KAL1288287
OVOL3	HOVO3	ovo like zinc finger 3	182373at40674	Missing	chr15	KAL1287906
PA2G4	EBP1,HG4-1,p38-2G4	proliferation-associated 2G4	123015at40674	Missing	chr3	KAL1288079
PAK4		p21 (RAC1) activated kinase 4	77698at40674	Missing	chr15	KAL1287907
PDCD2L		programmed cell death 2 like	135961at40674	Missing	chr15	KAL1287908
PDK2	PDHK2,PDKII	pyruvate dehydrogenase kinase 2	104448at40674	Missing	chr20	KAL1287678
PDZD3	IKEPP,NHERF4,PDZK2	PDZ domain containing 3	110097at40674	Missing	chr19	KAL1287870
PI4K2B	PI4KIIB,PIK42B	phosphatidylinositol 4-kinase type 2 beta	110568at40674	Missing	chr7	KAL1287979
PICK1	PICK,PRKCABP	protein interacting with PRKCA 1	62156at40674	Missing	chr3	KAL1287002
PIGS	DEE95,GPIBD18	phosphatidylinositol glycan anchor biosynthesis class S	94509at40674	Missing	chr20	KAL1287679
PLAT	T-PA,TPA	plasminogen activator, tissue type	80361at40674	Missing	chr4	KAL1287399
PLAU	ATF,BDPLT5,QPD,UPA,URK,u-PA	plasminogen activator, urokinase	95457at40674	Missing	chr6	KAL1287774
POLR2G	RPB19,RPB7,hRPB19,hsRPB7	RNA polymerase II subunit G	184275at40674	Missing	chr5	KAL1286903
POPDC2	POP2	popeye domain containing 2	147441at40674	Missing	chr1	KAL1288568
PPARG	CIMT1,GLM1,NR1C3,PPARG1,PPARG2,PPARG5,PPARgamma	peroxisome proliferator activated receptor gamma	76886at40674	Missing	chr6	KAL1286845
PPP1R16A	MYPT3	protein phosphatase 1 regulatory subunit 16A	104496at40674	Missing	chr21	KAL1287357
PPP2R5E	B56E,B56epsilon	protein phosphatase 2 regulatory subunit B'epsilon	98160at40674	Missing	chr13	KAL1288182
PRKAG1	AMPKG	protein kinase AMP-activated non-catalytic subunit gamma 1	118774at40674	Missing	chr3	KAL1286979
PRSS8	CAP1,PROSTASIN	serine protease 8	120601at40674	Missing	chr3	KAL1287457
PSMB9	LMP2,PRAAS3,PSMB6i,RING12,beta1i	proteasome 20S subunit beta 9	193625at40674	Missing	chr2	KAL1287332
RARRES1	LXNL,PERG-1,TIG1	retinoic acid receptor responder 1	167618at40674	Missing	chr1	KAL1288569
RBM34		RNA binding motif protein 34	140156at40674	Missing	chr6	KAL1287775
REEP4	C8orf20,PP432,Yip2c	receptor accessory protein 4	168852at40674	Missing	chr10	KAL1288001
REXO4	REX4,XPMC2,XPMC2H	REX4 homolog, 3'-5' exonuclease	161859at40674	Missing	chr4	KAL1288422
RGMA	RGM	repulsive guidance molecule BMP co-receptor a	102834at40674	Missing	chr16	KAL1286391
RGP1	KIAA0258	RGP1 homolog, RAB6A GEF complex partner 1	123879at40674	Missing	chr10	KAL1288002
RND2	ARHN,RHO7,RhoN	Rho family GTPase 2	173923at40674	Missing	chr20	KAL1286469
RNF183		ring finger protein 183	195936at40674	Missing	chr10	KAL1288003
RNF5	RING5,RMA1	ring finger protein 5	191559at40674	Missing	chr2	KAL1286659
RNFT2	TMEM118	ring finger protein, transmembrane 2	107673at40674	Missing	chr1	KAL1288145
RSKR	SGK494	ribosomal protein S6 kinase related	114684at40674	Missing	chr20	KAL1287680
RSPH10B		radial spoke head 10 homolog B	35687at40674	Missing	chr3	KAL1286788
SAMD10	C20orf136,dJ591C20,dJ591C20.7	sterile alpha motif domain containing 10	188777at40674	Missing	chr18	KAL1287516
SCARA5	NET33,Tesr	scavenger receptor class A member 5	129929at40674	Missing	chr10	KAL1287276
SCN4B	ATFB17,LQT10,Navbeta4	sodium voltage-gated channel beta subunit 4	194492at40674	Missing	chr19	KAL1287872
SELENOM	SELM,SEPM	selenoprotein M	199742at40674	Missing	chr1	KAL1288147
SERPINB1	EI,ELANH2,HEL-S-27,HEL57,LEI,M/NEI,MNEI,PI-2,PI2	serpin family B member 1	135163at40674	Missing	chr2	KAL1287157
SF3B3	RSE1,SAP130,SF3b130,STAF130	splicing factor 3b subunit 3	12749at40674	Missing	chr15	KAL1287909
SLC10A7	C4orf13,P7,SSASKS	solute carrier family 10 member 7	145074at40674	Missing	chr1	KAL1286933
SLC12A4	CTC-479C5.17,KCC1,hKCC1	solute carrier family 12 member 4	22293at40674	Missing	chr15	KAL1287910
SLC17A8	DFNA25,VGLUT3	solute carrier family 17 member 8	61102at40674	Missing	chr3	KAL1288133
SLC18A1	CGAT,VAT1,VMAT1	solute carrier family 18 member A1	82890at40674	Missing	chr10	KAL1288004
SLC18A2	PKDYS2,SVAT,SVMT,VAT2,VMAT2	solute carrier family 18 member A2	86496at40674	Missing	chr23	KAL1287960
SLC25A25	MCSC,PCSCL,SCAMC-2,SCAMC2	solute carrier family 25 member 25	73880at40674	Missing	chr4	KAL1288423
SLC25A42	MECREN	solute carrier family 25 member 42	154401at40674	Missing	chr8	KAL1286734
SLC27A3	ACSVL3,FATP3,VLCS-3	solute carrier family 27 member 3	72218at40674	Missing	chr9	KAL1286722
SLC45A3	IPCA-2,IPCA-6,IPCA-8,IPCA6,PCANAP2,PCANAP6,PCANAP8,PRST	solute carrier family 45 member 3	91552at40674	Missing	chr11	KAL1286708
SLC7A7	LAT3,LPI,MOP-2,Y+LAT1,y+LAT-1	solute carrier family 7 member 7	91389at40674	Missing	chr13	KAL1287246
SMAD9	MADH6,MADH9,PPH2,SMAD8,SMAD8/9,SMAD8A,SMAD8B	SMAD family member 9	100942at40674	Missing	chr17	KAL1288235
SMIM19	C8orf40	small integral membrane protein 19	204348at40674	Missing	chr4	KAL1286830
SNAI2	SLUG,SLUGH,SLUGH1,SNAIL2,WS2D	snail family transcriptional repressor 2	157624at40674	Missing	chr21	KAL1288288
SNRPD1	HsT2456,SMD1,SNRPD,Sm-D1	small nuclear ribonucleoprotein D1 polypeptide	206656at40674	Missing	chr5	KAL1287374
SPINK6	BUSI2,UNQ844	serine peptidase inhibitor Kazal type 6	211499at40674	Missing	chr8	KAL1288204
SPOP	BTBD32,NEDMACE,NEDMIDF,NSDVS1,NSDVS2,TEF2	speckle type BTB/POZ protein	113602at40674	Missing	chr20	KAL1287681
SPOUT1	C9orf114,CENP-32,CENP32,HSPC109	SPOUT domain containing methyltransferase 1	144458at40674	Missing	chr4	KAL1288424
SRC	ASV,SRC1,THC6,c-SRC,p60-Src	SRC proto-oncogene, non-receptor tyrosine kinase	66537at40674	Missing	chr18	KAL1287262
SRR	ILV1,ISO1	serine racemase	140110at40674	Missing	chr20	KAL1287682
SRSF7	9G8,AAG3,SFRS7	serine and arginine rich splicing factor 7	202194at40674	Missing	chr4	KAL1288425
SYNGR4		synaptogyrin 4	199200at40674	Missing	chr15	KAL1286757
TBATA	C10orf27,SPATIAL	thymus, brain and testes associated	158694at40674	Missing	chr6	KAL1287777
TFCP2L1	CRTR1,LBP-9,LBP9	transcription factor CP2 like 1	85543at40674	Missing	chr2	KAL1287615
THG1L	ICF45,IHG-1,IHG1,SCAR28,THG1,hTHG1	tRNA-histidine guanylyltransferase 1 like	142736at40674	Missing	chr8	KAL1288205
TLL2		tolloid like 2	18824at40674	Missing	chr23	KAL1287961
TM9SF3	EP70-P-iso,SMBP	transmembrane 9 superfamily member 3	68771at40674	Missing	chr23	KAL1287962
TMEM129	D4S2561E	transmembrane protein 129, E3 ubiquitin ligase	117540at40674	Missing	chr7	KAL1288254
TMEM237	ALS2CR4,JBTS14	transmembrane protein 237	157915at40674	Missing	chr2	KAL1287563
TMEM255B	FAM70B	transmembrane protein 255B	172404at40674	Missing	chr17	KAL1286944
TMEM265	IFITMD8	transmembrane protein 265	207612at40674	Missing	chr3	KAL1287459
TMEM38B	C9orf87,D4Ertd89e,OI14,TRIC-B,TRICB,bA219P18.1	transmembrane protein 38B	158565at40674	Missing	chr10	KAL1288005
TMEM82		transmembrane protein 82	182653at40674	Missing	chr11	KAL1288046
TMPRSS11F	HATL4	transmembrane serine protease 11F	151349at40674	Missing	chr7	KAL1288255
TOR3A	ADIR,ADIR2	torsin family 3 member A	137037at40674	Missing	chr11	KAL1288047
TPH1	TPRH,TRPH	tryptophan hydroxylase 1	88055at40674	Missing	chr19	KAL1287873
TRIM11	BIA1,RNF92	tripartite motif containing 11	108449at40674	Missing	chr8	KAL1286735
TRPC3	SCA41,TRP3	transient receptor potential cation channel subfamily C member 3	32551at40674	Missing	chr1	KAL1288148
TRPS1	GC79,LGCR	transcriptional repressor GATA binding 1	13930at40674	Missing	chr21	KAL1288290
TULP1	LCA15,RP14,TUBL1	TUB like protein 1	130293at40674	Missing	chr2	KAL1287305
TXN2	COXPD29,MT-TRX,MTRX,TRX2,TXN	thioredoxin 2	195478at40674	Missing	chr3	KAL1288081
TXNDC12	AG1,AGR1,ERP16,ERP18,ERP19,PDIA16,TLP19,hAG-1,hTLP19	thioredoxin domain containing 12	188081at40674	Missing	chr9	KAL1287596
UNC50	GMH1,HSD23,PDLs22,UNCL,URP	unc-50 inner nuclear membrane RNA binding protein	162828at40674	Missing	chr4	KAL1288427
VAMP8	EDB,VAMP-8	vesicle associated membrane protein 8	210132at40674	Missing	chr4	KAL1288428
VLDLR	CAMRQ1,CARMQ1,CHRMQ1,VLDL-R,VLDLRCH	very low density lipoprotein receptor	29854at40674	Missing	chr10	KAL1287438
VSIG2	2210413P10Rik,CTH,CTXL	V-set and immunoglobulin domain containing 2	121611at40674	Missing	chr5	KAL1287627
WASHC3	CCDC53,CGI-116	WASH complex subunit 3	190166at40674	Missing	chr3	KAL1288082
WDSUB1	UBOX6,WDSAM1	WD repeat, sterile alpha motif and U-box domain containing 1	86871at40674	Missing	chr2	KAL1287827
XPR1	IBGC6,SLC53A1,SYG1,X3	xenotropic and polytropic retrovirus receptor 1	45802at40674	Missing	chr11	KAL1288048
YWHAB	GW128,HEL-S-1,HS1,KCIP-1,YWHAA	tyrosine 3-monooxygenase/tryptophan 5-monooxygenase activation protein beta	162164at40674	Missing	chr18	KAL1287257
ZC3H12D	C6orf95,MCPIP4,TFL,dJ281H8.1,p34	zinc finger CCCH-type containing 12D	105433at40674	Missing	chr14	KAL1288367
ZDHHC21	DHHC-21,DHHC21,DNZ1,HSPC097	zinc finger DHHC-type palmitoyltransferase 21	150139at40674	Missing	chr10	KAL1287439
ZFAND4	ANUBL1	zinc finger AN1-type containing 4	52554at40674	Missing	chr6	KAL1287778
ZNF410	APA-1,APA1	zinc finger protein 410	92096at40674	Missing	chr13	KAL1287045

## Sheet: Supp.Table S3 Arctic Adaptation
Gene_Symbol	Alias	Description	Category	Muskox Chromosome	Accession	References
Arctic Adaptation
ABCC6	ABC34,ARA,EST349056,GACI2,MLP1,MOAT-E,MOATE,MRP6,PXE,PXE1,URG7	ATP binding cassette subfamily C member 6	Arctic Adaptation	chr3	KAL1287461	Samaniego Castruita, J. A., Westbury, M. V. & Lorenzen, E. D. (2020)
ANGPTL6	AGF,ARP5	angiopoietin like 6	Arctic Adaptation	chr8	KAL1286851	Fumagalli, M. et al. (2015)
ANGPTL8	C19orf80,PRO1185,PVPA599,RIFL,TD26	angiopoietin like 8	Arctic Adaptation	chr8	KAL1286852	Hallmark, B. et al. (2019)
APOB	FCHL2,FLDB,LDLCQ4,apoB-100,apoB-48	apolipoprotein B	Arctic Adaptation	chr4	KAL1288442	Samaniego Castruita, J. A., Westbury, M. V. & Lorenzen, E. D. (2020)
COL5A3		collagen type V alpha 3 chain	Arctic Adaptation	chr8	KAL1286858	Samaniego Castruita, J. A., Westbury, M. V. & Lorenzen, E. D. (2020)
CPT1A	CPT1,CPT1-L,L-CPT1	carnitine palmitoyltransferase 1A	Arctic Adaptation	chr5	KAL1286909	Cardona, A. et al. (2014)
CRH	CRF,CRH1	corticotropin releasing hormone	Arctic Adaptation	chr21	KAL1288296	Lynch, V. J. et al. (2015)
CUL7	3M1,CUL-7,KIAA0076,dJ20C7.5	cullin 7	Arctic Adaptation	chr2	KAL1287312	Samaniego Castruita, J. A., Westbury, M. V. & Lorenzen, E. D. (2020)
DLK1	DLK,DLK-1,Delta1,FA1,PREF1,Pref-1,ZOG,pG2	delta like non-canonical Notch ligand 1	Arctic Adaptation	chr16	KAL1286824	Lynch, V. J. et al. (2015)
DSP	DCWHKTA,DP	desmoplakin	Arctic Adaptation	chr2	KAL1287165	Fumagalli, M. et al. (2015)
FADS1	D5D,FADS6,FADSD5,LLCDL1,TU12	fatty acid desaturase 1	Arctic Adaptation	chr5	KAL1286914	Fumagalli, M. et al. (2015)
FADS2	D6D,DES6,FADSD6,LLCDL2,SLL0262,TU13	fatty acid desaturase 2	Arctic Adaptation	chr5	KAL1286915	Fumagalli, M. et al. (2015)
FADS3	CYB5RP,LLCDL3	fatty acid desaturase 3	Arctic Adaptation	chr5	KAL1286916	Fumagalli, M. et al. (2015)
FCGBP	FC(GAMMA)BP	Fc gamma binding protein	Arctic Adaptation	chr15	KAL1287931	Samaniego Castruita, J. A., Westbury, M. V. & Lorenzen, E. D. (2020)
FN3KRP	FN3KL	fructosamine 3 kinase related protein	Arctic Adaptation	chr20	KAL1287103	Fumagalli, M. et al. (2015)
HS3ST4	3-OST-4,30ST4,3OST4,h3-OST-4	heparan sulfate-glucosamine 3-sulfotransferase 4	Arctic Adaptation	chr3	KAL1287476	Reynolds, A. W. et al. (2019)
KCNH1	EAG,EAG1,K(V)10.1,Kv10.1,TMBTS,ZLS1,h-eag,hEAG,hEAG1	potassium voltage-gated channel subfamily H member 1	Arctic Adaptation	chr11	KAL1287039	Reynolds, A. W. et al. (2019)
LAMC3	OCCM	laminin subunit gamma 3	Arctic Adaptation	chr4	KAL1288484	Samaniego Castruita, J. A., Westbury, M. V. & Lorenzen, E. D. (2020)
LEPR	CD295,LEP-R,LEPRD,OB-R,OBR	leptin receptor	Arctic Adaptation	chr9	KAL1286940	Lynch, V. J. et al. (2015)
LRP5	BMND1,EVR1,EVR4,HBM,LR3,LRP-5,LRP-7,LRP7,OPPG,OPS,OPTA1,PCLD4,VBCH2	LDL receptor related protein 5	Arctic Adaptation	chr5	KAL1286921	Cardona, A. et al. (2014)
LYST	CHS,CHS1,Mauve	lysosomal trafficking regulator	Arctic Adaptation	chr6	KAL1287785	Samaniego Castruita, J. A., Westbury, M. V. & Lorenzen, E. D. (2020)
PIRT		phosphoinositide interacting regulator of transient receptor potential channels	Arctic Adaptation	chr20	KAL1287743	Lynch, V. J. et al. (2015)
PLA2G2A	MOM1,PLA2,PLA2B,PLA2L,PLA2S,PLAS1,sPLA2	phospholipase A2 group IIA	Arctic Adaptation	chr2	KAL1287151	Hallmark, B. et al. (2019)
PLIN1	FPLD4,PERI,PLIN	perilipin 1	Arctic Adaptation	chr16	KAL1286495	Hallmark, B. et al. (2019)
POLR1A	A190,AFDCIN,RPA1,RPA190,RPA194,RPO1-4,RPO14	RNA polymerase I subunit A	Arctic Adaptation	chr4	KAL1288498	Samaniego Castruita, J. A., Westbury, M. V. & Lorenzen, E. D. (2020)
SLC45A2	1A1,AIM1,MATP,OCA4,SHEP5	solute carrier family 45 member 2	Arctic Adaptation	chr22	KAL1288331	Samaniego Castruita, J. A., Westbury, M. V. & Lorenzen, E. D. (2020)
TBC1D4	AS160,NIDDM5	TBC1 domain family member 4	Arctic Adaptation	chr17	KAL1288247	Moltke, Ida, et al. (2014)
TBX15	TBX14	T-box transcription factor 15	Arctic Adaptation	chr9	KAL1287863	Fumagalli, M. et al. (2015)
THADA	ARMC13,GITA,Trm732	THADA armadillo repeat containing	Arctic Adaptation	chr4	KAL1288512	Cardona, A. et al. (2014)
TRPA1	ANKTM1,FEPS,FEPS1,p120	transient receptor potential cation channel subfamily A member 1	Arctic Adaptation	chr21	KAL1288303	Lynch, V. J. et al. (2015)
TRPM8	LTRPC6,LTrpC-6,TRPP8,trp-p8	transient receptor potential cation channel subfamily M member 8	Arctic Adaptation	chr9	KAL1287613	Igoshin, A. V., Gunbin, K. V., Yudin, N. S. & Voevoda, M. I. (2019)
TRPV3	FNEPPK2,OLMS,OLMS1,VRL3	transient receptor potential cation channel subfamily V member 3	Arctic Adaptation	chr20	KAL1287769	Lynch, V. J. et al. (2015)
TRPV4	BCYM3,CMT2C,HMSN2C,OTRPC4,SMAL,SPSMA,SSQTL1,TRP12,VRL2,VROAC	transient receptor potential cation channel subfamily V member 4	Arctic Adaptation	chr1	KAL1288177	Lynch, V. J. et al. (2015)
TTN	CMD1G,CMH9,CMPD4,CMYP5,EOMFC,HMERF,LGMD2J,LGMDR10,MYLK5,SALMY,TMD	titin	Arctic Adaptation	chr2	KAL1287845	Samaniego Castruita, J. A., Westbury, M. V. & Lorenzen, E. D. (2020)
WARS2	NEMMLAS,PKDYS3,TrpRS,mtTrpRS	tryptophanyl tRNA synthetase 2, mitochondrial	Arctic Adaptation	chr9	KAL1287865	Fumagalli, M. et al. (2015)
XIRP1	CMYA1,Xin	xin actin binding repeat containing 1	Arctic Adaptation	chr6	KAL1287822	Samaniego Castruita, J. A., Westbury, M. V. & Lorenzen, E. D. (2020)
Brown adipose tissue (BAT) thermogenesis
ACADVL	ACAD6,LCACD,VLCAD	acyl-CoA dehydrogenase very long chain	BAT thermogenesis	chr20	KAL1287693	Li, M. et al. (2023)
ACSL1	ACS1,FACL1,FACL2,LACS,LACS1,LACS2	acyl-CoA synthetase long chain family member 1	BAT thermogenesis	chr4	KAL1287401	Li, M. et al. (2023)
ACSL3	ACS3,FACL3,LACS 3,LACS3,PRO2194	acyl-CoA synthetase long chain family member 3	BAT thermogenesis	chr2	KAL1287565	Li, M. et al. (2023)
ADCY5	AC5,DSKOD,FDFM	adenylate cyclase 5	BAT thermogenesis	chr1	KAL1288580	Li, M. et al. (2023)
ADCY6	AC6,LCCS8	adenylate cyclase 6	BAT thermogenesis	chr3	KAL1286983	Li, M. et al. (2023)
ADCY7	AC7	adenylate cyclase 7	BAT thermogenesis	chr15	KAL1287913	Li, M. et al. (2023)
AKT1S1	Lobe,PRAS40	AKT1 substrate 1	BAT thermogenesis	chr15	KAL1286758	Li, M. et al. (2023)
ARID1A	B120,BAF250,BAF250a,BM029,C1orf4,CSS2,ELD,MRD14,OSA1,P270,SMARCF1,hELD,hOSA1	AT-rich interaction domain 1A	BAT thermogenesis	chr2	KAL1287136	Li, M. et al. (2023)
ATP2A1	ATP2A,SERCA1	ATPase sarcoplasmic/endoplasmic reticulum Ca2+ transporting 1	BAT thermogenesis	chr3	KAL1287463	Nowack, J., Giroud, S., Arnold, W. & Ruf, T. (2017)
BDNF	ANON2,BULN2	brain derived neurotrophic factor	BAT thermogenesis	chr19	KAL1287419	Nikanorova, A. A. et al. (2021)
CIDEA	CIDE-A	cell death inducing DFFA like effector a	BAT thermogenesis	chr5	KAL1287380	Nikanorova, A. A. et al. (2021)
COX7A2L	COX7AR,COX7RP,EB1,SCAF1,SCAFI,SIG81	cytochrome c oxidase subunit 7A2 like	BAT thermogenesis	chr4	KAL1288453	Ikeda, K., Shiba, S., Horie-Inoue, K. et al. (2013) Nam, M. & Cooper, M. P. (2015)
CPT1A	CPT1,CPT1-L,L-CPT1	carnitine palmitoyltransferase 1A	BAT thermogenesis	chr5	KAL1286909	Li, M. et al. (2023)
CPT1B	CPT1-M,CPT1M,CPTI,CPTI-M,M-CPT1,MCCPT1,MCPT1	carnitine palmitoyltransferase 1B	BAT thermogenesis	chr3	KAL1287008	Li, M. et al. (2023)
CPT2	CPT1,CPTASE,IIAE4	carnitine palmitoyltransferase 2	BAT thermogenesis	chr9	KAL1287601	Li, M. et al. (2023)
CREB3	LUMAN,LZIP,sLZIP	cAMP responsive element binding protein 3	BAT thermogenesis	chr10	KAL1288021	Li, M. et al. (2023)
CREB3L1	C16DELp11.2,DEL16p11.2,OASIS,OI16	cAMP responsive element binding protein 3 like 1	BAT thermogenesis	chr19	KAL1287423	Li, M. et al. (2023)
DIO2	5DII,D2,DIOII,SELENOY,SelY,TXDI2	iodothyronine deiodinase 2	BAT thermogenesis	chr13	KAL1287050	Nam, M. & Cooper, M. P. (2015)
ELOVL3	CIG-30,CIG30	ELOVL fatty acid elongase 3	BAT thermogenesis	chr23	KAL1287967	Nam, M. & Cooper, M. P. (2015)
ESRRA	ERR1,ERRa,ERRalpha,ESRL1,NR3B1	estrogen related receptor alpha	BAT thermogenesis	chr5	KAL1286912	Ikeda, K., Shiba, S., Horie-Inoue, K. et al. (2013) Nam, M. & Cooper, M. P. (2015)
FGF21		fibroblast growth factor 21	BAT thermogenesis	chr15	KAL1286768	Li, M. et al. (2023)
FNDC5	FRCP2,irisin	fibronectin type III domain containing 5	BAT thermogenesis	chr2	KAL1287145	Nikanorova, A. A. et al. (2021)
GADD45GIP1	CKBBP2,CKbetaBP2,CRIF1,MRP-L59,PLINP,PLINP-1,PRG6,Plinp1,mL64	GADD45G interacting protein 1	BAT thermogenesis	chr8	KAL1286865	Nam, M. & Cooper, M. P. (2015)
GNAS	AHO,C20orf45,GNAS1,GPSA,GSA,GSP,NESP,PITA3,POH,SCG6,SgVI	GNAS complex locus	BAT thermogenesis	chr18	KAL1287537	Li, M. et al. (2023)
KDM1A	AOF2,BHC110,CPRF,KDM1,LSD1	lysine demethylase 1A	BAT thermogenesis	chr2	KAL1287149	Nam, M. & Cooper, M. P. (2015)
LEPR	CD295,LEP-R,LEPRD,OB-R,OBR	leptin receptor	BAT thermogenesis	chr9	KAL1286940	Nikanorova, A. A. et al. (2021)
LIPE	AOMS4,FPLD6,HSL,LHS,REH	lipase E, hormone sensitive type	BAT thermogenesis	chr15	KAL1286389	Li, M. et al. (2023)
LRPPRC	CLONE-23970,GP130,LRP130,LSFC,MC4DN5	leucine rich pentatricopeptide repeat containing	BAT thermogenesis	chr4	KAL1288487	Cooper, M. P., Uldry, M., Kajimura, S., Arany, Z. & Spiegelman, B. M. (2008) Nam, M. & Cooper, M. P. (2015)
MAPK12	ERK-6,ERK3,ERK6,MAPK 12,P38GAMMA,PRKM12,SAPK-3,SAPK3	mitogen-activated protein kinase 12	BAT thermogenesis	chr3	KAL1287020	Li, M. et al. (2023)
MGLL	HU-K5,HUK5,MAGL,MGL	monoglyceride lipase	BAT thermogenesis	chr6	KAL1286843	Li, M. et al. (2023)
NRF1	ALPHA-PAL	nuclear respiratory factor 1	BAT thermogenesis	chr12	KAL1288360	Ikeda, K., Shiba, S., Horie-Inoue, K. et al. (2013) Nam, M. & Cooper, M. P. (2015)
PPARA	NR1C1,PPAR,PPAR-alpha,PPARalpha,hPPAR	peroxisome proliferator activated receptor alpha	BAT thermogenesis	chr3	KAL1287023	Nam, M. & Cooper, M. P. (2015)
PPARG	CIMT1,GLM1,NR1C3,PPARG1,PPARG2,PPARG5,PPARgamma	peroxisome proliferator activated receptor gamma	BAT thermogenesis	chr6	KAL1286845	Liu, Y. et al. (2012)
PPARGC1A	LEM6,PGC-1(alpha),PGC-1alpha,PGC-1v,PGC1,PGC1A,PPARGC1	PPARG coactivator 1 alpha	BAT thermogenesis	chr7	KAL1287993	Nikanorova, A. A. et al. (2021)
PRDM16	CMD1LL,KMT8F,LVNC8,MEL1,PFM13	PR/SET domain 16	BAT thermogenesis	chr11	KAL1288060	Nam, M. & Cooper, M. P. (2015)
PRKAA2	AMPK,AMPK2,AMPKa2,PRKAA	protein kinase AMP-activated catalytic subunit alpha 2	BAT thermogenesis	chr9	KAL1287607	Li, M. et al. (2023)
PRKAG2	AAKG,AAKG2,CMH6,H91620p,WPWS	protein kinase AMP-activated non-catalytic subunit gamma 2	BAT thermogenesis	chr12	KAL1287063	Li, M. et al. (2023)
PTGS2	COX-2,COX2,GRIPGHS,PGG/HS,PGHS-2,PHS-2,hCox-2	prostaglandin-endoperoxide synthase 2	BAT thermogenesis	chr11	KAL1287041	Nikanorova, A. A. et al. (2021)
RPS6KA2	HU-2,MAPKAPK1C,RSK,RSK3,S6K-alpha,S6K-alpha2,p90-RSK3,p90RSK2,pp90RSK3	ribosomal protein S6 kinase A2	BAT thermogenesis	chr14	KAL1288397	Li, M. et al. (2023)
SLC25A20	CAC,CACT	solute carrier family 25 member 20	BAT thermogenesis	chr6	KAL1287816	Li, M. et al. (2023)
SLC25A29	C14orf69,CACL,ORNT3	solute carrier family 25 member 29	BAT thermogenesis	chr16	KAL1286827	Li, M. et al. (2023)
SLN		sarcolipin	BAT thermogenesis	chr19	KAL1287896	Bal, N., Maurya, S., Sopariwala, D. et al. (2012) Nowack, J., Giroud, S., Arnold, W. & Ruf, T. (2017)
TFAM	MTDPS15,MTTF1,MTTFA,TCF6,TCF6L1,TCF6L2,TCF6L3	transcription factor A, mitochondrial	BAT thermogenesis	chr6	KAL1287788	Nam, M. & Cooper, M. P. (2015)
TRPV1	VR1	transient receptor potential cation channel subfamily V member 1	BAT thermogenesis	chr20	KAL1287768	Nikanorova, A. A. et al. (2021)
TSC2	LAM,PPP1R160,TSC4	TSC complex subunit 2	BAT thermogenesis	chr3	KAL1286546	Li, M. et al. (2023)
UCP1	SLC25A7,UCP	uncoupling protein 1	BAT thermogenesis	chr1	KAL1288179	Li, M. et al. (2023)
UCP2	BMIQ4,SLC25A8,UCPH	uncoupling protein 2	BAT thermogenesis	chr19	KAL1287435	Nikanorova, A. A. et al. (2021)
UCP3	SLC25A9	uncoupling protein 3	BAT thermogenesis	chr19	KAL1287436	Nikanorova, A. A. et al. (2021)
ZNF516	HsT287	zinc finger protein 516	BAT thermogenesis	chr5	KAL1287513	Li, M. et al. (2023)
Circadian Rhythm
ADCY5	AC5,DSKOD,FDFM	adenylate cyclase 5	Circadian Rhythm	chr1	KAL1288580	Li, M. et al. (2023)
ADCY6	AC6,LCCS8	adenylate cyclase 6	Circadian Rhythm	chr3	KAL1286983	Li, M. et al. (2023)
CALM1	CALML2,CAM2,CAM3,CAMB,CAMC,CAMI,CAMIII,CPVT4,DD132,LQT14,PHKD,PHKD1,caM	calmodulin 1	Circadian Rhythm	chr13	KAL1287049	Li, M. et al. (2023)
CALML4	NY-BR-20	calmodulin like 4	Circadian Rhythm	chr13	KAL1287247	Li, M. et al. (2023)
CREBBP	CBP,KAT3A,MKHK1,RSTS,RSTS1	CREB binding protein	Circadian Rhythm	chr3	KAL1287471	Li, M. et al. (2023)
CRY2	HCRY2,PHLL2	cryptochrome circadian regulator 2	Circadian Rhythm	chr19	KAL1287424	Li, M. et al. (2023)
PER2	FASPS,FASPS1	period circadian regulator 2	Circadian Rhythm	chr9	KAL1287606	Li, M. et al. (2023)
RYR1	CCO,CMYP1A,CMYP1B,KDS,MHS,MHS1,PPP1R137,RYDR,RYR,RYR-1,SKRR	ryanodine receptor 1	Circadian Rhythm	chr15	KAL1287946	Li, M. et al. (2023)
Convergent Amino Acid Subitutive Genes
ABHD3	LABH3	abhydrolase domain containing 3, phospholipase	Convergent Amino Acid Subitutive Genes	chr5	KAL1287377	Li, M. et al. (2023)
ACADVL	ACAD6,LCACD,VLCAD	acyl-CoA dehydrogenase very long chain	Convergent Amino Acid Subitutive Genes	chr20	KAL1287693	Li, M. et al. (2023)
ADAMTSL4	ADAMTSL-4,ECTOL2,TSRC1	ADAMTS like 4	Convergent Amino Acid Subitutive Genes	chr9	KAL1286683	Li, M. et al. (2023)
ANGPTL7	AngX,CDT6,dJ647M16.1	angiopoietin like 7	Convergent Amino Acid Subitutive Genes	chr11	KAL1288050	Li, M. et al. (2023)
B4GALNT1	GALGT,GALNACT,GalNAc-T,SPG26	beta-1,4-N-acetyl-galactosaminyltransferase 1	Convergent Amino Acid Subitutive Genes	chr3	KAL1288090	Li, M. et al. (2023)
C2orf42		chromosome 2 open reading frame 42	Convergent Amino Acid Subitutive Genes	chr4	KAL1288444	Li, M. et al. (2023)
DNAJB2	CMT2T,DSMA5,HMNR5,HSJ-1,HSJ1,HSPF3	DnaJ heat shock protein family (Hsp40) member B2	Convergent Amino Acid Subitutive Genes	chr2	KAL1287571	Li, M. et al. (2023)
EPAS1	ECYT4,HIF2A,HLF,MOP2,PASD2,bHLHe73	endothelial PAS domain protein 1	Convergent Amino Acid Subitutive Genes	chr4	KAL1288460	Li, M. et al. (2023)
ERICH5	C8orf47	glutamate rich 5	Convergent Amino Acid Subitutive Genes	chr21	KAL1288297	Li, M. et al. (2023)
EWSR1	EWS,EWS-FLI1,bK984G1.4	EWS RNA binding protein 1	Convergent Amino Acid Subitutive Genes	chr1	KAL1288150	Li, M. et al. (2023)
FAM221A	C7orf46	family with sequence similarity 221 member A	Convergent Amino Acid Subitutive Genes	chr12	KAL1288350	Li, M. et al. (2023)
ITGA3	CD49C,FRP-2,GAP-B3,GAPB3,ILNEB,JEB7,MSK18,VCA-2,VL3A,VLA3a	integrin subunit alpha 3	Convergent Amino Acid Subitutive Genes	chr20	KAL1287722	Li, M. et al. (2023)
MEGF11		multiple EGF like domains 11	Convergent Amino Acid Subitutive Genes	chr13	KAL1287254	Li, M. et al. (2023)
MYOM2	TTNAP	myomesin 2	Convergent Amino Acid Subitutive Genes	chr4	KAL1286739	Li, M. et al. (2023)
PKN3	UTDP4-1	protein kinase N3	Convergent Amino Acid Subitutive Genes	chr4	KAL1288497	Li, M. et al. (2023)
PTPRN	IA-2,IA-2/PTP,IA2,ICA512,R-PTP-N	protein tyrosine phosphatase receptor type N	Convergent Amino Acid Subitutive Genes	chr2	KAL1287580	Li, M. et al. (2023)
SGSH	HSS,MPS3A,SFMD	N-sulfoglucosamine sulfohydrolase	Convergent Amino Acid Subitutive Genes	chr20	KAL1287120	Li, M. et al. (2023)
SHPRH	RAD5,bA545I5.2	SNF2 histone linker PHD RING helicase	Convergent Amino Acid Subitutive Genes	chr14	KAL1288400	Li, M. et al. (2023)
SRP68	SCN10	signal recognition particle 68	Convergent Amino Acid Subitutive Genes	chr20	KAL1287125	Li, M. et al. (2023)
TRIL		TLR4 interactor with leucine rich repeats	Convergent Amino Acid Subitutive Genes	chr12	KAL1288361	Li, M. et al. (2023)
ZDBF2	Slx9	zinc finger DBF-type containing 2	Convergent Amino Acid Subitutive Genes	chr2	KAL1287590	Li, M. et al. (2023)
ZFYVE9	MADHIP,NSP,PPP1R173,SARA,SMADIP	zinc finger FYVE-type containing 9	Convergent Amino Acid Subitutive Genes	chr9	KAL1287614	Li, M. et al. (2023)
Positively Selected Genes in Muskox
AGFG2	HRBL,RABR	ArfGAP with FG repeats 2	Positively Selected Genes in Muskox	chr3	KAL1286790	Li, M. et al. (2023)
AIF1L	C9orf58,IBA2	allograft inflammatory factor 1 like	Positively Selected Genes in Muskox	chr4	KAL1288440	Li, M. et al. (2023)
ANKDD1B		ankyrin repeat and death domain containing 1B	Positively Selected Genes in Muskox	chr13	KAL1287240	Li, M. et al. (2023)
ANKRD33B		ankyrin repeat domain 33B	Positively Selected Genes in Muskox	chr22	KAL1288309	Li, M. et al. (2023)
AOC3	HPAO,SSAO,VAP-1,VAP1	amine oxidase copper containing 3	Positively Selected Genes in Muskox	chr20	KAL1286471	Li, M. et al. (2023)
ATMIN	ASCIZ,ZNF822	ATM interactor	Positively Selected Genes in Muskox	chr15	KAL1287916	Li, M. et al. (2023)
C17orf78		chromosome 17 open reading frame 78	Positively Selected Genes in Muskox	chr20	KAL1287698	Li, M. et al. (2023)
C2orf81	hCG40743	chromosome 2 open reading frame 81	Positively Selected Genes in Muskox	chr4	KAL1288445	Li, M. et al. (2023)
CASR	CAR,EIG8,FHH,FIH,GPRC2A,HHC,HHC1,HYPOC1,NSHPT,PCAR1,hCasR	calcium sensing receptor	Positively Selected Genes in Muskox	chr1	KAL1288587	Li, M. et al. (2023)
CCDC183	KIAA1984,PARF,bA216L13.7	coiled-coil domain containing 183	Positively Selected Genes in Muskox	chr4	KAL1288448	Li, M. et al. (2023)
CEP131	AZ1,AZI1,ZA1	centrosomal protein 131	Positively Selected Genes in Muskox	chr20	KAL1287100	Li, M. et al. (2023)
CHST8	GALNAC4ST1,GalNAc4ST,PSS3	carbohydrate sulfotransferase 8	Positively Selected Genes in Muskox	chr15	KAL1287926	Li, M. et al. (2023)
CHTF18	C16orf41,C321D2.2,C321D2.3,C321D2.4,CHL12,Ctf18,RUVBL	chromosome transmission fidelity factor 18	Positively Selected Genes in Muskox	chr3	KAL1286528	Li, M. et al. (2023)
CIC	MRD45	capicua transcriptional repressor	Positively Selected Genes in Muskox	chr15	KAL1286388	Li, M. et al. (2023)
COL10A1		collagen type X alpha 1 chain	Positively Selected Genes in Muskox	chr14	KAL1288374	Li, M. et al. (2023)
DBI	ACBD1,ACBP,CCK-RP,EP	diazepam binding inhibitor, acyl-CoA binding protein	Positively Selected Genes in Muskox	chr2	KAL1287617	Li, M. et al. (2023)
DOCK6	AOS2,ZIR1	dedicator of cytokinesis 6	Positively Selected Genes in Muskox	chr8	KAL1286862	Li, M. et al. (2023)
DSG3	ABOLM,CDHF6,PVA	desmoglein 3	Positively Selected Genes in Muskox	chr5	KAL1287506	Li, M. et al. (2023)
ERMARD	C6orf70,PVNH6,dJ266L20.3	ER membrane associated RNA degradation	Positively Selected Genes in Muskox	chr14	KAL1288378	Li, M. et al. (2023)
FAM162A	C3orf28,E2IG5,HGTD-P	family with sequence similarity 162 member A	Positively Selected Genes in Muskox	chr1	KAL1288600	Li, M. et al. (2023)
FAM174A	HGS_RE408,NS5ATP6,TMEM157,UNQ1912	family with sequence similarity 174 member A	Positively Selected Genes in Muskox	chr8	KAL1286932	Li, M. et al. (2023)
FHOD3	CMH28,FHOS2,Formactin2	formin homology 2 domain containing 3	Positively Selected Genes in Muskox	chr5	KAL1287511	Li, M. et al. (2023)
FIS1	CGI-135,TTC11	fission, mitochondrial 1	Positively Selected Genes in Muskox	chr3	KAL1287474	Li, M. et al. (2023)
H2BC13	H2B/c,H2BFC,HIST1H2BL,dJ97D16.4	H2B clustered histone 13	Positively Selected Genes in Muskox	chr2	KAL1287178	Li, M. et al. (2023)
HASPIN	GSG2	histone H3 associated protein kinase	Positively Selected Genes in Muskox	chr20	KAL1287720	Li, M. et al. (2023)
IHO1	CCDC36,CT74,LELA1	interactor of HORMAD1 1	Positively Selected Genes in Muskox	chr6	KAL1287799	Li, M. et al. (2023)
INCA1	HSD45	inhibitor of CDK, cyclin A1 interacting protein 1	Positively Selected Genes in Muskox	chr20	KAL1287721	Li, M. et al. (2023)
IRGQ	FKSG27,IRGQ1	immunity related GTPase Q	Positively Selected Genes in Muskox	chr15	KAL1286771	Li, M. et al. (2023)
ITGB7		integrin subunit beta 7	Positively Selected Genes in Muskox	chr3	KAL1286991	Li, M. et al. (2023)
ITIH3	H3P,ITI-HC3,SHAP	inter-alpha-trypsin inhibitor heavy chain 3	Positively Selected Genes in Muskox	chr6	KAL1287807	Li, M. et al. (2023)
KCNA1	AEMK,EA1,HBK1,HUK1,KV1.1,MBK1,MK1,RBK1	potassium voltage-gated channel subfamily A member 1	Positively Selected Genes in Muskox	chr3	KAL1287015	Li, M. et al. (2023)
KCNA5	ATFB7,HCK1,HK2,HPCN1,KV1.5,PCN1	potassium voltage-gated channel subfamily A member 5	Positively Selected Genes in Muskox	chr3	KAL1287016	Li, M. et al. (2023)
KIAA0408		KIAA0408	Positively Selected Genes in Muskox	chr14	KAL1288388	Li, M. et al. (2023)
KIZ	C20orf19,HT013,Kizuna,NCRNA00153,PLK1S1,RP69	kizuna centrosomal protein	Positively Selected Genes in Muskox	chr18	KAL1287538	Li, M. et al. (2023)
KYAT1	CCBL1,GTK,KAT1,KATI	kynurenine aminotransferase 1	Positively Selected Genes in Muskox	chr4	KAL1288483	Li, M. et al. (2023)
LINGO2	LERN3,LRRN6C	leucine rich repeat and Ig domain containing 2	Positively Selected Genes in Muskox	chr10	KAL1287282	Li, M. et al. (2023)
LRP1	A2MR,APOER,APR,CD91,IGFBP-3R,IGFBP3R,IGFBP3R1,KPA,LRP,LRP1A,TGFBR5	LDL receptor related protein 1	Positively Selected Genes in Muskox	chr3	KAL1288121	Li, M. et al. (2023)
MARS1	CMT2U,ILFS2,ILLD,MARS,METRS,MRS,MTRNS,SPG70,TTD9	methionyl-tRNA synthetase 1	Positively Selected Genes in Muskox	chr3	KAL1288122	Li, M. et al. (2023)
MESP2	SCDO2,bHLHc6	mesoderm posterior bHLH transcription factor 2	Positively Selected Genes in Muskox	chr16	KAL1286493	Li, M. et al. (2023)
METTL25	C12orf26	methyltransferase like 25	Positively Selected Genes in Muskox	chr3	KAL1287351	Li, M. et al. (2023)
METTL5	HSPC133,MRT72	methyltransferase 5, N6-adenosine	Positively Selected Genes in Muskox	chr2	KAL1287842	Li, M. et al. (2023)
MIEF2	COXPD49,D3B,MID49,SMCR7	mitochondrial elongation factor 2	Positively Selected Genes in Muskox	chr20	KAL1287732	Li, M. et al. (2023)
MPRIP	M-RIP,MRIP,RHOIP3,RIP3,p116Rip	myosin phosphatase Rho interacting protein	Positively Selected Genes in Muskox	chr20	KAL1287734	Li, M. et al. (2023)
MTMR10		myotubularin related protein 10	Positively Selected Genes in Muskox	chr16	KAL1286686	Li, M. et al. (2023)
NAV3	POMFIL1,STEERIN3,unc53H3	neuron navigator 3	Positively Selected Genes in Muskox	chr3	KAL1287352	Li, M. et al. (2023)
NGRN	DSC92	neugrin, neurite outgrowth associated	Positively Selected Genes in Muskox	chr16	KAL1286494	Li, M. et al. (2023)
OR10AC1	OR10AC1P	olfactory receptor family 10 subfamily AC member 1 (gene/pseudogene)	Positively Selected Genes in Muskox	chr12	KAL1287062	Li, M. et al. (2023)
OR1L6	HG16,OR1K1,OR1L7,OR9-30	olfactory receptor family 1 subfamily L member 6	Positively Selected Genes in Muskox	chr4	KAL1288495	Li, M. et al. (2023)
OR2D3	OR11-89	olfactory receptor family 2 subfamily D member 3	Positively Selected Genes in Muskox	chr2	KAL1286428	Li, M. et al. (2023)
OR3A1	OLFRA03,OR17-40,OR17-82,OR40	olfactory receptor family 3 subfamily A member 1	Positively Selected Genes in Muskox	chr20	KAL1287741	Li, M. et al. (2023)
OXNAD1		oxidoreductase NAD binding domain containing 1	Positively Selected Genes in Muskox	chr1	KAL1286785	Li, M. et al. (2023)
PARP14	ARTD8,BAL2,PARP-14,pART8	poly(ADP-ribose) polymerase family member 14	Positively Selected Genes in Muskox	chr1	KAL1288628	Li, M. et al. (2023)
PDCD1LG2	B7DC,Btdc,CD273,PD-L2,PDCD1L2,PDL2,bA574F11.2	programmed cell death 1 ligand 2	Positively Selected Genes in Muskox	chr10	KAL1287448	Li, M. et al. (2023)
PRSS42	Tessp2	serine protease 42	Positively Selected Genes in Muskox	chr6	KAL1286846	Li, M. et al. (2023)
PTGES	MGST-IV,MGST1-L1,MGST1L1,MPGES,PGES,PIG12,PP102,PP1294,TP53I12,mPGES-1	prostaglandin E synthase	Positively Selected Genes in Muskox	chr4	KAL1288500	Li, M. et al. (2023)
PTGS1	COX1,COX3,PCOX1,PES-1,PGG/HS,PGHS-1,PGHS1,PHS1,PTGHS	prostaglandin-endoperoxide synthase 1	Positively Selected Genes in Muskox	chr4	KAL1288501	Li, M. et al. (2023)
PTPRO	GLEPP1,NPHS6,PTP-OC,PTP-U2,PTPROT,PTPU2,R-PTP-O	protein tyrosine phosphatase receptor type O	Positively Selected Genes in Muskox	chr3	KAL1288130	Li, M. et al. (2023)
R3HDML	dJ881L22.3	R3H domain containing like	Positively Selected Genes in Muskox	chr18	KAL1287269	Li, M. et al. (2023)
RAB34	NARR,RAB39,RAH	RAB34, member RAS oncogene family	Positively Selected Genes in Muskox	chr20	KAL1287744	Li, M. et al. (2023)
REDIC1	C12orf40,HEIP1,HEL-206,HEL-S-94	regulator of DNA class I crossover intermediates 1	Positively Selected Genes in Muskox	chr3	KAL1286700	Li, M. et al. (2023)
SCLT1	CAP-1A,CAP1A	sodium channel and clathrin linker 1	Positively Selected Genes in Muskox	chr1	KAL1288171	Li, M. et al. (2023)
SHBG	ABP,SBP,TEBG	sex hormone binding globulin	Positively Selected Genes in Muskox	chr20	KAL1287751	Li, M. et al. (2023)
SIRPB2	PTPN1L,PTPNS1L3,dJ776F14.2	signal regulatory protein beta 2	Positively Selected Genes in Muskox	chr18	KAL1287548	Li, M. et al. (2023)
SLC16A10	MCT10,PRO0813,TAT1	solute carrier family 16 member 10	Positively Selected Genes in Muskox	chr14	KAL1288401	Li, M. et al. (2023)
SPATA31F1	C9orf144B,FAM205A	SPATA31 subfamily F member 1	Positively Selected Genes in Muskox	chr10	KAL1288034	Li, M. et al. (2023)
TAFA5	FAM19A5,QLLK5208,TAFA-5,UNQ5208	TAFA chemokine like family member 5	Positively Selected Genes in Muskox	chr3	KAL1287026	Li, M. et al. (2023)
TBC1D24	DEE16,DFNA65,DFNB86,DOORS,EIEE16,EIM,EPRPDC,FIME,TLDC6	TBC1 domain family member 24	Positively Selected Genes in Muskox	chr3	KAL1286543	Li, M. et al. (2023)
TEKT5	CT149	tektin 5	Positively Selected Genes in Muskox	chr3	KAL1287496	Li, M. et al. (2023)
THBS1	THBS,THBS-1,TSP,TSP-1,TSP1	thrombospondin 1	Positively Selected Genes in Muskox	chr13	KAL1288200	Li, M. et al. (2023)
TNK1	KOS1	tyrosine kinase non receptor 1	Positively Selected Genes in Muskox	chr20	KAL1287765	Li, M. et al. (2023)
USP20	LSFR3A,VDU2,hVDU2	ubiquitin specific peptidase 20	Positively Selected Genes in Muskox	chr4	KAL1288516	Li, M. et al. (2023)
VPS13A	BLTP5A,CHAC,CHOREIN	vacuolar protein sorting 13 homolog A	Positively Selected Genes in Muskox	chr10	KAL1287452	Li, M. et al. (2023)
WDR83	MORG1	WD repeat domain 83	Positively Selected Genes in Muskox	chr8	KAL1286879	Li, M. et al. (2023)
ZFP64	ZNF338	ZFP64 zinc finger protein	Positively Selected Genes in Muskox	chr18	KAL1287273	Li, M. et al. (2023)
ZG16B	EECP,HRPE773,JCLN2,PAUF,PRO1567	zymogen granule protein 16B	Positively Selected Genes in Muskox	chr3	KAL1286548	Li, M. et al. (2023)
ZNF304		zinc finger protein 304	Positively Selected Genes in Muskox	chr15	KAL1286486	Li, M. et al. (2023)
ZNF438	bA330O11.1	zinc finger protein 438	Positively Selected Genes in Muskox	chr18	KAL1287556	Li, M. et al. (2023)
ZSCAN2	ZFP29,ZNF854	zinc finger and SCAN domain containing 2	Positively Selected Genes in Muskox	chr16	KAL1286497	Li, M. et al. (2023)
Rapidly Evolving Genes in Muskox
ACOX2	BCOX,BRCACOX,BRCOX,CBAS6,THCCox	acyl-CoA oxidase 2	Rapidly Evolving Genes in Muskox	chr6	KAL1287795	Li, M. et al. (2023)
ADAMTS20	ADAM-TS20,ADAMTS-20,GON-1	ADAM metallopeptidase with thrombospondin type 1 motif 20	Rapidly Evolving Genes in Muskox	chr3	KAL1286982	Li, M. et al. (2023)
ADCY5	AC5,DSKOD,FDFM	adenylate cyclase 5	Rapidly Evolving Genes in Muskox	chr1	KAL1288580	Li, M. et al. (2023)
AEN	ISG20L1,pp12744	apoptosis enhancing nuclease	Rapidly Evolving Genes in Muskox	chr16	KAL1286732	Li, M. et al. (2023)
AFTPH	Nbla10388	aftiphilin	Rapidly Evolving Genes in Muskox	chr4	KAL1288439	Li, M. et al. (2023)
AGBL1	CCP4,FECD8	AGBL carboxypeptidase 1	Rapidly Evolving Genes in Muskox	chr16	KAL1286733	Li, M. et al. (2023)
ALDH3A1	ALDH3,ALDHIII	aldehyde dehydrogenase 3 family member A1	Rapidly Evolving Genes in Muskox	chr20	KAL1287694	Li, M. et al. (2023)
ANKRD61		ankyrin repeat domain 61	Rapidly Evolving Genes in Muskox	chr3	KAL1286791	Li, M. et al. (2023)
ANO9	PIG5,TMEM16J,TP53I5	anoctamin 9	Rapidly Evolving Genes in Muskox	chr5	KAL1286904	Li, M. et al. (2023)
APLP1	APLP	amyloid beta precursor like protein 1	Rapidly Evolving Genes in Muskox	chr15	KAL1287914	Li, M. et al. (2023)
AQP8	AQP-8	aquaporin 8	Rapidly Evolving Genes in Muskox	chr3	KAL1287462	Li, M. et al. (2023)
ARFRP1	ARL18,ARP,Arp1	ADP ribosylation factor related protein 1	Rapidly Evolving Genes in Muskox	chr18	KAL1287521	Li, M. et al. (2023)
ARG1		arginase 1	Rapidly Evolving Genes in Muskox	chr14	KAL1288368	Li, M. et al. (2023)
ARHGEF26	CSGEF,HMFN1864,SGEF	Rho guanine nucleotide exchange factor 26	Rapidly Evolving Genes in Muskox	chr1	KAL1288583	Li, M. et al. (2023)
ARHGEF39	C9orf100	Rho guanine nucleotide exchange factor 39	Rapidly Evolving Genes in Muskox	chr10	KAL1288012	Li, M. et al. (2023)
ARL2BP	BART,BART1,RP66	ADP ribosylation factor like GTPase 2 binding protein	Rapidly Evolving Genes in Muskox	chr15	KAL1287915	Li, M. et al. (2023)
ARMT1	C6orf211	acidic residue methyltransferase 1	Rapidly Evolving Genes in Muskox	chr14	KAL1288369	Li, M. et al. (2023)
ASCC3	ASC1p200,HELIC1,RNAH	activating signal cointegrator 1 complex subunit 3	Rapidly Evolving Genes in Muskox	chr14	KAL1288370	Li, M. et al. (2023)
ASGR2	ASGP-R2,ASGPR2,CLEC4H2,HBXBP,HL-2	asialoglycoprotein receptor 2	Rapidly Evolving Genes in Muskox	chr20	KAL1287695	Li, M. et al. (2023)
ATP10A	ATP10C,ATPVA,ATPVC	ATPase phospholipid transporting 10A (putative)	Rapidly Evolving Genes in Muskox	chr16	KAL1286886	Li, M. et al. (2023)
ATP13A4		ATPase 13A4	Rapidly Evolving Genes in Muskox	chr1	KAL1288584	Li, M. et al. (2023)
ATP9B	ATPASEP,ATPIIB,HUSSY-20,NEO1L,hMMR1	ATPase phospholipid transporting 9B (putative)	Rapidly Evolving Genes in Muskox	chr5	KAL1287508	Li, M. et al. (2023)
BAIAP3	BAP3	BAI1 associated protein 3	Rapidly Evolving Genes in Muskox	chr3	KAL1286526	Li, M. et al. (2023)
BBLN	C9orf16,EST00098	bublin coiled coil protein	Rapidly Evolving Genes in Muskox	chr4	KAL1288443	Li, M. et al. (2023)
BEST3	VMD2L3	bestrophin 3	Rapidly Evolving Genes in Muskox	chr3	KAL1286699	Li, M. et al. (2023)
BFSP1	CP115,CP94,CTRCT33,LIFL-H	beaded filament structural protein 1	Rapidly Evolving Genes in Muskox	chr18	KAL1287522	Li, M. et al. (2023)
BMAL2	ARNTL2,CLIF,MOP9,PASD9,bHLHe6	basic helix-loop-helix ARNT like 2	Rapidly Evolving Genes in Muskox	chr3	KAL1288092	Li, M. et al. (2023)
BRIX1	BRIX,BXDC2	biogenesis of ribosomes BRX1	Rapidly Evolving Genes in Muskox	chr22	KAL1288310	Li, M. et al. (2023)
BUD23	HASJ4442,HUSSY-3,MERM1,PP3381,WBMT,WBSCR22	BUD23 rRNA methyltransferase and ribosome maturation factor	Rapidly Evolving Genes in Muskox	chr3	KAL1287464	Li, M. et al. (2023)
C12orf60		chromosome 12 open reading frame 60	Rapidly Evolving Genes in Muskox	chr3	KAL1288093	Li, M. et al. (2023)
C15orf40		chromosome 15 open reading frame 40	Rapidly Evolving Genes in Muskox	chr16	KAL1286491	Li, M. et al. (2023)
C18orf54	LAS2	chromosome 18 open reading frame 54	Rapidly Evolving Genes in Muskox	chr5	KAL1287379	Li, M. et al. (2023)
C1R	EDS8,EDSPD1	complement C1r	Rapidly Evolving Genes in Muskox	chr3	KAL1287003	Li, M. et al. (2023)
C6		complement C6	Rapidly Evolving Genes in Muskox	chr22	KAL1288311	Li, M. et al. (2023)
C9	ARMD15,C9D	complement C9	Rapidly Evolving Genes in Muskox	chr22	KAL1288312	Li, M. et al. (2023)
C9orf152	bA470J20.2	chromosome 9 open reading frame 152	Rapidly Evolving Genes in Muskox	chr10	KAL1288013	Li, M. et al. (2023)
C9orf43		chromosome 9 open reading frame 43	Rapidly Evolving Genes in Muskox	chr10	KAL1288014	Li, M. et al. (2023)
CA11	CA-RP,CA-RP II,CA-XI,CARP-2,CARPX1	carbonic anhydrase 11	Rapidly Evolving Genes in Muskox	chr15	KAL1286761	Li, M. et al. (2023)
CABP5	CABP3	calcium binding protein 5	Rapidly Evolving Genes in Muskox	chr15	KAL1286762	Li, M. et al. (2023)
CAD	CDG1Z,DEE50,EIEE50,GATD4	carbamoyl-phosphate synthetase 2, aspartate transcarbamylase, and dihydroorotase	Rapidly Evolving Genes in Muskox	chr4	KAL1288446	Li, M. et al. (2023)
CALHM4	C6orf78,FAM26D	calcium homeostasis modulator family member 4	Rapidly Evolving Genes in Muskox	chr14	KAL1288371	Li, M. et al. (2023)
CAPN15	OGIN,SOLH	calpain 15	Rapidly Evolving Genes in Muskox	chr3	KAL1286527	Li, M. et al. (2023)
CARMIL2	CARMIL2b,IMD58,LRRC16C,RLTPR	capping protein regulator and myosin 1 linker 2	Rapidly Evolving Genes in Muskox	chr15	KAL1287917	Li, M. et al. (2023)
CASP3	CPP32,CPP32B,SCA-1	caspase 3	Rapidly Evolving Genes in Muskox	chr4	KAL1287402	Li, M. et al. (2023)
CCDC138		coiled-coil domain containing 138	Rapidly Evolving Genes in Muskox	chr4	KAL1288447	Li, M. et al. (2023)
CCNB1	CCNB	cyclin B1	Rapidly Evolving Genes in Muskox	chr22	KAL1288314	Li, M. et al. (2023)
CCR1	CD191,CKR-1,CKR1,CMKBR1,HM145,MIP1aR,SCYAR1	C-C motif chemokine receptor 1	Rapidly Evolving Genes in Muskox	chr6	KAL1286831	Li, M. et al. (2023)
CCR3	C C CKR3,CC-CKR-3,CD193,CKR 3,CKR3,CMKBR3	C-C motif chemokine receptor 3	Rapidly Evolving Genes in Muskox	chr6	KAL1286833	Li, M. et al. (2023)
CD274	B7-H,B7H1,PD-L1,PDCD1L1,PDCD1LG1,PDL1,hPD-L1	CD274 molecule	Rapidly Evolving Genes in Muskox	chr10	KAL1287442	Li, M. et al. (2023)
CD69	AIM,BL-AC/P26,CLEC2C,EA1,GP32/28,MLR-3	CD69 molecule	Rapidly Evolving Genes in Muskox	chr3	KAL1288095	Li, M. et al. (2023)
CD79B	AGM6,B29,IGB,Igbeta	CD79b molecule	Rapidly Evolving Genes in Muskox	chr20	KAL1287098	Li, M. et al. (2023)
CDC37	P50CDC37	cell division cycle 37, HSP90 cochaperone	Rapidly Evolving Genes in Muskox	chr8	KAL1286856	Li, M. et al. (2023)
CDC6	CDC18L,HsCDC18,HsCDC6,MGORS5	cell division cycle 6	Rapidly Evolving Genes in Muskox	chr20	KAL1287685	Li, M. et al. (2023)
CDH15	CDH14,CDH3,CDHM,MCAD,MRD3	cadherin 15	Rapidly Evolving Genes in Muskox	chr15	KAL1287922	Li, M. et al. (2023)
CDH5	7B4,CD144	cadherin 5	Rapidly Evolving Genes in Muskox	chr15	KAL1287923	Li, M. et al. (2023)
CDK5RAP2	C48,Cep215,MCPH3	CDK5 regulatory subunit associated protein 2	Rapidly Evolving Genes in Muskox	chr10	KAL1288019	Li, M. et al. (2023)
CEP112	CCDC46,MACOCO,SPGF44	centrosomal protein 112	Rapidly Evolving Genes in Muskox	chr20	KAL1287099	Li, M. et al. (2023)
CEP19	C3orf34,MOSPGF	centrosomal protein 19	Rapidly Evolving Genes in Muskox	chr1	KAL1288593	Li, M. et al. (2023)
CES2	CE-2,CES2A1,PCE-2,iCE	carboxylesterase 2	Rapidly Evolving Genes in Muskox	chr15	KAL1287925	Li, M. et al. (2023)
CHADL	SLRR4B	chondroadherin like	Rapidly Evolving Genes in Muskox	chr3	KAL1287007	Li, M. et al. (2023)
CHRNA5	LNCR2	cholinergic receptor nicotinic alpha 5 subunit	Rapidly Evolving Genes in Muskox	chr16	KAL1286689	Li, M. et al. (2023)
CIMIP2A	FAM166A,HSD46	ciliary microtubule inner protein 2A	Rapidly Evolving Genes in Muskox	chr4	KAL1288451	Li, M. et al. (2023)
CLEC1A	CLEC-1,CLEC1	C-type lectin domain family 1 member A	Rapidly Evolving Genes in Muskox	chr3	KAL1288098	Li, M. et al. (2023)
CLEC4F	CLECSF13,KCLR,KCR	C-type lectin domain family 4 member F	Rapidly Evolving Genes in Muskox	chr4	KAL1288452	Li, M. et al. (2023)
CLUL1	RA337M	clusterin like 1	Rapidly Evolving Genes in Muskox	chr5	KAL1287381	Li, M. et al. (2023)
CNP	CNP1,HLD20	2',3'-cyclic nucleotide 3' phosphodiesterase	Rapidly Evolving Genes in Muskox	chr20	KAL1286473	Li, M. et al. (2023)
COL19A1	COL9A1L,D6S228E	collagen type XIX alpha 1 chain	Rapidly Evolving Genes in Muskox	chr21	KAL1287359	Li, M. et al. (2023)
COPG2	2-COP,gamma-2-COP	COPI coat complex subunit gamma 2	Rapidly Evolving Genes in Muskox	chr12	KAL1288362, KAL1286812	Li, M. et al. (2023)
COX11	COX11P,MC4DN23	cytochrome c oxidase copper chaperone COX11	Rapidly Evolving Genes in Muskox	chr20	KAL1287710	Li, M. et al. (2023)
CPPED1	CSTP1	calcineurin like phosphoesterase domain containing 1	Rapidly Evolving Genes in Muskox	chr3	KAL1287470	Li, M. et al. (2023)
CREB3	LUMAN,LZIP,sLZIP	cAMP responsive element binding protein 3	Rapidly Evolving Genes in Muskox	chr10	KAL1288021	Li, M. et al. (2023)
CREBBP	CBP,KAT3A,MKHK1,RSTS,RSTS1	CREB binding protein	Rapidly Evolving Genes in Muskox	chr3	KAL1287471	Li, M. et al. (2023)
CTDSP2	OS4,PSR2,SCP2	CTD small phosphatase 2	Rapidly Evolving Genes in Muskox	chr3	KAL1288107	Li, M. et al. (2023)
CTIF	Gm672,KIAA0427	cap binding complex dependent translation initiation factor	Rapidly Evolving Genes in Muskox	chr5	KAL1287382	Li, M. et al. (2023)
CTSL	CATL,CTSL1,MEP	cathepsin L	Rapidly Evolving Genes in Muskox	chr10	KAL1288022	Li, M. et al. (2023)
CUBN	IFCR,IGS,IGS1,MGA1,gp280	cubilin	Rapidly Evolving Genes in Muskox	chr18	KAL1287524	Li, M. et al. (2023)
CUX1	CASP,CDP,CDP/Cut,CDP1,COY1,CUTL1,CUX,Clox,Cux/CDP,GDDI,GOLIM6,Nbla10317,p100,p110,p200,p75	cut like homeobox 1	Rapidly Evolving Genes in Muskox	chr3	KAL1287460	Li, M. et al. (2023)
CXADR	CAR,CAR4/6,HCAR	CXADR Ig-like cell adhesion molecule	Rapidly Evolving Genes in Muskox	chr1	KAL1288596	Li, M. et al. (2023)
CYP1A2	CP12,CYPIA2,P3-450,P450(PA)	cytochrome P450 family 1 subfamily A member 2	Rapidly Evolving Genes in Muskox	chr16	KAL1286690	Li, M. et al. (2023)
CYP27B1	CP2B,CYP1,CYP1alpha,CYP27B,P450c1,PDDR,VDD1,VDDR,VDDRI,VDR	cytochrome P450 family 27 subfamily B member 1	Rapidly Evolving Genes in Muskox	chr3	KAL1288108	Li, M. et al. (2023)
CYP2S1	CYPIIS1	cytochrome P450 family 2 subfamily S member 1	Rapidly Evolving Genes in Muskox	chr15	KAL1286382	Li, M. et al. (2023)
DBH	DBM,ORTHYP1	dopamine beta-hydroxylase	Rapidly Evolving Genes in Muskox	chr4	KAL1288454	Li, M. et al. (2023)
DCAF15	C19orf72	DDB1 and CUL4 associated factor 15	Rapidly Evolving Genes in Muskox	chr8	KAL1286860	Li, M. et al. (2023)
DDX11	CHL1,CHLR1,KRG2,WABS	DEAD/H-box helicase 11	Rapidly Evolving Genes in Muskox	chr3	KAL1287009	Li, M. et al. (2023)
DEFB119	DEFB-19,DEFB-20,DEFB120,DEFB20,ESC42-RELA,ESC42-RELB	defensin beta 119	Rapidly Evolving Genes in Muskox	chr18	KAL1287527	Li, M. et al. (2023)
DEFB129	C20orf87,DEFB-29,DEFB29,bA530N10.3,hBD-29	defensin beta 129	Rapidly Evolving Genes in Muskox	chr18	KAL1287534	Li, M. et al. (2023)
DGKG	DAGK3,DGK-GAMMA	diacylglycerol kinase gamma	Rapidly Evolving Genes in Muskox	chr1	KAL1288597	Li, M. et al. (2023)
DHX57	DDX57	DExH-box helicase 57	Rapidly Evolving Genes in Muskox	chr4	KAL1288455	Li, M. et al. (2023)
DICER1	DCR1,Dicer,Dicer1e,GLOW,HERNA,K12H4.8-LIKE,MNG1,RMSE2,aviD	dicer 1, ribonuclease III	Rapidly Evolving Genes in Muskox	chr16	KAL1286823	Li, M. et al. (2023)
DLX4	BP1,DLX7,DLX8,DLX9,OFC15	distal-less homeobox 4	Rapidly Evolving Genes in Muskox	chr20	KAL1287713	Li, M. et al. (2023)
DNAI2	CILD9,DIC2	dynein axonemal intermediate chain 2	Rapidly Evolving Genes in Muskox	chr20	KAL1287101	Li, M. et al. (2023)
DNAJC22	wus	DnaJ heat shock protein family (Hsp40) member C22	Rapidly Evolving Genes in Muskox	chr3	KAL1286985	Li, M. et al. (2023)
DNMT3B	FSHD4,ICF,ICF1,M.HsaIIIB	DNA methyltransferase 3 beta	Rapidly Evolving Genes in Muskox	chr18	KAL1287267	Li, M. et al. (2023)
DRC7	C16orf50,CCDC135,CFAP50,FAP50	dynein regulatory complex subunit 7	Rapidly Evolving Genes in Muskox	chr15	KAL1287929	Li, M. et al. (2023)
DSE	DS-epi1,DSEP,DSEPI,EDSMC2,SART-2,SART2	dermatan sulfate epimerase	Rapidly Evolving Genes in Muskox	chr14	KAL1288375	Li, M. et al. (2023)
DTX2	RNF58	deltex E3 ubiquitin ligase 2	Rapidly Evolving Genes in Muskox	chr3	KAL1287472	Li, M. et al. (2023)
DUS2	DUS2L,SMM1,URLC8	dihydrouridine synthase 2	Rapidly Evolving Genes in Muskox	chr15	KAL1287930	Li, M. et al. (2023)
E4F1	E4F	E4F transcription factor 1	Rapidly Evolving Genes in Muskox	chr3	KAL1286529	Li, M. et al. (2023)
EDN3	ET-3,ET3,HSCR4,PPET3,WS4B	endothelin 3	Rapidly Evolving Genes in Muskox	chr18	KAL1287519	Li, M. et al. (2023)
EEA1	MST105,MSTP105,ZFYVE2	early endosome antigen 1	Rapidly Evolving Genes in Muskox	chr3	KAL1287349	Li, M. et al. (2023)
EFCAB12	C3orf25	EF-hand calcium binding domain 12	Rapidly Evolving Genes in Muskox	chr6	KAL1286839	Li, M. et al. (2023)
EFCAB5		EF-hand calcium binding domain 5	Rapidly Evolving Genes in Muskox	chr20	KAL1287714	Li, M. et al. (2023)
EGFLAM	AGRINL,AGRNL,PIKA	EGF like, fibronectin type III and laminin G domains	Rapidly Evolving Genes in Muskox	chr22	KAL1288316	Li, M. et al. (2023)
EHBP1	HPC12,NACSIN	EH domain binding protein 1	Rapidly Evolving Genes in Muskox	chr4	KAL1288456	Li, M. et al. (2023)
EIF2AK2	DYT33,EIF2AK1,LEUDEN,PKR,PPP1R83,PRKR	eukaryotic translation initiation factor 2 alpha kinase 2	Rapidly Evolving Genes in Muskox	chr4	KAL1288457	Li, M. et al. (2023)
EIF5B	IF2	eukaryotic translation initiation factor 5B	Rapidly Evolving Genes in Muskox	chr4	KAL1288458	Li, M. et al. (2023)
EME2	SLX2B,gs125	essential meiotic structure-specific endonuclease subunit 2	Rapidly Evolving Genes in Muskox	chr3	KAL1286530	Li, M. et al. (2023)
EPG5	HEEW1,KIAA1632,VICIS	ectopic P-granules 5 autophagy tethering factor	Rapidly Evolving Genes in Muskox	chr5	KAL1287383	Li, M. et al. (2023)
EPHB2	BDPLT22,CAPB,DRT,EK5,EPHT3,ERK,Hek5,PCBC,Tyro5	EPH receptor B2	Rapidly Evolving Genes in Muskox	chr2	KAL1287143	Li, M. et al. (2023)
EPS8	DFNB102	epidermal growth factor receptor pathway substrate 8	Rapidly Evolving Genes in Muskox	chr3	KAL1288110	Li, M. et al. (2023)
EPS8L1	DRC3,EPS8R1,PP10566	EPS8 like 1	Rapidly Evolving Genes in Muskox	chr15	KAL1286503	Li, M. et al. (2023)
ERCC4	ERCC11,FANCQ,RAD1,XFEPS,XPF	ERCC excision repair 4, endonuclease catalytic subunit	Rapidly Evolving Genes in Muskox	chr3	KAL1287473	Li, M. et al. (2023)
ESYT3	CHR3SYT,E-Syt3,FAM62C	extended synaptotagmin 3	Rapidly Evolving Genes in Muskox	chr1	KAL1288599	Li, M. et al. (2023)
FAM174B		family with sequence similarity 174 member B	Rapidly Evolving Genes in Muskox	chr16	KAL1286369	Li, M. et al. (2023)
FAM83G	PAWS1	family with sequence similarity 83 member G	Rapidly Evolving Genes in Muskox	chr20	KAL1287717	Li, M. et al. (2023)
FASN	FAS,OA-519,SDR27X1	fatty acid synthase	Rapidly Evolving Genes in Muskox	chr20	KAL1287080	Li, M. et al. (2023)
FBXO24	FBX24	F-box protein 24	Rapidly Evolving Genes in Muskox	chr3	KAL1286793	Li, M. et al. (2023)
FECH	EPP,EPP1,FCE	ferrochelatase	Rapidly Evolving Genes in Muskox	chr5	KAL1287384	Li, M. et al. (2023)
FGF21		fibroblast growth factor 21	Rapidly Evolving Genes in Muskox	chr15	KAL1286768	Li, M. et al. (2023)
FOXM1	FKHL16,FOXM1A,FOXM1B,FOXM1C,HFH-11,HFH11,HNF-3,INS-1,MPHOSPH2,MPP-2,MPP2,PIG29,TRIDENT	forkhead box M1	Rapidly Evolving Genes in Muskox	chr3	KAL1287011	Li, M. et al. (2023)
FTCD	LCHC1	formimidoyltransferase cyclodeaminase	Rapidly Evolving Genes in Muskox	chr1	KAL1288602	Li, M. et al. (2023)
FYCO1	CATC2,CTRCT18,RUFY3,ZFYVE7	FYVE and coiled-coil domain autophagy adaptor 1	Rapidly Evolving Genes in Muskox	chr6	KAL1286840	Li, M. et al. (2023)
GABRR2		gamma-aminobutyric acid type A receptor subunit rho2	Rapidly Evolving Genes in Muskox	chr14	KAL1288380	Li, M. et al. (2023)
GALNT14	GALNT15,GalNac-T10,GalNac-T14	polypeptide N-acetylgalactosaminyltransferase 14	Rapidly Evolving Genes in Muskox	chr4	KAL1288462	Li, M. et al. (2023)
GART	AIRS,GARS,GARTF,PAIS,PGFT,PRGS	phosphoribosylglycinamide formyltransferase, phosphoribosylglycinamide synthetase, phosphoribosylaminoimidazole synthetase	Rapidly Evolving Genes in Muskox	chr1	KAL1286549	Li, M. et al. (2023)
GATA5	CHTD5,GATAS,bB379O24.1	GATA binding protein 5	Rapidly Evolving Genes in Muskox	chr18	KAL1287536	Li, M. et al. (2023)
GCC2	GCC185,RANBP2L4,REN53	GRIP and coiled-coil domain containing 2	Rapidly Evolving Genes in Muskox	chr4	KAL1288463	Li, M. et al. (2023)
GGACT	A2LD1	gamma-glutamylamine cyclotransferase	Rapidly Evolving Genes in Muskox	chr17	KAL1286947	Li, M. et al. (2023)
GHSR	GHDP,GHS-R1a,GHSR-1a	growth hormone secretagogue receptor	Rapidly Evolving Genes in Muskox	chr1	KAL1288603	Li, M. et al. (2023)
GIGYF1	GYF1,PERQ1	GRB10 interacting GYF protein 1	Rapidly Evolving Genes in Muskox	chr3	KAL1286794	Li, M. et al. (2023)
GLIS3	NDH,ZNF515	GLIS family zinc finger 3	Rapidly Evolving Genes in Muskox	chr10	KAL1287443	Li, M. et al. (2023)
GLRA3		glycine receptor alpha 3	Rapidly Evolving Genes in Muskox	chr10	KAL1287279	Li, M. et al. (2023)
GLT6D1	GLTDC1,GT6M7	glycosyltransferase 6 domain containing 1	Rapidly Evolving Genes in Muskox	chr4	KAL1288465	Li, M. et al. (2023)
GOLGA5	GOLIM5,RFG5,ret-II	golgin A5	Rapidly Evolving Genes in Muskox	chr16	KAL1287295	Li, M. et al. (2023)
GP1BA	BDPLT1,BDPLT3,BSS,CD42B,CD42b-alpha,DBPLT3,GP1B,GPIbA,GPIbalpha,VWDP	glycoprotein Ib platelet subunit alpha	Rapidly Evolving Genes in Muskox	chr20	KAL1287718	Li, M. et al. (2023)
GPLD1	GPIPLD,GPIPLDM,PIGPLD,PIGPLD1,PLD	glycosylphosphatidylinositol specific phospholipase D1	Rapidly Evolving Genes in Muskox	chr2	KAL1287169	Li, M. et al. (2023)
GPR171	H963	G protein-coupled receptor 171	Rapidly Evolving Genes in Muskox	chr1	KAL1288605	Li, M. et al. (2023)
GREB1L	C18orf6,DFNA80,KIAA1772,RHDA3	GREB1 like retinoic acid receptor coactivator	Rapidly Evolving Genes in Muskox	chr5	KAL1287385	Li, M. et al. (2023)
GSDMA	FKSG9,GSDM,GSDM1	gasdermin A	Rapidly Evolving Genes in Muskox	chr20	KAL1287719	Li, M. et al. (2023)
GSKIP	C14orf129,HSPC210	GSK3B interacting protein	Rapidly Evolving Genes in Muskox	chr16	KAL1286825	Li, M. et al. (2023)
H2BC13	H2B/c,H2BFC,HIST1H2BL,dJ97D16.4	H2B clustered histone 13	Rapidly Evolving Genes in Muskox	chr2	KAL1287178	Li, M. et al. (2023)
HACL1	2-HPCL,HPCL,HPCL2,PHYH2	2-hydroxyacyl-CoA lyase 1	Rapidly Evolving Genes in Muskox	chr1	KAL1286784	Li, M. et al. (2023)
HASPIN	GSG2	histone H3 associated protein kinase	Rapidly Evolving Genes in Muskox	chr20	KAL1287720	Li, M. et al. (2023)
HEY2	CHF1,GRIDLOCK,GRL,HERP1,HESR2,HRT2,bHLHb32	hes related family bHLH transcription factor with YRPW motif 2	Rapidly Evolving Genes in Muskox	chr14	KAL1288381	Li, M. et al. (2023)
HROB	C17orf53,MCM8IP	homologous recombination factor with OB-fold	Rapidly Evolving Genes in Muskox	chr20	KAL1287105	Li, M. et al. (2023)
HS1BP3	ETM2,HS1-BP3	HCLS1 binding protein 3	Rapidly Evolving Genes in Muskox	chr4	KAL1288467	Li, M. et al. (2023)
HSF5	HSF 5,HSTF 5	heat shock transcription factor 5	Rapidly Evolving Genes in Muskox	chr20	KAL1287688	Li, M. et al. (2023)
HTR1B	5-HT-1B,5-HT-1D-beta,5-HT1B,5-HT1DB,HTR1D2,HTR1DB,S12	5-hydroxytryptamine receptor 1B	Rapidly Evolving Genes in Muskox	chr14	KAL1286882	Li, M. et al. (2023)
HTR3E	5-HT3-E,5-HT3E,5-HT3c1	5-hydroxytryptamine receptor 3E	Rapidly Evolving Genes in Muskox	chr1	KAL1288607	Li, M. et al. (2023)
IARS1	GRIDHH,IARS,ILERS,ILRS,IRS,PRO0785	isoleucyl-tRNA synthetase 1	Rapidly Evolving Genes in Muskox	chr10	KAL1288025	Li, M. et al. (2023)
IGF2R	CD222,CI-M6PR,CIMPR,M6P-R,M6P/IGF2R,MPR 300,MPR1,MPR300,MPRI	insulin like growth factor 2 receptor	Rapidly Evolving Genes in Muskox	chr14	KAL1288383	Li, M. et al. (2023)
IL11RA	CRSDA	interleukin 11 receptor subunit alpha	Rapidly Evolving Genes in Muskox	chr10	KAL1288026	Li, M. et al. (2023)
IL4R	CD124,IL-4RA,IL4RA	interleukin 4 receptor	Rapidly Evolving Genes in Muskox	chr3	KAL1287479	Li, M. et al. (2023)
INSR	CD220,HHF5	insulin receptor	Rapidly Evolving Genes in Muskox	chr8	KAL1286870	Li, M. et al. (2023)
INVS	INV,NPH2,NPHP2	inversin	Rapidly Evolving Genes in Muskox	chr10	KAL1288027	Li, M. et al. (2023)
IPCEF1	PIP3-E,PIP3E	interaction protein for cytohesin exchange factors 1	Rapidly Evolving Genes in Muskox	chr14	KAL1288386	Li, M. et al. (2023)
IQCF5		IQ motif containing F5	Rapidly Evolving Genes in Muskox	chr6	KAL1287805	Li, M. et al. (2023)
ITFG2	FGGAP1,KICS3,MDS028	integrin alpha FG-GAP repeat containing 2	Rapidly Evolving Genes in Muskox	chr3	KAL1287014	Li, M. et al. (2023)
ITGAM	CD11B,CR3A,MAC-1,MAC1A,MO1A,SLEB6	integrin subunit alpha M	Rapidly Evolving Genes in Muskox	chr3	KAL1287482	Li, M. et al. (2023)
IYD	C6orf71,DEHAL1,IYD-1,TDH4	iodotyrosine deiodinase	Rapidly Evolving Genes in Muskox	chr14	KAL1288387	Li, M. et al. (2023)
JPT2	C16orf34,HN1L,L11	Jupiter microtubule associated homolog 2	Rapidly Evolving Genes in Muskox	chr3	KAL1286533	Li, M. et al. (2023)
KALRN	ARHGEF24,CHD5,CHDS5,DUET,DUO,HAPIP,KALNC2,TRAD	kalirin RhoGEF kinase	Rapidly Evolving Genes in Muskox	chr1	KAL1288613	Li, M. et al. (2023)
KBTBD12	KLHDC6	kelch repeat and BTB domain containing 12	Rapidly Evolving Genes in Muskox	chr6	KAL1286842	Li, M. et al. (2023)
KCNMB2		potassium calcium-activated channel subfamily M regulatory beta subunit 2	Rapidly Evolving Genes in Muskox	chr1	KAL1288614	Li, M. et al. (2023)
KCNV2	KV11.1,Kv8.2,RCD3B	potassium voltage-gated channel modifier subfamily V member 2	Rapidly Evolving Genes in Muskox	chr10	KAL1287447	Li, M. et al. (2023)
KIF7	ACLS,AGBK,HLS2,JBTS12,MMEDF,UNQ340	kinesin family member 7	Rapidly Evolving Genes in Muskox	chr16	KAL1286492	Li, M. et al. (2023)
KLK15	ACO,HSRNASPH	kallikrein related peptidase 15	Rapidly Evolving Genes in Muskox	chr15	KAL1286772	Li, M. et al. (2023)
KLK8	HNP,NP,NRPN,PRSS19,TADG14	kallikrein related peptidase 8	Rapidly Evolving Genes in Muskox	chr15	KAL1286773	Li, M. et al. (2023)
KNG1	BDK,BK,HAE6,HK,HMWK,KNG	kininogen 1	Rapidly Evolving Genes in Muskox	chr1	KAL1288615	Li, M. et al. (2023)
KRT19	CK19,K19,K1CS	keratin 19	Rapidly Evolving Genes in Muskox	chr20	KAL1286480	Li, M. et al. (2023)
KRT23	CK23,HAIK1,K23	keratin 23	Rapidly Evolving Genes in Muskox	chr20	KAL1287723	Li, M. et al. (2023)
KRT36	HA6,KRTHA6,hHa6	keratin 36	Rapidly Evolving Genes in Muskox	chr20	KAL1286481	Li, M. et al. (2023)
KRT80	KB20	keratin 80	Rapidly Evolving Genes in Muskox	chr3	KAL1286992	Li, M. et al. (2023)
KRTCAP3	KCP3	keratinocyte associated protein 3	Rapidly Evolving Genes in Muskox	chr4	KAL1288482	Li, M. et al. (2023)
LAMA4	CMD1JJ,LAMA3,LAMA4*-1	laminin subunit alpha 4	Rapidly Evolving Genes in Muskox	chr14	KAL1288389	Li, M. et al. (2023)
LIMS1	PINCH,PINCH-1,PINCH1	LIM zinc finger domain containing 1	Rapidly Evolving Genes in Muskox	chr4	KAL1288485	Li, M. et al. (2023)
LLGL1	DLG4,HUGL,HUGL-1,HUGL1,LLGL,Lgl1,Mgl1	LLGL scribble cell polarity complex component 1	Rapidly Evolving Genes in Muskox	chr20	KAL1287724	Li, M. et al. (2023)
LYSET	C14orf109,DMAN,GCAF,TMEM251	lysosomal enzyme trafficking factor	Rapidly Evolving Genes in Muskox	chr16	KAL1287296	Li, M. et al. (2023)
LYZL1	KAAG648,LYC2,LYZD1,PRO1278,bA534G20.1	lysozyme like 1	Rapidly Evolving Genes in Muskox	chr18	KAL1287539	Li, M. et al. (2023)
MAN2C1	CDDG2,MAN6A8,MANA,MANA1	mannosidase alpha class 2C member 1	Rapidly Evolving Genes in Muskox	chr16	KAL1286691	Li, M. et al. (2023)
MAP1A	MAP1L,MTAP1A	microtubule associated protein 1A	Rapidly Evolving Genes in Muskox	chr16	KAL1287297	Li, M. et al. (2023)
MAP3K8	AURA2,COT,EST,ESTF,MEKK8,TPL2,Tpl-2,c-COT	mitogen-activated protein kinase kinase kinase 8	Rapidly Evolving Genes in Muskox	chr18	KAL1287540	Li, M. et al. (2023)
MAPK3	ERK-1,ERK1,ERT2,HS44KDAP,HUMKER1A,P44ERK1,P44MAPK,PRKM3,p44-ERK1,p44-MAPK	mitogen-activated protein kinase 3	Rapidly Evolving Genes in Muskox	chr3	KAL1287484	Li, M. et al. (2023)
MAPK8IP3	JIP-3,JIP3,JSAP1,NEDBA,SYD2,syd	mitogen-activated protein kinase 8 interacting protein 3	Rapidly Evolving Genes in Muskox	chr3	KAL1286535	Li, M. et al. (2023)
MBD2	DMTase,NY-CO-41	methyl-CpG binding domain protein 2	Rapidly Evolving Genes in Muskox	chr5	KAL1287389	Li, M. et al. (2023)
MBD6		methyl-CpG binding domain protein 6	Rapidly Evolving Genes in Muskox	chr3	KAL1288123	Li, M. et al. (2023)
MCEE	GLOD2,MCE,MMCE	methylmalonyl-CoA epimerase	Rapidly Evolving Genes in Muskox	chr16	KAL1286685	Li, M. et al. (2023)
MDH1	DEE88,EIEE88,HEL-S-32,KAR,MDH-s,MDHA,MGC:1375,MOR2	malate dehydrogenase 1	Rapidly Evolving Genes in Muskox	chr4	KAL1288491	Li, M. et al. (2023)
MEIOC	C17orf104	meiosis specific with coiled-coil domain	Rapidly Evolving Genes in Muskox	chr20	KAL1287113	Li, M. et al. (2023)
MEP1B		meprin A subunit beta	Rapidly Evolving Genes in Muskox	chr5	KAL1287512	Li, M. et al. (2023)
METTL16	METT10D	methyltransferase 16, RNA N6-adenosine	Rapidly Evolving Genes in Muskox	chr20	KAL1287730	Li, M. et al. (2023)
MFSD6L		major facilitator superfamily domain containing 6 like	Rapidly Evolving Genes in Muskox	chr20	KAL1287731	Li, M. et al. (2023)
MKKS	BBS6,HMCS,KMS,MKS	MKKS centrosomal shuttling protein	Rapidly Evolving Genes in Muskox	chr18	KAL1287370	Li, M. et al. (2023)
MLLT6	AF17	MLLT6, PHD finger containing	Rapidly Evolving Genes in Muskox	chr20	KAL1287733	Li, M. et al. (2023)
MLXIPL	CHREBP,MIO,MLX,MONDOB,WBSCR14,WS-bHLH,bHLHd14	MLX interacting protein like	Rapidly Evolving Genes in Muskox	chr3	KAL1287485	Li, M. et al. (2023)
MPP3	DLG3	MAGUK p55 scaffold protein 3	Rapidly Evolving Genes in Muskox	chr20	KAL1287114	Li, M. et al. (2023)
MRM2	FJH1,FTSJ2,HEL97,MTDPS17,RRMJ2	mitochondrial rRNA methyltransferase 2	Rapidly Evolving Genes in Muskox	chr3	KAL1286795	Li, M. et al. (2023)
MTCL1	CCDC165,KIAA0802,SOGA2	microtubule crosslinking factor 1	Rapidly Evolving Genes in Muskox	chr5	KAL1287391	Li, M. et al. (2023)
MUC13	DRCC1,MUC-13	mucin 13, cell surface associated	Rapidly Evolving Genes in Muskox	chr1	KAL1288622	Li, M. et al. (2023)
MX1	IFI-78K,IFI78,MX,MxA,lncMX1-215	MX dynamin like GTPase 1	Rapidly Evolving Genes in Muskox	chr1	KAL1288623	Li, M. et al. (2023)
MYH9	BDPLT6,DFNA17,EPSTS,FTNS,MATINS,MHA,NMHC-II-A,NMMHC-IIA,NMMHCA	myosin heavy chain 9	Rapidly Evolving Genes in Muskox	chr3	KAL1288124	Li, M. et al. (2023)
MYO10	MyoX	myosin X	Rapidly Evolving Genes in Muskox	chr22	KAL1288325	Li, M. et al. (2023)
MYO5B	DIAR2,MVID1,PFIC10	myosin VB	Rapidly Evolving Genes in Muskox	chr5	KAL1287392	Li, M. et al. (2023)
NAT8	ATase2,CCNAT,CML1,GLA,Hcml1,TSC501,TSC510	N-acetyltransferase 8 (putative)	Rapidly Evolving Genes in Muskox	chr4	KAL1288492	Li, M. et al. (2023)
NCAM2	NCAM21	neural cell adhesion molecule 2	Rapidly Evolving Genes in Muskox	chr1	KAL1288625	Li, M. et al. (2023)
NDEL1	EOPA,MITAP1,NDE1L1,NDE2,NUDEL	nudE neurodevelopment protein 1 like 1	Rapidly Evolving Genes in Muskox	chr20	KAL1287735	Li, M. et al. (2023)
NEFM	NEF3,NF-M,NFM	neurofilament medium chain	Rapidly Evolving Genes in Muskox	chr10	KAL1288028	Li, M. et al. (2023)
NFKBIB	IKBB,TRIP9	NFKB inhibitor beta	Rapidly Evolving Genes in Muskox	chr15	KAL1287940	Li, M. et al. (2023)
NGRN	DSC92	neugrin, neurite outgrowth associated	Rapidly Evolving Genes in Muskox	chr16	KAL1286494	Li, M. et al. (2023)
NIM1K	NIM1	NIM1 serine/threonine protein kinase	Rapidly Evolving Genes in Muskox	chr22	KAL1288327	Li, M. et al. (2023)
NLRP5	CLR19.8,MATER,NALP5,OZEMA19,PAN11,PYPAF8	NLR family pyrin domain containing 5	Rapidly Evolving Genes in Muskox	chr15	KAL1286519	Li, M. et al. (2023)
NMT2		N-myristoyltransferase 2	Rapidly Evolving Genes in Muskox	chr18	KAL1287543	Li, M. et al. (2023)
NOP53	GLTSCR2,PICT-1,PICT1	NOP53 ribosome biogenesis factor	Rapidly Evolving Genes in Muskox	chr15	KAL1286775	Li, M. et al. (2023)
NT5C1B	AIRP,CN-IB,CN1B	5'-nucleotidase, cytosolic IB	Rapidly Evolving Genes in Muskox	chr4	KAL1288494	Li, M. et al. (2023)
NUCB1	CALNUC,NUC	nucleobindin 1	Rapidly Evolving Genes in Muskox	chr15	KAL1286776	Li, M. et al. (2023)
NUDT1	MTH1	nudix hydrolase 1	Rapidly Evolving Genes in Muskox	chr3	KAL1286796	Li, M. et al. (2023)
ODAD3	CCDC151,CILD30,ODA10	outer dynein arm docking complex subunit 3	Rapidly Evolving Genes in Muskox	chr8	KAL1286872	Li, M. et al. (2023)
OGFOD1	TPA1	2-oxoglutarate and iron dependent oxygenase domain containing 1	Rapidly Evolving Genes in Muskox	chr15	KAL1287943	Li, M. et al. (2023)
OR11L1		olfactory receptor family 11 subfamily L member 1	Rapidly Evolving Genes in Muskox	chr8	KAL1288228	Li, M. et al. (2023)
OR1D2	OLFR1,OR17-4	olfactory receptor family 1 subfamily D member 2	Rapidly Evolving Genes in Muskox	chr20	KAL1287738	Li, M. et al. (2023)
OR1E1	HGM071,OR13-66,OR17-2,OR17-32,OR1E5,OR1E6,OR1E8P,OR1E9P,OST547	olfactory receptor family 1 subfamily E member 1	Rapidly Evolving Genes in Muskox	chr20	KAL1287739	Li, M. et al. (2023)
OR1J4	HSHTPCRX01,HTPCRX01,OR9-21	olfactory receptor family 1 subfamily J member 4	Rapidly Evolving Genes in Muskox	chr20	KAL1287740	Li, M. et al. (2023)
OR4D2	BC2009,OR17-24	olfactory receptor family 4 subfamily D member 2	Rapidly Evolving Genes in Muskox	chr19	KAL1286415	Li, M. et al. (2023)
OR52E2		olfactory receptor family 52 subfamily E member 2	Rapidly Evolving Genes in Muskox	chr19	KAL1287429	Li, M. et al. (2023)
OR5AC2	HSA1	olfactory receptor family 5 subfamily AC member 2	Rapidly Evolving Genes in Muskox	chr1	KAL1288627	Li, M. et al. (2023)
OR7D2	HTPCRH03,OR19-10,OR19-4	olfactory receptor family 7 subfamily D member 2	Rapidly Evolving Genes in Muskox	chr8	KAL1288229	Li, M. et al. (2023)
OR7G2	OR19-6,OST260	olfactory receptor family 7 subfamily G member 2	Rapidly Evolving Genes in Muskox	chr8	KAL1286873	Li, M. et al. (2023)
P3H3	GRCB,HSU47926,LEPREL2	prolyl 3-hydroxylase 3	Rapidly Evolving Genes in Muskox	chr3	KAL1287022	Li, M. et al. (2023)
PAF1	F23149_1,PD2	PAF1 homolog, Paf1/RNA polymerase II complex component	Rapidly Evolving Genes in Muskox	chr15	KAL1287944	Li, M. et al. (2023)
PAOX	PAO	polyamine oxidase	Rapidly Evolving Genes in Muskox	chr23	KAL1286383	Li, M. et al. (2023)
PAQR4		progestin and adipoQ receptor family member 4	Rapidly Evolving Genes in Muskox	chr3	KAL1286536	Li, M. et al. (2023)
PARPBP	AROM,C12orf48,PARI	PARP1 binding protein	Rapidly Evolving Genes in Muskox	chr3	KAL1288127	Li, M. et al. (2023)
PCMT1	PIMT	protein-L-isoaspartate (D-aspartate) O-methyltransferase	Rapidly Evolving Genes in Muskox	chr14	KAL1288394	Li, M. et al. (2023)
PCNT	KEN,MOPD2,PCN,PCNT2,PCNTB,PCTN2,SCKL4	pericentrin	Rapidly Evolving Genes in Muskox	chr1	KAL1288629	Li, M. et al. (2023)
PDIA2	PDA2,PDI,PDIP,PDIR	protein disulfide isomerase family A member 2	Rapidly Evolving Genes in Muskox	chr3	KAL1286537	Li, M. et al. (2023)
PDILT	PDIA7	protein disulfide isomerase like, testis expressed	Rapidly Evolving Genes in Muskox	chr3	KAL1287487	Li, M. et al. (2023)
PGP	AUM,G3PP,PGPase	phosphoglycolate phosphatase	Rapidly Evolving Genes in Muskox	chr3	KAL1286538	Li, M. et al. (2023)
PHF7	HSPC045,HSPC226,NYD-SP6	PHD finger protein 7	Rapidly Evolving Genes in Muskox	chr6	KAL1287812	Li, M. et al. (2023)
PIK3R4	VPS15,p150	phosphoinositide-3-kinase regulatory subunit 4	Rapidly Evolving Genes in Muskox	chr1	KAL1286780	Li, M. et al. (2023)
PKIB	PRKACN2	cAMP-dependent protein kinase inhibitor beta	Rapidly Evolving Genes in Muskox	chr14	KAL1288395	Li, M. et al. (2023)
PLAUR	CD87,U-PAR,UPAR,URKR	plasminogen activator, urokinase receptor	Rapidly Evolving Genes in Muskox	chr15	KAL1286777	Li, M. et al. (2023)
PLCD1	NDNC3,PLC-III	phospholipase C delta 1	Rapidly Evolving Genes in Muskox	chr6	KAL1287813	Li, M. et al. (2023)
PLCXD2		phosphatidylinositol specific phospholipase C X domain containing 2	Rapidly Evolving Genes in Muskox	chr1	KAL1288631	Li, M. et al. (2023)
PLEKHG1	ARHGEF41	pleckstrin homology and RhoGEF domain containing G1	Rapidly Evolving Genes in Muskox	chr14	KAL1288396	Li, M. et al. (2023)
PMS2	HNPCC4,LYNCH4,MLH4,MMRCS4,PMS-2,PMS2CL,PMSL2	PMS1 homolog 2, mismatch repair system component	Rapidly Evolving Genes in Muskox	chr3	KAL1286797	Li, M. et al. (2023)
PPL		periplakin	Rapidly Evolving Genes in Muskox	chr3	KAL1287488	Li, M. et al. (2023)
PRDM12	HSAN8,PFM9	PR/SET domain 12	Rapidly Evolving Genes in Muskox	chr4	KAL1288499	Li, M. et al. (2023)
PRODH2	HSPOX1,HYPDH	proline dehydrogenase 2	Rapidly Evolving Genes in Muskox	chr15	KAL1287945	Li, M. et al. (2023)
PRSS21	ESP-1,ESP1,TEST1,TESTISIN	serine protease 21	Rapidly Evolving Genes in Muskox	chr3	KAL1286539	Li, M. et al. (2023)
PRSS42	Tessp2	serine protease 42	Rapidly Evolving Genes in Muskox	chr6	KAL1286846	Li, M. et al. (2023)
PSAT1	EPIP,NLS2,PSA,PSAT,PSATD	phosphoserine aminotransferase 1	Rapidly Evolving Genes in Muskox	chr10	KAL1287449	Li, M. et al. (2023)
PTGES	MGST-IV,MGST1-L1,MGST1L1,MPGES,PGES,PIG12,PP102,PP1294,TP53I12,mPGES-1	prostaglandin E synthase	Rapidly Evolving Genes in Muskox	chr4	KAL1288500	Li, M. et al. (2023)
PTGS1	COX1,COX3,PCOX1,PES-1,PGG/HS,PGHS-1,PGHS1,PHS1,PTGHS	prostaglandin-endoperoxide synthase 1	Rapidly Evolving Genes in Muskox	chr4	KAL1288501	Li, M. et al. (2023)
PYCR1	ARCL2B,ARCL3B,P5C,P5CR,PIG45,PP222,PRO3,PYCR	pyrroline-5-carboxylate reductase 1	Rapidly Evolving Genes in Muskox	chr20	KAL1287117	Li, M. et al. (2023)
QTRT1	FP3235,TGT,TGUT	queuine tRNA-ribosyltransferase catalytic subunit 1	Rapidly Evolving Genes in Muskox	chr8	KAL1286874	Li, M. et al. (2023)
RAB3D	D2-2,GOV,RAB16,RAD3D	RAB3D, member RAS oncogene family	Rapidly Evolving Genes in Muskox	chr8	KAL1286875	Li, M. et al. (2023)
RAD17	CCYC,HRAD17,R24L,RAD17SP,RAD24	RAD17 checkpoint clamp loader component	Rapidly Evolving Genes in Muskox	chr22	KAL1288329	Li, M. et al. (2023)
RAD23A	HHR23A,HR23A	RAD23 homolog A, nucleotide excision repair protein	Rapidly Evolving Genes in Muskox	chr8	KAL1286876	Li, M. et al. (2023)
RAD51D	BROVCA4,R51H3,RAD51L3,TRAD	RAD51 paralog D	Rapidly Evolving Genes in Muskox	chr20	KAL1287745	Li, M. et al. (2023)
RAI1	SMCR,SMS	retinoic acid induced 1	Rapidly Evolving Genes in Muskox	chr20	KAL1287746	Li, M. et al. (2023)
RAMAC	C15orf18,FAM103A1,HsT19360,RAM,RAMMET	RNA guanine-7 methyltransferase activating subunit	Rapidly Evolving Genes in Muskox	chr16	KAL1286496	Li, M. et al. (2023)
RAP1B	K-REV,RAL1B	RAP1B, member of RAS oncogene family	Rapidly Evolving Genes in Muskox	chr3	KAL1288131	Li, M. et al. (2023)
RASA4	CAPRI,GAPL	RAS p21 protein activator 4	Rapidly Evolving Genes in Muskox	chr3	KAL1287489	Li, M. et al. (2023)
RASSF9	P-CIP1,PAMCI,PCIP1	Ras association domain family member 9	Rapidly Evolving Genes in Muskox	chr3	KAL1287354	Li, M. et al. (2023)
RBAK	ZNF769	RB associated KRAB zinc finger	Rapidly Evolving Genes in Muskox	chr3	KAL1286798	Li, M. et al. (2023)
RBBP8	COM1,CTIP,JAWAD,JWDS,RIM,SAE2,SCKL2	RB binding protein 8, endonuclease	Rapidly Evolving Genes in Muskox	chr5	KAL1287394	Li, M. et al. (2023)
RBMS2	SCR3	RNA binding motif single stranded interacting protein 2	Rapidly Evolving Genes in Muskox	chr3	KAL1288132	Li, M. et al. (2023)
RCN2	E6BP,ERC-55,ERC55,TCBP49	reticulocalbin 2	Rapidly Evolving Genes in Muskox	chr16	KAL1286694	Li, M. et al. (2023)
RETSAT		retinol saturase	Rapidly Evolving Genes in Muskox	chr4	KAL1288502	Li, M. et al. (2023)
RFC4	A1,RFC37	replication factor C subunit 4	Rapidly Evolving Genes in Muskox	chr1	KAL1288634	Li, M. et al. (2023)
RFLNB	CFM1,FAM101B	refilin B	Rapidly Evolving Genes in Muskox	chr20	KAL1287747	Li, M. et al. (2023)
RHBDF1	C16orf8,Dist1,EGFR-RS,gene-89,gene-90,hDist1	rhomboid 5 homolog 1	Rapidly Evolving Genes in Muskox	chr3	KAL1286540	Li, M. et al. (2023)
RLN3	H3,RXN3,ZINS4,insl7	relaxin 3	Rapidly Evolving Genes in Muskox	chr8	KAL1286877	Li, M. et al. (2023)
RNASEH1	H1RNA,PEOB2,RNH1	ribonuclease H1	Rapidly Evolving Genes in Muskox	chr10	KAL1288031	Li, M. et al. (2023)
RNF149	DNAPTP2	ring finger protein 149	Rapidly Evolving Genes in Muskox	chr4	KAL1288503	Li, M. et al. (2023)
RNF213	ALO17,C17orf27,KIAA1618,MYMY2,MYSTR,NET57	ring finger protein 213	Rapidly Evolving Genes in Muskox	chr20	KAL1287119	Li, M. et al. (2023)
RNF43	RNF124,SSPCS,URCC	ring finger protein 43	Rapidly Evolving Genes in Muskox	chr20	KAL1287748	Li, M. et al. (2023)
RPL3L	CMD2D	ribosomal protein L3 like	Rapidly Evolving Genes in Muskox	chr3	KAL1286541	Li, M. et al. (2023)
RPUSD3		RNA pseudouridine synthase D3	Rapidly Evolving Genes in Muskox	chr6	KAL1287814	Li, M. et al. (2023)
RTN4RL1	NGRH2,NgR3	reticulon 4 receptor like 1	Rapidly Evolving Genes in Muskox	chr20	KAL1287750	Li, M. et al. (2023)
SBDS	CGI-97,SDO1,SDS,SWDS	SBDS ribosome maturation factor	Rapidly Evolving Genes in Muskox	chr3	KAL1287490	Li, M. et al. (2023)
SDC1	CD138,SDC,SYND1,syndecan	syndecan 1	Rapidly Evolving Genes in Muskox	chr4	KAL1288504	Li, M. et al. (2023)
SEC62	Dtrp1,HTP1,TLOC1,TP-1	SEC62 homolog, preprotein translocation factor	Rapidly Evolving Genes in Muskox	chr1	KAL1288636	Li, M. et al. (2023)
SERPINE1	PAI,PAI-1,PAI1,PLANH1	serpin family E member 1	Rapidly Evolving Genes in Muskox	chr3	KAL1287492	Li, M. et al. (2023)
SGK1	SGK	serum/glucocorticoid regulated kinase 1	Rapidly Evolving Genes in Muskox	chr14	KAL1288399	Li, M. et al. (2023)
SH3BP5	SAB,SH3BP-5	SH3 domain binding protein 5	Rapidly Evolving Genes in Muskox	chr1	KAL1286786	Li, M. et al. (2023)
SHBG	ABP,SBP,TEBG	sex hormone binding globulin	Rapidly Evolving Genes in Muskox	chr20	KAL1287751	Li, M. et al. (2023)
SHLD1	C20orf196,RINN3	shieldin complex subunit 1	Rapidly Evolving Genes in Muskox	chr18	KAL1287546	Li, M. et al. (2023)
SLC12A9	CCC6,CIP1,WO3.3,hCCC6	solute carrier family 12 member 9	Rapidly Evolving Genes in Muskox	chr3	KAL1286799	Li, M. et al. (2023)
SLC13A2	NADC1,NaCT,NaDC-1,SDCT1	solute carrier family 13 member 2	Rapidly Evolving Genes in Muskox	chr20	KAL1287752	Li, M. et al. (2023)
SLC17A8	DFNA25,VGLUT3	solute carrier family 17 member 8	Rapidly Evolving Genes in Muskox	chr3	KAL1288133	Li, M. et al. (2023)
SLC22A14	OCTL2,OCTL4,ORCTL4	solute carrier family 22 member 14	Rapidly Evolving Genes in Muskox	chr6	KAL1287815	Li, M. et al. (2023)
SLC22A3	EMT,EMTH,OCT3	solute carrier family 22 member 3	Rapidly Evolving Genes in Muskox	chr14	KAL1288402	Li, M. et al. (2023)
SLC25A10	DIC,MTDPS19	solute carrier family 25 member 10	Rapidly Evolving Genes in Muskox	chr20	KAL1287121	Li, M. et al. (2023)
SLC25A35		solute carrier family 25 member 35	Rapidly Evolving Genes in Muskox	chr20	KAL1287753	Li, M. et al. (2023)
SLC27A5	ACSB,ACSVL6,BACS,BAL,FACVL3,FATP-5,FATP5,VLACSR,VLCS-H2,VLCSH2	solute carrier family 27 member 5	Rapidly Evolving Genes in Muskox	chr15	KAL1286485	Li, M. et al. (2023)
SLC2A12	GLUT12,GLUT8	solute carrier family 2 member 12	Rapidly Evolving Genes in Muskox	chr14	KAL1288403	Li, M. et al. (2023)
SLC2A6	GLUT6,GLUT9,HSA011372	solute carrier family 2 member 6	Rapidly Evolving Genes in Muskox	chr4	KAL1288505	Li, M. et al. (2023)
SLC35A5		solute carrier family 35 member A5	Rapidly Evolving Genes in Muskox	chr1	KAL1288638	Li, M. et al. (2023)
SLC35C2	BA394O2.1,C20orf5,CGI-15,OVCOV1	solute carrier family 35 member C2	Rapidly Evolving Genes in Muskox	chr18	KAL1287270	Li, M. et al. (2023)
SLC35F6	ANT2BP,C2orf18,TANGO9	solute carrier family 35 member F6	Rapidly Evolving Genes in Muskox	chr4	KAL1288506	Li, M. et al. (2023)
SLC4A11	BTR1,CDPD1,CHED,CHED2,NABC1,dJ794I6.2	solute carrier family 4 member 11	Rapidly Evolving Genes in Muskox	chr18	KAL1287520	Li, M. et al. (2023)
SLC5A2	SGLT2	solute carrier family 5 member 2	Rapidly Evolving Genes in Muskox	chr3	KAL1287493	Li, M. et al. (2023)
SMYD1	BOP,KMT3D,ZMYND18,ZMYND22	SET and MYND domain containing 1	Rapidly Evolving Genes in Muskox	chr4	KAL1288508	Li, M. et al. (2023)
SNAPC3	PTFbeta,SNAP50	small nuclear RNA activating complex polypeptide 3	Rapidly Evolving Genes in Muskox	chr10	KAL1287450	Li, M. et al. (2023)
SNU13	15.5K,FA-1,FA1,NHP2L1,NHPX,OTK27,SNRNP15-5,SPAG12,SSFA1	small nuclear ribonucleoprotein 13	Rapidly Evolving Genes in Muskox	chr3	KAL1287024	Li, M. et al. (2023)
SOCS7	NAP4,NCKAP4	suppressor of cytokine signaling 7	Rapidly Evolving Genes in Muskox	chr20	KAL1287755	Li, M. et al. (2023)
SOX2	ANOP3,MCOPS3	SRY-box transcription factor 2	Rapidly Evolving Genes in Muskox	chr1	KAL1288640	Li, M. et al. (2023)
SOX8		SRY-box transcription factor 8	Rapidly Evolving Genes in Muskox	chr3	KAL1286542	Li, M. et al. (2023)
SPAG7	ACRP,FSA-1	sperm associated antigen 7	Rapidly Evolving Genes in Muskox	chr20	KAL1287756	Li, M. et al. (2023)
SPATA31F1	C9orf144B,FAM205A	SPATA31 subfamily F member 1	Rapidly Evolving Genes in Muskox	chr10	KAL1288034	Li, M. et al. (2023)
SRMS	C20orf148,PTK70,SRM,dJ697K14.1	src-related kinase lacking C-terminal regulatory tyrosine and N-terminal myristylation sites	Rapidly Evolving Genes in Muskox	chr18	KAL1287549	Li, M. et al. (2023)
ST8SIA3	SIAT8C,ST8SiaIII	ST8 alpha-N-acetyl-neuraminide alpha-2,8-sialyltransferase 3	Rapidly Evolving Genes in Muskox	chr5	KAL1287395	Li, M. et al. (2023)
ST8SIA6	SIA8F,SIAT8-F,SIAT8F,ST8SIA-VI,ST8SiaVI	ST8 alpha-N-acetyl-neuraminide alpha-2,8-sialyltransferase 6	Rapidly Evolving Genes in Muskox	chr18	KAL1287550	Li, M. et al. (2023)
STK39	DCHT,PASK,SPAK	serine/threonine kinase 39	Rapidly Evolving Genes in Muskox	chr2	KAL1287844	Li, M. et al. (2023)
SULT2B1	ARCI14,HSST2	sulfotransferase family 2B member 1	Rapidly Evolving Genes in Muskox	chr15	KAL1286779	Li, M. et al. (2023)
SULT6B1	ST6B1	sulfotransferase family 6B member 1	Rapidly Evolving Genes in Muskox	chr4	KAL1288510	Li, M. et al. (2023)
SUN5	SPAG4L,SPGF16,TSARG4,dJ726C3.1	Sad1 and UNC84 domain containing 5	Rapidly Evolving Genes in Muskox	chr18	KAL1287271	Li, M. et al. (2023)
SYCP2	SCP-2,SCP2,SPGF1	synaptonemal complex protein 2	Rapidly Evolving Genes in Muskox	chr18	KAL1287551	Li, M. et al. (2023)
SYT10		synaptotagmin 10	Rapidly Evolving Genes in Muskox	chr3	KAL1288137	Li, M. et al. (2023)
TAAR2	GPR58,taR-2	trace amine associated receptor 2	Rapidly Evolving Genes in Muskox	chr14	KAL1288404	Li, M. et al. (2023)
TAGAP	ARHGAP47,FKSG15,IDDM21,TAGAP1	T cell activation RhoGTPase activating protein	Rapidly Evolving Genes in Muskox	chr14	KAL1288406	Li, M. et al. (2023)
TANGO6	TMCO7	transport and golgi organization 6 homolog	Rapidly Evolving Genes in Muskox	chr15	KAL1287949	Li, M. et al. (2023)
TECPR2	HSAN9,KIAA0329,SPG49	tectonin beta-propeller repeat containing 2	Rapidly Evolving Genes in Muskox	chr16	KAL1286828	Li, M. et al. (2023)
TEKT3	SPGF81	tektin 3	Rapidly Evolving Genes in Muskox	chr20	KAL1287758	Li, M. et al. (2023)
TESPA1	HSPC257,ITPRID3,KIAA0748	thymocyte expressed, positive selection associated 1	Rapidly Evolving Genes in Muskox	chr3	KAL1288139	Li, M. et al. (2023)
THUMPD2	C2orf8	THUMP domain containing 2	Rapidly Evolving Genes in Muskox	chr4	KAL1288513	Li, M. et al. (2023)
TLCD3A	CT120,FAM57A	TLC domain containing 3A	Rapidly Evolving Genes in Muskox	chr20	KAL1287759	Li, M. et al. (2023)
TLR4	ARMD10,CD284,TLR-4,TOLL	toll like receptor 4	Rapidly Evolving Genes in Muskox	chr10	KAL1288035	Li, M. et al. (2023)
TM9SF4	dJ836N17.2	transmembrane 9 superfamily member 4	Rapidly Evolving Genes in Muskox	chr18	KAL1287272	Li, M. et al. (2023)
TMC2	C20orf145	transmembrane channel like 2	Rapidly Evolving Genes in Muskox	chr18	KAL1287553	Li, M. et al. (2023)
TMC7		transmembrane channel like 7	Rapidly Evolving Genes in Muskox	chr3	KAL1287497	Li, M. et al. (2023)
TMC8	EV2,EVER2,EVIN2	transmembrane channel like 8	Rapidly Evolving Genes in Muskox	chr20	KAL1287126	Li, M. et al. (2023)
TMEM114		transmembrane protein 114	Rapidly Evolving Genes in Muskox	chr3	KAL1287498	Li, M. et al. (2023)
TMEM200A	KIAA1913,TTMA,TTMC	transmembrane protein 200A	Rapidly Evolving Genes in Muskox	chr14	KAL1288407	Li, M. et al. (2023)
TMEM200C	TTMA	transmembrane protein 200C	Rapidly Evolving Genes in Muskox	chr5	KAL1287396	Li, M. et al. (2023)
TMEM45A	DERP7,DNAPTP4	transmembrane protein 45A	Rapidly Evolving Genes in Muskox	chr1	KAL1288645	Li, M. et al. (2023)
TMPRSS15	ENTK,PRSS7	transmembrane serine protease 15	Rapidly Evolving Genes in Muskox	chr1	KAL1288646	Li, M. et al. (2023)
TNFRSF1A	CD120a,FPF,TBP1,TNF-R,TNF-R-I,TNF-R55,TNFAR,TNFR1,TNFR55,TNFR60,p55,p55-R,p60	TNF receptor superfamily member 1A	Rapidly Evolving Genes in Muskox	chr3	KAL1287027	Li, M. et al. (2023)
TOM1	IMD85	target of myb1 membrane trafficking protein	Rapidly Evolving Genes in Muskox	chr3	KAL1288140	Li, M. et al. (2023)
TOP3B	TOP3B1	DNA topoisomerase III beta	Rapidly Evolving Genes in Muskox	chr1	KAL1288176	Li, M. et al. (2023)
TPD52L2	D54,TPD54	TPD52 like 2	Rapidly Evolving Genes in Muskox	chr18	KAL1287554	Li, M. et al. (2023)
TRAIP	RNF206,SCKL9,TRIP	TRAF interacting protein	Rapidly Evolving Genes in Muskox	chr6	KAL1287818	Li, M. et al. (2023)
TRANK1	LBA1	tetratricopeptide repeat and ankyrin repeat containing 1	Rapidly Evolving Genes in Muskox	chr6	KAL1287819	Li, M. et al. (2023)
TRIM32	BBS11,HT2A,LGMD2H,LGMDR8,TATIP	tripartite motif containing 32	Rapidly Evolving Genes in Muskox	chr10	KAL1288039	Li, M. et al. (2023)
TRIP6	OIP-1,OIP1,TRIP-6,TRIP6i2,ZRP-1	thyroid hormone receptor interactor 6	Rapidly Evolving Genes in Muskox	chr3	KAL1286800	Li, M. et al. (2023)
TSC2	LAM,PPP1R160,TSC4	TSC complex subunit 2	Rapidly Evolving Genes in Muskox	chr3	KAL1286546	Li, M. et al. (2023)
TSPYL1	TSPYL	TSPY like 1	Rapidly Evolving Genes in Muskox	chr14	KAL1288408	Li, M. et al. (2023)
TXNDC2	SPTRX,SPTRX1	thioredoxin domain containing 2	Rapidly Evolving Genes in Muskox	chr5	KAL1287398	Li, M. et al. (2023)
TYRP1	CAS2,CATB,GP75,OCA3,TRP,TRP1,TYRP,b-PROTEIN	tyrosinase related protein 1	Rapidly Evolving Genes in Muskox	chr10	KAL1287451	Li, M. et al. (2023)
UBA3	NAE2,UBE1C,hUBA3	ubiquitin like modifier activating enzyme 3	Rapidly Evolving Genes in Muskox	chr6	KAL1287820	Li, M. et al. (2023)
UBE2Q2		ubiquitin conjugating enzyme E2 Q2	Rapidly Evolving Genes in Muskox	chr16	KAL1286696	Li, M. et al. (2023)
UBXN2A	UBXD4	UBX domain protein 2A	Rapidly Evolving Genes in Muskox	chr4	KAL1288515	Li, M. et al. (2023)
UMOD	ADMCKD2,ADTKD1,FJHN,HNFJ,HNFJ1,MCKD2,THGP,THP	uromodulin	Rapidly Evolving Genes in Muskox	chr3	KAL1287501	Li, M. et al. (2023)
UNC119	CORD24,HRG4,IMD13,POC7,POC7A	unc-119 lipid binding chaperone	Rapidly Evolving Genes in Muskox	chr20	KAL1287770	Li, M. et al. (2023)
UPK1A	TSPAN21,UP1A,UPIA,UPKA	uroplakin 1A	Rapidly Evolving Genes in Muskox	chr15	KAL1287951	Li, M. et al. (2023)
URB1	C21orf108,NPA1	URB1 ribosome biogenesis homolog	Rapidly Evolving Genes in Muskox	chr1	KAL1286554	Li, M. et al. (2023)
USP25	USP21	ubiquitin specific peptidase 25	Rapidly Evolving Genes in Muskox	chr1	KAL1288651	Li, M. et al. (2023)
UTS2R	GPR14,UR-2-R,UTR,UTR2	urotensin 2 receptor	Rapidly Evolving Genes in Muskox	chr20	KAL1287127	Li, M. et al. (2023)
VMP1	EPG3,TANGO5,TMEM49	vacuole membrane protein 1	Rapidly Evolving Genes in Muskox	chr20	KAL1287771	Li, M. et al. (2023)
VTN	V75,VN,VNT	vitronectin	Rapidly Evolving Genes in Muskox	chr20	KAL1287772	Li, M. et al. (2023)
XKR6	C8orf21,C8orf5,C8orf7,XRG6	XK related 6	Rapidly Evolving Genes in Muskox	chr10	KAL1287285	Li, M. et al. (2023)
XPC	RAD4,XP3,XPCC,p125	XPC complex subunit, DNA damage recognition and repair factor	Rapidly Evolving Genes in Muskox	chr6	KAL1286847	Li, M. et al. (2023)
YEATS2	FAME4	YEATS domain containing 2	Rapidly Evolving Genes in Muskox	chr1	KAL1288652	Li, M. et al. (2023)
ZAN		zonadhesin	Rapidly Evolving Genes in Muskox	chr3	KAL1286801	Li, M. et al. (2023)
ZC3H18	NHN1	zinc finger CCCH-type containing 18	Rapidly Evolving Genes in Muskox	chr15	KAL1287952	Li, M. et al. (2023)
ZCCHC14	BDG-29,BDG29	zinc finger CCHC-type containing 14	Rapidly Evolving Genes in Muskox	chr15	KAL1287953	Li, M. et al. (2023)
ZCWPW2	ZCW2	zinc finger CW-type and PWWP domain containing 2	Rapidly Evolving Genes in Muskox	chr6	KAL1286814	Li, M. et al. (2023)
ZFP64	ZNF338	ZFP64 zinc finger protein	Rapidly Evolving Genes in Muskox	chr18	KAL1287273	Li, M. et al. (2023)
ZG16B	EECP,HRPE773,JCLN2,PAUF,PRO1567	zymogen granule protein 16B	Rapidly Evolving Genes in Muskox	chr3	KAL1286548	Li, M. et al. (2023)
ZNF420	APAK	zinc finger protein 420	Rapidly Evolving Genes in Muskox	chr15	KAL1287954	Li, M. et al. (2023)
ZNF483	ZKSCAN16,ZSCAN48	zinc finger protein 483	Rapidly Evolving Genes in Muskox	chr10	KAL1288041	Li, M. et al. (2023)
ZNF75A		zinc finger protein 75A	Rapidly Evolving Genes in Muskox	chr3	KAL1287502	Li, M. et al. (2023)
ZNHIT1	CG1I,ZNFN4A1	zinc finger HIT-type containing 1	Rapidly Evolving Genes in Muskox	chr3	KAL1287503	Li, M. et al. (2023)
ZSWIM1	C20orf162	zinc finger SWIM-type containing 1	Rapidly Evolving Genes in Muskox	chr18	KAL1287274	Li, M. et al. (2023)

## Sheet: Supp.Table S4 Gene Map of MHC
Gene Symbol	Alias	Description	Principal Function	Muskox Chromosome	Gene Order - Region in MHC	Orientation	Accession
Gene Map of Major Histocompatibility Complex (MHC) in Muskox
SCGN	CALBL,DJ501N12.8,SECRET,SEGN,setagin	secretagogin, EF-hand calcium binding protein		chr2	1 - Extended Class I	+	KAL1287231
H2AC1	H2AA,H2AFR,HIST1H2AA,HISTH2AA,TH2A,bA317E16.2	H2A clustered histone 1		chr2	2 - Extended Class I	+	KAL1287171
H2BC1	H2BFU,HIST1H2BA,STBP,TH2B,TSH2B,TSH2B.1,bA317E16.3,hTSH2B	H2B clustered histone 1		chr2	3 - Extended Class I	-	KAL1287177
SLC17A4	KAIA2138	solute carrier family 17 member 4		chr2	4 - Extended Class I	+	KAL1287235
SLC17A1	NAPI-1,NPT-1,NPT1	solute carrier family 17 member 1		chr2	5 - Extended Class I	-	KAL1287232
SLC17A3	GOUT4,NPT4,UAQTL4	solute carrier family 17 member 3		chr2	6 - Extended Class I	-	KAL1287234
SLC17A2	NPT3	solute carrier family 17 member 2		chr2	7 - Extended Class I	-	KAL1287233
TRIM38	RNF15,RORET	tripartite motif containing 38		chr2	8 - Extended Class I	+	KAL1287236
HIST1-L1		histone cluster 1 family		chr2	9 - Extended Class I	-	KAL1287190
HIST1-L2		histone cluster 1 family		chr2	10 - Extended Class I	+	KAL1287201
HIST1-L3		histone cluster 1 family		chr2	11 - Extended Class I	+	KAL1287212
HIST1-L4		histone cluster 1 family		chr2	12 - Extended Class I	-	KAL1287219
HIST1-L5		histone cluster 1 family		chr2	13 - Extended Class I	-	KAL1287220
HIST1-L6		histone cluster 1 family		chr2	14 - Extended Class I	-	KAL1287221
HIST1-L7		histone cluster 1 family		chr2	15 - Extended Class I	+	KAL1287222
HIST1-L8		histone cluster 1 family		chr2	16 - Extended Class I	-	KAL1287223
HFE	HFE1,HH,HLA-H,MVCD7,TFQTL2	homeostatic iron regulator		chr2	17 - Extended Class I	+	KAL1287189
HIST1-L9		histone cluster 1 family		chr2	18 - Extended Class I	+	KAL1287224
HIST1-L10		histone cluster 1 family		chr2	19 - Extended Class I	-	KAL1287191
HIST1-L11		histone cluster 1 family		chr2	20 - Extended Class I	-	KAL1287192
HIST1-L12		histone cluster 1 family		chr2	21 - Extended Class I	+	KAL1287193
HIST1-L13		histone cluster 1 family		chr2	22 - Extended Class I	+	KAL1287194
HIST1-L14		histone cluster 1 family		chr2	23 - Extended Class I	+	KAL1287195
HIST1-L15		histone cluster 1 family		chr2	24 - Extended Class I	+	KAL1287196
HIST1-L16		histone cluster 1 family		chr2	25 - Extended Class I	-	KAL1287197
HIST1-L17		histone cluster 1 family		chr2	26 - Extended Class I	+	KAL1287198
HIST1-L18		histone cluster 1 family		chr2	27 - Extended Class I	-	KAL1287199
HIST1-L19		histone cluster 1 family		chr2	28 - Extended Class I	-	KAL1287200
HIST1-L20		histone cluster 1 family		chr2	29 - Extended Class I	+	KAL1287202
HIST1-L21		histone cluster 1 family		chr2	30 - Extended Class I	-	KAL1287203
HIST1-L22		histone cluster 1 family		chr2	31 - Extended Class I	+	KAL1287204
HIST1-L23		histone cluster 1 family		chr2	32 - Extended Class I	+	KAL1287205
HIST1-L24		histone cluster 1 family		chr2	33 - Extended Class I	+	KAL1287206
HIST1-L25		histone cluster 1 family		chr2	34 - Extended Class I	-	KAL1287207
HIST1-L26		histone cluster 1 family		chr2	35 - Extended Class I	+	KAL1287208
HIST1-L27		histone cluster 1 family		chr2	36 - Extended Class I	-	KAL1287209
HIST1-L28		histone cluster 1 family		chr2	37 - Extended Class I	-	KAL1287210
HIST1-L29		histone cluster 1 family		chr2	38 - Extended Class I	+	KAL1287211
HIST1-L30		histone cluster 1 family		chr2	39 - Extended Class I	-	KAL1287213
HIST1-L31		histone cluster 1 family		chr2	40 - Extended Class I	-	KAL1287214
HIST1-L32		histone cluster 1 family		chr2	41 - Extended Class I	+	KAL1287215
HIST1-L33		histone cluster 1 family		chr2	42 - Extended Class I	-	KAL1287216
BTN2A1	BK14H9.1,BT2.1,BTF1,BTN2.1,DJ3E1.1	butyrophilin subfamily 2 member A1		chr2	43 - Extended Class I	+	KAL1287163
BTN1A1	BT,BTN,BTN1	butyrophilin subfamily 1 member A1		chr2	44 - Extended Class I	+	KAL1287162
HMGN4	HMG17L3,NHC	high mobility group nucleosomal binding domain 4		chr2	45 - Extended Class I	+	KAL1287225
ABT1	Esf2,hABT1	activator of basal transcription 1		chr2	46 - Extended Class I	+	KAL1287160
ZNF322	HCG12,ZNF322A,ZNF388,ZNF489	zinc finger protein 322		chr2	47 - Extended Class I	-	KAL1287238
HIST1-L34		histone cluster 1 family		chr2	48 - Extended Class I	-	KAL1287217
HIST1-L35		histone cluster 1 family		chr2	49 - Extended Class I	+	KAL1287218
PRSS16	TSSP	serine protease 16		chr2	50 - Extended Class I	+	KAL1287228
PRSS16L				chr2	51 - Extended Class I	-	KAL1287229
POM121L2	POM121-L,POM121L	POM121 transmembrane nucleoporin like 2		chr2	52 - Extended Class I	-	KAL1287227
ZNF391	dJ153G14.3	zinc finger protein 391		chr2	53 - Extended Class I	+	KAL1287239
ZNF184	kr-ZNF3	zinc finger protein 184		chr2	54 - Extended Class I	-	KAL1287237
H2BC13	H2B/c,H2BFC,HIST1H2BL,dJ97D16.4	H2B clustered histone 13		chr2	55 - Extended Class I	-	KAL1287178
H2AC13	H2A/c,H2AC11,H2AC15,H2AC16,H2AC17,H2AFC,HIST1H2AI	H2A clustered histone 13		chr2	56 - Extended Class I	+	KAL1287172
H3C10	H3/k,H3C1,H3C11,H3C12,H3C2,H3C3,H3C4,H3C6,H3C7,H3C8,H3F1K,H3FK,HIST1H3H	H3 clustered histone 10		chr2	57 - Extended Class I	+	KAL1287183
H2AC14	H2A/E,H2AFE,HIST1H2AJ,dJ160A22.4	H2A clustered histone 14		chr2	58 - Extended Class I	-	KAL1287173
H2BC14	H2B/e,H2BFE,HIST1H2BM,dJ160A22.3	H2B clustered histone 14		chr2	59 - Extended Class I	+	KAL1287179
H4C11	H4-16,H4/e,H4C1,H4C12,H4C13,H4C14,H4C15,H4C16,H4C2,H4C3,H4C4,H4C5,H4C6,H4C8,H4C9,H4F2iv,H4FE,HIST1H4J,TEBIVANED2,TEVANED2,dJ160A22.2	H4 clustered histone 11		chr2	60 - Extended Class I	+	KAL1287186
H4C12	H4-16,H4/d,H4C1,H4C11,H4C13,H4C14,H4C15,H4C16,H4C2,H4C3,H4C4,H4C5,H4C6,H4C8,H4C9,H4F2iii,H4FD,HIST1H4K,dJ160A22.1	H4 clustered histone 12		chr2	61 - Extended Class I	-	KAL1287187
H2AC15	H2A.1,H2A/d,H2AC11,H2AC13,H2AC14,H2AC16,H2AC17,H2AFD,HIST1H2AK	H2A clustered histone 15		chr2	62 - Extended Class I	-	KAL1287174
H2BC15	H2B/d,H2BFD,HIST1H2BN	H2B clustered histone 15		chr2	63 - Extended Class I	+	KAL1287180
H2BC16		H2B clustered histone 16		chr2	64 - Extended Class I	-	KAL1287181
H2AC16				chr2	65 - Extended Class I	+	KAL1287175
H1-5	H1,H1.5,H1B,H1F5,H1s-3,HIST1H1B	H1.5 linker histone, cluster member		chr2	66 - Extended Class I	-	KAL1287170
H3C11	H3.f,H3/f,H3C1,H3C10,H3C12,H3C2,H3C3,H3C4,H3C6,H3C7,H3C8,H3FF,HIST1H3I	H3 clustered histone 11		chr2	67 - Extended Class I	-	KAL1287184
H4C13	H4-16,H4.k,H4/k,H4C1,H4C11,H4C12,H4C14,H4C15,H4C16,H4C2,H4C3,H4C4,H4C5,H4C6,H4C8,H4C9,H4FK,HIST1H4L	H4 clustered histone 13		chr2	68 - Extended Class I	-	KAL1287188
H3C12	H3/j,H3C1,H3C10,H3C11,H3C2,H3C3,H3C4,H3C6,H3C7,H3C8,H3FJ,HIST1H3J	H3 clustered histone 12		chr2	69 - Extended Class I	-	KAL1287185
H2AC17	H2A.1,H2A/n,H2AC11,H2AC13,H2AC15,H2AC16,H2AFN,HIST1H2AM,dJ193B12.1	H2A clustered histone 17		chr2	70 - Extended Class I	-	KAL1287176
H2BC17	H2B.2,H2B/n,H2BFN,HIST1H2BO,dJ193B12.2	H2B clustered histone 17		chr2	71 - Extended Class I	+	KAL1287182
OR2B6	OR2B1,OR2B1P,OR2B5,OR2B6P,OR5-40,OR5-41,OR6-31,dJ408B20.2	olfactory receptor family 2 subfamily B member 6		chr2	72 - Extended Class I	-	KAL1286367
OR2B2	OR2B2Q,OR2B9,OR6-1,dJ193B12.4,hs6M1-10	olfactory receptor family 2 subfamily B member 2		chr2	73 - Extended Class I	+	KAL1286366
ZNF165	CT53,LD65,ZSCAN7	zinc finger protein 165		chr2	74 - Extended Class I	+	KAL1286438
ZSCAN16	ZNF392,ZNF435,dJ265C24.3	zinc finger and SCAN domain containing 16		chr2	75 - Extended Class I	+	KAL1286441
ZSCAN9	PRD51,ZNF193	zinc finger and SCAN domain containing 9		chr2	76 - Extended Class I	+	V2P81_0002302sp01
ZKSCAN3	ZF47,ZFP306,ZNF306,ZNF309,ZSCAN13,ZSCAN35,Zfp47,dJ874C20.1,dJ874C20.1.,zfp-47	zinc finger with KRAB and SCAN domains 3		chr2	77 - Extended Class I	+	KAL1286437
NKAPL	C6orf194,bA424I5.1	NFKB activating protein like		chr2	78 - Extended Class I	+	KAL1286421
PGBD1	HUCEP-4,SCAND4,dJ874C20.4	piggyBac transposable element derived 1		chr2	79 - Extended Class I	+	KAL1286434
ZSCAN31	ZNF20-Lp,ZNF310P,ZNF323	zinc finger and SCAN domain containing 31		chr2	80 - Extended Class I	-	KAL1286443
ZSCAN12	ZFP96,ZNF29K1,ZNF305,ZNF96,dJ29K1.2	zinc finger and SCAN domain containing 12		chr2	81 - Extended Class I	-	KAL1286440
ZSCAN23	ZNF390,ZNF453,dJ29K1.3,dJ29K1.3.1	zinc finger and SCAN domain containing 23		chr2	82 - Extended Class I	-	KAL1286442
GPX6	GPX5p,GPXP3,GPx-6,GSHPx-6,dJ1186N24,dJ1186N24.1	glutathione peroxidase 6		chr2	83 - Extended Class I	-	KAL1286420
GPX5	EGLP,GPx-5,GSHPx-5,HEL-S-75p	glutathione peroxidase 5		chr2	84 - Extended Class I	+	KAL1286419
ZBED9	SCAND3	zinc finger BED-type containing 9		chr2	85 - Extended Class I	-	KAL1286436
TRIM27	RFP,RNF76	tripartite motif containing 27		chr2	86 - Extended Class I	-	KAL1286435
ZNF311	zf31	zinc finger protein 311		chr2	87 - Extended Class I	-	KAL1286439
OR2W1	hs6M1-15	olfactory receptor family 2 subfamily W member 1		chr2	88 - Extended Class I	-	KAL1286432
OR2J1	6M1-4P,OR2J1P,OR6-15,OR6-5,dJ80I19.2,hs6M1-4	olfactory receptor family 2 subfamily J member 1		chr2	89 - Extended Class I	+	KAL1286429
OR2J3	6M1-3,C3HEXS,HS6M1-3,OR6-16,OR6-6,OR6.3.6,ORL671	olfactory receptor family 2 subfamily J member 3		chr2	90 - Extended Class I	+	KAL1286431
OR2J2	OR6-19,OR6-8,OR6.3.8,ORL684,dJ80I19.4,hs6M1-6	olfactory receptor family 2 subfamily J member 2		chr2	91 - Extended Class I	+	KAL1286430
OR2B3L				chr2	92 - Extended Class I	-	KAL1286427
OR2B3	6M1-1,OR2B3P,OR6-14,OR6-4	olfactory receptor family 2 subfamily B member 3		chr2	93 - Extended Class I	-	KAL1286426
OR14J1	OR5U1,OR6-25,bA150A6.4,hs6M1-28	olfactory receptor family 14 subfamily J member 1		chr2	94 - Extended Class I	+	KAL1286425
OR5V1	6M1-21,hs6M1-21	olfactory receptor family 5 subfamily V member 1		chr2	95 - Extended Class I	-	KAL1286433
OR12D3	hs6M1-27	olfactory receptor family 12 subfamily D member 3		chr2	96 - Extended Class I	-	KAL1286424
OR12D2L				chr2	97 - Extended Class I	+	KAL1286423
OR12D2	DJ994E9.8,HS6M1-20	olfactory receptor family 12 subfamily D member 2		chr2	98 - Extended Class I	+	KAL1286422
OR11A1	6M1-18,OR11A2,dJ994E9.6,hs6M1-18	olfactory receptor family 11 subfamily A member 1		chr2	99 - Extended Class I	-	KAL1286646
OR10C1	OR10C1P,OR10C2,OR6-31,hs6M1-17	olfactory receptor family 10 subfamily C member 1		chr2	100 - Extended Class I	+	KAL1286644
UBD	FAT10,GABBR1,UBD-3	ubiquitin D		chr2	101 - Extended Class I	-	KAL1286677
OR2H1*	6M1-16,HS6M1-16,OLFR42A-9004-14,OLFR42A-9004.14/9026.2,OR2H6,OR2H8,OR6-2,dJ994E9.4	olfactory receptor family 2 subfamily H member 1		chr2	102 - Extended Class I	+	V2P81_0001594sp01
OR10H2		olfactory receptor family 10 subfamily H member 2		chr2	103 - Extended Class I	+	KAL1286645
GABBR1	GABABR1,GABBR1-3,GB1,GPRC3A,NEDLC	gamma-aminobutyric acid type B receptor subunit 1		chr2	104 - Extended Class I	-	KAL1286601
MOG	BTN6,BTNL11,MOGIG2,NRCLP7	myelin oligodendrocyte glycoprotein		chr2	105 - Extended Class I	+	KAL1286632
ZFP57	C6orf40,TNDM1,ZNF698,bA145L22,bA145L22.2	ZFP57 zinc finger protein		chr2	106 - Class I	-	KAL1286682
POLR1H	A12.2,HTEX-6,HTEX6,Rpa12,TCTEX6,TEX6,ZNRD1,ZR14,hZR14,tctex-6	RNA polymerase I subunit H		chr2	107 - Class I	+	KAL1286648
PPP1R11	CFAP255,HCG-V,HCGV,IPP3,TCTE5,TCTEX5	protein phosphatase 1 regulatory inhibitor subunit 11		chr2	108 - Class I	+	KAL1286651
RNF39	FAP216,HZF,HZFW,LIRF	ring finger protein 39		chr2	109 - Class I	-	KAL1286658
TRIM31	C6orf13,HCG1,HCGI,RNF	tripartite motif containing 31		chr2	110 - Class I	-	KAL1286672
TRIM40	RNF35	tripartite motif containing 40		chr2	111 - Class I	+	KAL1286674
TRIM10	HERF1,RFB30,RNF9	tripartite motif containing 10		chr2	112 - Class I	-	KAL1286669
TRIM15	RNF93,ZNF178,ZNFB7	tripartite motif containing 15		chr2	113 - Class I	+	KAL1286670
TRIM26	AFP,RNF95,ZNF173	tripartite motif containing 26		chr2	114 - Class I	-	KAL1286671
HLA-L1		major histocompatibility complex		chr2	115 - Class I	+	KAL1286612
HLA-L2		major histocompatibility complex		chr2	116 - Class I	+	KAL1286613
HLA-L3*		major histocompatibility complex		chr2	117 - Class I	+	V2P81_0000869sp01
HLA-L4*		major histocompatibility complex		chr2	118 - Class I	+	V2P81_0000870sp01
HLA-L5		major histocompatibility complex		chr2	119 - Class I	-	KAL1286614
TRIM39	RNF23,TFP,TRIM39B	tripartite motif containing 39		chr2	120 - Class I	+	KAL1286673
RPP21	C6orf135,CAT60	ribonuclease P/MRP subunit p21		chr2	121 - Class I	+	KAL1286660
GNL1	HSR1	G protein nucleolar 1 (putative)		chr2	122 - Class I	-	KAL1286602
PRR3	CAT56	proline rich 3		chr2	123 - Class I	+	KAL1286654
ABCF1	ABC27,ABC50	ATP binding cassette subfamily F member 1		chr2	124 - Class I	+	KAL1286568
PPP1R10	CAT53,FB19,PNUTS,PP1R10,R111,p99	protein phosphatase 1 regulatory subunit 10		chr2	125 - Class I	-	KAL1286650
MRPS18B	C6orf14,HSPC183,HumanS18a,MRP-S18-2,MRPS18-2,PTD017,S18amt,mS40	mitochondrial ribosomal protein S18B		chr2	126 - Class I	+	KAL1286634
ATAT1	C6orf134,MEC17,Nbla00487,TAT,alpha-TAT,alpha-TAT1	alpha tubulin acetyltransferase 1		chr2	127 - Class I	+	KAL1286574
C6orf136		chromosome 6 open reading frame 136		chr2	128 - Class I	+	KAL1286583
DHX16	DBP2,DDX16,NMOAS,PRO2014,PRP8,PRPF2,Prp2	DEAH-box helicase 16		chr2	129 - Class I	-	KAL1286595
PPP1R18	HKMT1098,KIAA1949	protein phosphatase 1 regulatory subunit 18		chr2	130 - Class I	-	KAL1286652
NRM	NRM29	nurim		chr2	131 - Class I	-	KAL1286643
MDC1	NFBD1	mediator of DNA damage checkpoint 1		chr2	132 - Class I	-	KAL1286630
TUBB	CDCBM6,CSCSC1,M40,OK/SW-cl.56,TUBB1,TUBB5	tubulin beta class I		chr2	133 - Class I	+	KAL1286676
FLOT1		flotillin 1		chr2	134 - Class I	-	KAL1286600
IER3	DIF-2,DIF2,GLY96,IEX-1,IEX-1L,IEX1,PRG1	immediate early response 3		chr2	135 - Class I	-	KAL1286620
DDR1 (CD167)				chr2	136 - Class I	+	KAL1286593
GTF2H4	P52,TFB2,TFIIH	general transcription factor IIH subunit 4		chr2	137 - Class I	+	KAL1286605
VARS2	COXPD20,VALRS,VARS2L,VARSL	valyl-tRNA synthetase 2, mitochondrial		chr2	138 - Class I	+	KAL1286679
SFTA2	GSGL541,SFTPG,SP-G,UNQ541	surfactant associated 2		chr2	139 - Class I	-	KAL1286662
MUCL3	C6orf37,DPCR1,PBLT	mucin like 3		chr2	140 - Class I	+	KAL1286637
MUC21	C6orf205,KMQK697,MUC-21	mucin 21, cell surface associated		chr2	141 - Class I	+	KAL1286636
C6orf15	STG	chromosome 6 open reading frame 15		chr2	142 - Class I	-	KAL1286584
CDSN	HTSS,HTSS1,HYPT2,PSS,PSS1	corneodesmosin		chr2	143 - Class I	-	KAL1286587
PSORS1C2	C6orf17,SPR1	psoriasis susceptibility 1 candidate 2		chr2	144 - Class I	-	KAL1286657
CCHCR1	C6orf18,HCR,SBP,pg8	coiled-coil alpha-helical rod protein 1		chr2	145 - Class I	-	KAL1286586
TCF19	SC1,TCF-19	transcription factor 19		chr2	146 - Class I	+	KAL1286666
POU5F1	OCT3,OCT4,OTF-3,OTF3,OTF4,Oct-3,Oct-4,Oct3/4	POU class 5 homeobox 1		chr2	147 - Class I	-	KAL1286649
MICB				chr2	148 - Class I	+	KAL1286631
HLA-L6		major histocompatibility complex		chr2	149 - Class I	-	KAL1286615
HLA-L7		major histocompatibility complex		chr2	150 - Class I	-	KAL1286616
MCCD1		mitochondrial coiled-coil domain 1		chr2	151 - Class III	+	KAL1286629
DDX39B (BAT1)				chr2	152 - Class III	-	KAL1286594
ATP6V1G2	ATP6G,ATP6G2,NG38,VMA10	ATPase H+ transporting V1 subunit G2		chr2	153 - Class III	-	KAL1286576
NFKBIL1	IKBL,NFKBIL	NFKB inhibitor like 1		chr2	154 - Class III	+	KAL1286641
LTA	LT, TNFB, TNFSF1, TNLG1E	lymphotoxin alpha		chr2	155 - Class III	+	KAL1286623
TNF	DIF, TNF-alpha, TNFA, TNFSF2, TNLG1F	tumor necrosis factor		chr2	156 - Class III	+	KAL1286667
LTB	TNFC, TNFSF3, TNLG1C, p33	lymphotoxin beta		chr2	157 - Class III	-	KAL1286624
LST1	B144,D6S49E,LST-1	leukocyte specific transcript 1		chr2	158 - Class III	+	KAL1286622
NCR3	1C7,CD337,LY117,MALS,NKp30	natural cytotoxicity triggering receptor 3		chr2	159 - Class III	-	KAL1286638
AIF1	AIF-1,IBA1,IRT-1,IRT1	allograft inflammatory factor 1		chr2	160 - Class III	+	KAL1286572
PRRC2A (BAT2)				chr2	161 - Class III	+	KAL1286655
BAG6 (BAT3)				chr2	162 - Class III	-	KAL1286577
APOM	G3a,HSPC336,NG20,apo-M	apolipoprotein M		chr2	163 - Class III	+	KAL1286573
C6orf47	D6S53E,G4,NG34	chromosome 6 open reading frame 47		chr2	164 - Class III	-	KAL1286585
GPANK1 (BAT4)				chr2	165 - Class III	-	KAL1286603
CSNK2B	CK2B,CK2N,CSK2B,Ckb1,Ckb2,G5A,POBINDS	casein kinase 2 beta		chr2	166 - Class III	+	KAL1286590
LY6G5B		lymphocyte antigen 6 family member G5B		chr2	167 - Class III	+	KAL1286625
LY6G5C		lymphocyte antigen 6 family member G5C		chr2	168 - Class III	-	KAL1286626
ABHD16A (BAT5)				chr2	169 - Class III	-	KAL1286569
LY6G6F		lymphocyte antigen 6 family member G6F		chr2	170 - Class III	+	KAL1286566
LY6G6D	C6orf23, G6D, LY6-D, MEGT1, NG25	lymphocyte antigen 6 family member G6D		chr2	171 - Class III	+	KAL1286628
LY6G6C		lymphocyte antigen 6 family member G6C		chr2	172 - Class III	-	KAL1286627
MPIG6B (C6orf25)				chr2	173 - Class III	+	KAL1286633
DDAH2	DDAH,DDAHII,G6a,HEL-S-277,NG30	DDAH family member 2, ADMA-independent		chr2	174 - Class III	-	KAL1286592
CLIC1	CL1C1,CLCNL1,G6,NCC27	chloride intracellular channel 1		chr2	175 - Class III	-	KAL1286589
MSH5	G7,MUTSH5,NG23,POF13,SPGF74	mutS homolog 5		chr2	176 - Class III	+	KAL1286635
SAPCD1 (C6orf26)				chr2	177 - Class III	+	KAL1286661
VWA7 (C6orf27)				chr2	178 - Class III	-	KAL1286680
VARS1	G7A,NDMSCA,VARS,VARS2	valyl-tRNA synthetase 1		chr2	179 - Class III	-	KAL1286678
LSM2	C6orf28,G7B,YBL026W,snRNP	LSM2 homolog, U6 small nuclear RNA and mRNA degradation associated		chr2	180 - Class III	-	KAL1286621
HSPA1L	HSP70-1L,HSP70-HOM,HSP70T,hum70t	heat shock protein family A (Hsp70) member 1 like		chr2	181 - Class III	-	KAL1286619
HSPA1A	HEL-S-103,HSP70,HSP70-1,HSP70-1A,HSP70-2,HSP70.1,HSP70.2,HSP70I,HSP72,HSPA1	heat shock protein family A (Hsp70) member 1A		chr2	182 - Class III	+	KAL1286617
HSPA1B	HSP70-1,HSP70-1B,HSP70-2,HSP70.1,HSP70.2,HSP72,HSPA1,HSX70	heat shock protein family A (Hsp70) member 1B		chr2	183 - Class III	+	KAL1286618
NEU1	NANH,NEU,SIAL1	neuraminidase 1		chr2	184 - Class III	-	KAL1286640
SLC44A4	C6orf29,CTL4,DFNA72,NG22,TPPT,hTPPT1	solute carrier family 44 member 4		chr2	185 - Class III	-	KAL1286664
EHMT2 (BAT8)				chr2	186 - Class III	-	KAL1286598
ZBTB12	Bat9,C6orf46,D6S59E,G10,NG35	zinc finger and BTB domain containing 12		chr2	187 - Class III	-	KAL1286681
C2	ARMD14,CO2	complement C2		chr2	188 - Class III	+	KAL1286579
CFB	AHUS4,ARMD14,BF,BFD,CFAB,CFBD,FB,FBI12,GBG,H2-Bf,PBF2	complement factor B		chr2	189 - Class III	+	KAL1286588
NELFE	D6S45,NELF-E,RD,RDBP,RDP	negative elongation factor complex member E		chr2	190 - Class III	-	KAL1286639
SKIV2L				chr2	191 - Class III	+	KAL1286663
DXO	DOM3L,DOM3Z,NG6,RAI1	decapping exoribonuclease		chr2	192 - Class III	-	KAL1286596
STK19	D6S60,D6S60E,G11,HLA-RP1,RP1	serine/threonine kinase 19		chr2	193 - Class III	+	KAL1286665
C4A	C4,C4A2,C4A3,C4A4,C4A6,C4AD,C4S,CO4,CPAMD2,RG	complement C4A (Rodgers blood group)		chr2	194 - Class III	+	KAL1286580
C4L				chr2	195 - Class III	-	KAL1286582
C4B	C4B1,C4B12,C4B2,C4B3,C4B5,C4BD,C4B_2,C4F,CH,CO4,CPAMD3	complement C4B (Chido blood group)		chr2	196 - Class III	+	KAL1286581
CYP21A2	CA21H,CAH1,CPS1,CYP21,CYP21B,P450c21B	cytochrome P450 family 21 subfamily A member 2		chr2	197 - Class III	+	KAL1286591
TNXB	EDS3,EDSCLL,EDSCLL1,HXBL,TENX,TN-X,TNX,TNXB1,TNXB2,TNXBS,VUR8,XB,XBS	tenascin XB		chr2	198 - Class III	-	KAL1286668
ATF6B	ATF6beta,CREB-RP,CREBL1,G13	activating transcription factor 6 beta		chr2	199 - Class III	-	KAL1286575
FKBPL	DIR1,NG7,WISP39	FKBP prolyl isomerase like		chr2	200 - Class III	-	KAL1286599
PRRT1	C6orf31,DSPD1,IFITMD7,NG5,SynDIG4	proline rich transmembrane protein 1		chr2	201 - Class III	-	KAL1286656
PPT2	C6orf8,G14,PPT-2	palmitoyl-protein thioesterase 2		chr2	202 - Class III	+	KAL1286653
EGFL8	C6orf8,NG3	EGF like domain multiple 8		chr2	203 - Class III	+	KAL1286597
AGPAT1	1-AGPAT1,G15,LPAAT-alpha,LPAATA,LPLAT1	1-acylglycerol-3-phosphate O-acyltransferase 1		chr2	204 - Class III	-	KAL1286571
RNF5	RING5,RMA1	ring finger protein 5		chr2	205 - Class III	+	KAL1286659
AGER	RAGE,SCARJ1,sRAGE	advanced glycosylation end-product specific receptor		chr2	206 - Class III	-	KAL1286570
PBX2	G17,HOX12,PBX2MHC	PBX homeobox 2		chr2	207 - Class III	-	KAL1286647
GPSM3	AGS4,C6orf9,G18,G18.1a,G18.1b,G18.2,NG1	G protein signaling modulator 3		chr2	208 - Class III	-	KAL1286604
NOTCH4	INT3	notch receptor 4		chr2	209 - Class III	-	KAL1286642
TSBP1 (C6orf10)				chr2	210 - Class III	-	KAL1286675
BTNL2	BTL-II,BTN7,HSBLMHC1,SS2	butyrophilin like 2		chr2	211 - Class III	-	KAL1286578
HLA-DRA-L1		major histocompatibility complex, class II		chr2	212 - Class II	+	KAL1286610
HLA-DRB-L1		major histocompatibility complex, class II		chr2	213 - Class II	-	KAL1286567
HLA-DRB-L2		major histocompatibility complex, class II		chr2	214 - Class II	-	KAL1286611
HLA-DPA-L1		major histocompatibility complex, class II		chr2	215 - Class II	+	KAL1286606
HLA-DQB-L1		major histocompatibility complex, class II		chr2	216 - Class II	-	KAL1286608
HLA-DQA-L1		major histocompatibility complex, class II		chr2	217 - Class II	+	KAL1286607
HLA-DQB-L2		major histocompatibility complex, class II		chr2	218 - Class II	-	KAL1286609
KIFC1	HSET,KNSL2	kinesin family member C1		chr2	219 - Extended Class II	-	KAL1287326
SMIM40		small integral membrane protein 40		chr2	220 - Extended Class II	+	KAL1287339
DAXX	BING2,DAP6,EAP1,SMIM40	death domain associated protein		chr2	221 - Extended Class II	+	KAL1287313
ZBTB22	BING1,ZBTB22A,ZNF297,ZNF297A,fru,fruitless	zinc finger and BTB domain containing 22		chr2	222 - Extended Class II	+	KAL1287348
TAPBP	NGS17,TAPA,TPN,TPSN	TAP binding protein		chr2	223 - Extended Class II	+	KAL1287343
RGL2	HKE1.5,KE1.5,RAB2L	ral guanine nucleotide dissociation stimulator like 2		chr2	224 - Extended Class II	+	KAL1287333
PFDN6	H2-KE2,HKE2,KE-2,PFD6	prefoldin subunit 6		chr2	225 - Extended Class II	-	KAL1287329
WDR46	BING4,C6orf11,FP221,UTP7	WD repeat domain 46		chr2	226 - Extended Class II	+	KAL1287347
B3GALT4	BETA3GALT4,GALT2,GALT4	beta-1,3-galactosyltransferase 4		chr2	227 - Extended Class II	-	KAL1287308
RPS18	D6S218E,HKE3,KE-3,KE3,S18,uS13	ribosomal protein S18		chr2	228 - Extended Class II	-	KAL1287336
VPS52	ARE1,SAC2,SACM2L,dJ1033B10.5	VPS52 subunit of GARP complex		chr2	229 - Extended Class II	+	KAL1287346
RING1	RING1A,RNF1	ring finger protein 1		chr2	230 - Extended Class II	-	KAL1287335
HSD17B8	D6S2245E,FABG,FABGL,H2-KE6,HKE6,KE6,RING2,SDR30C1,dJ1033B10.9	hydroxysteroid 17-beta dehydrogenase 8		chr2	231 - Extended Class II	-	KAL1287322
SLC39A7	AGM9,D6S115E,D6S2244E,H2-KE4,HKE4,KE4,RING5,ZIP7	solute carrier family 39 member 7		chr2	232 - Extended Class II	-	KAL1287338
RXRB	DAUDI6,H-2RIIBP,NR2B2,RCoR-1,RXR-beta,RXRbeta	retinoid X receptor beta		chr2	233 - Extended Class II	+	KAL1287337
COL11A2	DFNA13,DFNB53,FBCG2,HKE5,OSMEDA,OSMEDB,PARP,STL3	collagen type XI alpha 2 chain		chr2	234 - Extended Class II	+	KAL1287311
HLA-DOA-L1		major histocompatibility complex, class II		chr2	235 - Class II	+	KAL1287318
BRD2	BRD2-IT1,D6S113E,FSH,FSHRG1,FSRG1,NAT,O27.1.1,RING3,RNF3	bromodomain containing 2		chr2	236 - Class II	-	KAL1287309
HLA-DMA-L1		major histocompatibility complex, class II		chr2	237 - Class II	+	KAL1287316
HLA-DMB-L1		major histocompatibility complex, class II		chr2	238 - Class II	+	KAL1287317
PSMB9	LMP2,PRAAS3,PSMB6i,RING12,beta1i	proteasome 20S subunit beta 9		chr2	239 - Class II	-	KAL1287332
TAP1	ABC17,ABCB2,APT1,D6S114E,PSF-1,PSF1,RING4,TAP1*0102N,TAP1N	transporter 1, ATP binding cassette subfamily B member		chr2	240 - Class II	+	KAL1287341
PSMB8	ALDD,D6S216,D6S216E,JMP,LMP7,NKJO,PRAAS1,PSMB5i,RING10	proteasome 20S subunit beta 8		chr2	241 - Class II	+	KAL1287331
TAP2	ABC18,ABCB3,APT2,D6S217E,PSF-2,PSF2,RING11	transporter 2, ATP binding cassette subfamily B member		chr2	242 - Class II	+	KAL1287342
HLA-DOB-L1		major histocompatibility complex, class II		chr2	243 - Class II	+	KAL1287319
HLA-DQA-L2		major histocompatibility complex, class II		chr2	244 - Class II	-	KAL1287320
HLA-DRB-L3		major histocompatibility complex, class II		chr2	245 - Class II	-	KAL1287321
Others
B2M	IMD43	beta-2-microglobulin		chr13	NA	NA	KAL1287047
B2ML		beta-2-microglobulin-like		chr13	NA	NA	KAL1287048
KLRK1	CD314,D12S2489E,KLR,NKG2-D,NKG2D	killer cell lectin like receptor K1		chr3	NA	NA	KAL1288120

## Sheet: Supp.Table S5 MHC variants
Sample	Muskox Chromosome	Assembly Contig	Contig Pos	Ref	Alt	Gene	Muskox Gene Order - Region in MHC
AH-1	chr2	MUS01_AAB20231016_F8-ctg00287	1908	T	A	OR2B2	73 - Extended Class I
AH-1	chr2	MUS01_AAB20231016_F8-ctg00287	1936	A	G	OR2B2	73 - Extended Class I
AH-1	chr2	MUS01_AAB20231016_F8-ctg00287	2018	G	A	OR2B2	73 - Extended Class I
AH-1	chr2	MUS01_AAB20231016_F8-ctg00287	2058	T	C	OR2B2	73 - Extended Class I
AH-1	chr2	MUS01_AAB20231016_F8-ctg00287	2250	A	G	OR2B2	73 - Extended Class I
AH-1	chr2	MUS01_AAB20231016_F8-ctg00287	2264	G	A	OR2B2	73 - Extended Class I
AH-1	chr2	MUS01_AAB20231016_F8-ctg00287	2344	G	A	OR2B2	73 - Extended Class I
AH-1	chr2	MUS01_AAB20231016_F8-ctg00287	2450	G	A	OR2B2	73 - Extended Class I
AH-1	chr2	MUS01_AAB20231016_F8-ctg00287	2454	T	C	OR2B2	73 - Extended Class I
AH-1	chr2	MUS01_AAB20231016_F8-ctg00094	185244	G	T	GABBR1	104 - Extended Class I
AH-1	chr2	MUS01_AAB20231016_F8-ctg00094	185250	A	G	GABBR1	104 - Extended Class I
AH-1	chr2	MUS01_AAB20231016_F8-ctg00094	287493	C	T	TRIM31	110 - Class I
AH-1	chr2	MUS01_AAB20231016_F8-ctg00094	287498	G	C	TRIM31	110 - Class I
AH-1	chr2	MUS01_AAB20231016_F8-ctg00094	287552	G	C	TRIM31	110 - Class I
AH-1	chr2	MUS01_AAB20231016_F8-ctg00094	287557	C	T	TRIM31	110 - Class I
AH-1	chr2	MUS01_AAB20231016_F8-ctg00094	287561	A	C	TRIM31	110 - Class I
AH-1	chr2	MUS01_AAB20231016_F8-ctg00094	287563	A	C	TRIM31	110 - Class I
AH-1	chr2	MUS01_AAB20231016_F8-ctg00094	287566	G	A	TRIM31	110 - Class I
AH-1	chr2	MUS01_AAB20231016_F8-ctg00094	287569	C	G	TRIM31	110 - Class I
AH-1	chr2	MUS01_AAB20231016_F8-ctg00094	287571	G	C	TRIM31	110 - Class I
AH-1	chr2	MUS01_AAB20231016_F8-ctg00094	287578	A	G	TRIM31	110 - Class I
AH-1	chr2	MUS01_AAB20231016_F8-ctg00094	287585	G	A	TRIM31	110 - Class I
AH-1	chr2	MUS01_AAB20231016_F8-ctg00094	287587	A	T	TRIM31	110 - Class I
AH-1	chr2	MUS01_AAB20231016_F8-ctg00094	287591	T	A	TRIM31	110 - Class I
AH-1	chr2	MUS01_AAB20231016_F8-ctg00094	287598	C	T	TRIM31	110 - Class I
AH-1	chr2	MUS01_AAB20231016_F8-ctg00094	287606	T	G	TRIM31	110 - Class I
AH-1	chr2	MUS01_AAB20231016_F8-ctg00094	287614	G	T	TRIM31	110 - Class I
AH-1	chr2	MUS01_AAB20231016_F8-ctg00094	287618	T	C	TRIM31	110 - Class I
AH-1	chr2	MUS01_AAB20231016_F8-ctg00094	289396	T	G	TRIM31	110 - Class I
AH-1	chr2	MUS01_AAB20231016_F8-ctg00094	289399	C	G	TRIM31	110 - Class I
AH-1	chr2	MUS01_AAB20231016_F8-ctg00094	292144	G	A	TRIM31	110 - Class I
AH-1	chr2	MUS01_AAB20231016_F8-ctg00094	292181	C	T	TRIM31	110 - Class I
AH-1	chr2	MUS01_AAB20231016_F8-ctg00094	292187	G	C	TRIM31	110 - Class I
AH-1	chr2	MUS01_AAB20231016_F8-ctg00094	292202	G	A	TRIM31	110 - Class I
AH-1	chr2	MUS01_AAB20231016_F8-ctg00094	292213	G	A	TRIM31	110 - Class I
AH-1	chr2	MUS01_AAB20231016_F8-ctg00094	292232	T	C	TRIM31	110 - Class I
AH-1	chr2	MUS01_AAB20231016_F8-ctg00094	292773	G	A	TRIM31	110 - Class I
AH-1	chr2	MUS01_AAB20231016_F8-ctg00094	294105	C	T	TRIM31	110 - Class I
AH-1	chr2	MUS01_AAB20231016_F8-ctg00094	294117	T	C	TRIM31	110 - Class I
AH-1	chr2	MUS01_AAB20231016_F8-ctg00094	294118	C	G	TRIM31	110 - Class I
AH-1	chr2	MUS01_AAB20231016_F8-ctg00094	294129	A	G	TRIM31	110 - Class I
AH-1	chr2	MUS01_AAB20231016_F8-ctg00094	294136	G	T	TRIM31	110 - Class I
AH-1	chr2	MUS01_AAB20231016_F8-ctg00094	294138	A	C	TRIM31	110 - Class I
AH-1	chr2	MUS01_AAB20231016_F8-ctg00094	294144	C	T	TRIM31	110 - Class I
AH-1	chr2	MUS01_AAB20231016_F8-ctg00094	294155	T	G	TRIM31	110 - Class I
AH-1	chr2	MUS01_AAB20231016_F8-ctg00094	294156	C	T	TRIM31	110 - Class I
AH-1	chr2	MUS01_AAB20231016_F8-ctg00094	294228	C	G	TRIM31	110 - Class I
AH-1	chr2	MUS01_AAB20231016_F8-ctg00094	294263	G	T	TRIM31	110 - Class I
AH-1	chr2	MUS01_AAB20231016_F8-ctg00094	294265	C	T	TRIM31	110 - Class I
AH-1	chr2	MUS01_AAB20231016_F8-ctg00094	294281	T	C	TRIM31	110 - Class I
AH-1	chr2	MUS01_AAB20231016_F8-ctg00094	294286	G	A	TRIM31	110 - Class I
AH-1	chr2	MUS01_AAB20231016_F8-ctg00094	294290	T	C	TRIM31	110 - Class I
AH-1	chr2	MUS01_AAB20231016_F8-ctg00094	294292	T	A	TRIM31	110 - Class I
AH-1	chr2	MUS01_AAB20231016_F8-ctg00094	294316	G	T	TRIM31	110 - Class I
AH-1	chr2	MUS01_AAB20231016_F8-ctg00094	295115	A	T	TRIM31	110 - Class I
AH-1	chr2	MUS01_AAB20231016_F8-ctg00094	295123	A	T	TRIM31	110 - Class I
AH-1	chr2	MUS01_AAB20231016_F8-ctg00094	295130	T	C	TRIM31	110 - Class I
AH-1	chr2	MUS01_AAB20231016_F8-ctg00094	295131	T	A	TRIM31	110 - Class I
AH-1	chr2	MUS01_AAB20231016_F8-ctg00094	295145	G	T	TRIM31	110 - Class I
AH-1	chr2	MUS01_AAB20231016_F8-ctg00094	295148	T	A	TRIM31	110 - Class I
AH-1	chr2	MUS01_AAB20231016_F8-ctg00094	295151	A	G	TRIM31	110 - Class I
AH-1	chr2	MUS01_AAB20231016_F8-ctg00094	295154	T	C	TRIM31	110 - Class I
AH-1	chr2	MUS01_AAB20231016_F8-ctg00094	295189	G	T	TRIM31	110 - Class I
AH-1	chr2	MUS01_AAB20231016_F8-ctg00094	295205	C	T	TRIM31	110 - Class I
AH-1	chr2	MUS01_AAB20231016_F8-ctg00094	295906	A	G	TRIM31	110 - Class I
AH-1	chr2	MUS01_AAB20231016_F8-ctg00094	295916	C	T	TRIM31	110 - Class I
AH-1	chr2	MUS01_AAB20231016_F8-ctg00094	295920	A	G	TRIM31	110 - Class I
AH-1	chr2	MUS01_AAB20231016_F8-ctg00094	295925	A	G	TRIM31	110 - Class I
AH-1	chr2	MUS01_AAB20231016_F8-ctg00094	295929	C	T	TRIM31	110 - Class I
AH-1	chr2	MUS01_AAB20231016_F8-ctg00094	295930	G	A	TRIM31	110 - Class I
AH-1	chr2	MUS01_AAB20231016_F8-ctg00094	295936	A	G	TRIM31	110 - Class I
AH-1	chr2	MUS01_AAB20231016_F8-ctg00094	295949	G	A	TRIM31	110 - Class I
AH-1	chr2	MUS01_AAB20231016_F8-ctg00094	296024	G	A	TRIM31	110 - Class I
AH-1	chr2	MUS01_AAB20231016_F8-ctg00094	296026	C	A	TRIM31	110 - Class I
AH-1	chr2	MUS01_AAB20231016_F8-ctg00094	296034	A	C	TRIM31	110 - Class I
AH-1	chr2	MUS01_AAB20231016_F8-ctg00094	296071	A	G	TRIM31	110 - Class I
AH-1	chr2	MUS01_AAB20231016_F8-ctg00094	296080	C	T	TRIM31	110 - Class I
AH-1	chr2	MUS01_AAB20231016_F8-ctg00094	296125	A	G	TRIM31	110 - Class I
AH-1	chr2	MUS01_AAB20231016_F8-ctg00094	296129	T	C	TRIM31	110 - Class I
AH-1	chr2	MUS01_AAB20231016_F8-ctg00094	296143	A	G	TRIM31	110 - Class I
AH-1	chr2	MUS01_AAB20231016_F8-ctg00094	296148	G	T	TRIM31	110 - Class I
AH-1	chr2	MUS01_AAB20231016_F8-ctg00094	360235	A	G	TRIM15	113 - Class I
AH-1	chr2	MUS01_AAB20231016_F8-ctg00094	360391	G	C	TRIM15	113 - Class I
AH-1	chr2	MUS01_AAB20231016_F8-ctg00094	360463	C	G	TRIM15	113 - Class I
AH-1	chr2	MUS01_AAB20231016_F8-ctg00094	377592	T	C	TRIM26	114 - Class I
AH-1	chr2	MUS01_AAB20231016_F8-ctg00094	436906	A	G	HLA-L1	115 - Class I
AH-1	chr2	MUS01_AAB20231016_F8-ctg00094	436918	A	T	HLA-L1	115 - Class I
AH-1	chr2	MUS01_AAB20231016_F8-ctg00094	436919	G	C	HLA-L1	115 - Class I
AH-1	chr2	MUS01_AAB20231016_F8-ctg00094	436920	G	T	HLA-L1	115 - Class I
AH-1	chr2	MUS01_AAB20231016_F8-ctg00094	436927	G	A	HLA-L1	115 - Class I
AH-1	chr2	MUS01_AAB20231016_F8-ctg00094	436929	G	A	HLA-L1	115 - Class I
AH-1	chr2	MUS01_AAB20231016_F8-ctg00094	437200	C	T	HLA-L1	115 - Class I
AH-1	chr2	MUS01_AAB20231016_F8-ctg00094	437287	A	C	HLA-L1	115 - Class I
AH-1	chr2	MUS01_AAB20231016_F8-ctg00094	437290	T	G	HLA-L1	115 - Class I
AH-1	chr2	MUS01_AAB20231016_F8-ctg00094	437341	A	G	HLA-L1	115 - Class I
AH-1	chr2	MUS01_AAB20231016_F8-ctg00094	437362	G	A	HLA-L1	115 - Class I
AH-1	chr2	MUS01_AAB20231016_F8-ctg00094	437363	C	A	HLA-L1	115 - Class I
AH-1	chr2	MUS01_AAB20231016_F8-ctg00094	437366	C	A	HLA-L1	115 - Class I
AH-1	chr2	MUS01_AAB20231016_F8-ctg00094	437373	T	C	HLA-L1	115 - Class I
AH-1	chr2	MUS01_AAB20231016_F8-ctg00094	437384	A	G	HLA-L1	115 - Class I
AH-1	chr2	MUS01_AAB20231016_F8-ctg00094	437385	A	C	HLA-L1	115 - Class I
AH-1	chr2	MUS01_AAB20231016_F8-ctg00094	437438	C	T	HLA-L1	115 - Class I
AH-1	chr2	MUS01_AAB20231016_F8-ctg00094	506119	G	C	HLA-L2	116 - Class I
AH-1	chr2	MUS01_AAB20231016_F8-ctg00094	506537	T	C	HLA-L2	116 - Class I
AH-1	chr2	MUS01_AAB20231016_F8-ctg00094	507000	G	T	HLA-L2	116 - Class I
AH-1	chr2	MUS01_AAB20231016_F8-ctg00094	507064	A	C	HLA-L2	116 - Class I
AH-1	chr2	MUS01_AAB20231016_F8-ctg00094	507173	T	A	HLA-L2	116 - Class I
AH-1	chr2	MUS01_AAB20231016_F8-ctg00094	508119	A	G	HLA-L2	116 - Class I
AH-1	chr2	MUS01_AAB20231016_F8-ctg00094	508123	G	T	HLA-L2	116 - Class I
AH-1	chr2	MUS01_AAB20231016_F8-ctg00094	508126	T	A	HLA-L2	116 - Class I
AH-1	chr2	MUS01_AAB20231016_F8-ctg00094	508190	T	C	HLA-L2	116 - Class I
AH-1	chr2	MUS01_AAB20231016_F8-ctg00094	508191	G	A	HLA-L2	116 - Class I
AH-1	chr2	MUS01_AAB20231016_F8-ctg00094	1794557	C	T	PBX2	207 - Class III
AH-1	chr2	MUS01_AAB20231016_F8-ctg00094	2551351	G	A	BTNL2	211 - Class III
AH-1	chr2	MUS01_AAB20231016_F8-ctg00094	2552909	C	A	BTNL2	211 - Class III
AH-1	chr2	MUS01_AAB20231016_F8-ctg00094	2559422	T	C	BTNL2	211 - Class III
AH-1	chr2	MUS01_AAB20231016_F8-ctg00094	2559594	G	C	BTNL2	211 - Class III
AH-1	chr2	MUS01_AAB20231016_F8-ctg00094	2583667	A	G	HLA-DRA-L1	212 - Class II
AH-1	chr2	MUS01_AAB20231016_F8-ctg00094	2584146	T	C	HLA-DRA-L1	212 - Class II
AH-1	chr2	MUS01_AAB20231016_F8-ctg00094	2616461	G	C	HLA-DRB-L1	213 - Class II
AH-1	chr2	MUS01_AAB20231016_F8-ctg00094	2621371	C	T	HLA-DRB-L1	213 - Class II
AH-1	chr2	MUS01_AAB20231016_F8-ctg00094	2621401	A	C	HLA-DRB-L1	213 - Class II
AH-1	chr2	MUS01_AAB20231016_F8-ctg00094	2621432	G	T	HLA-DRB-L1	213 - Class II
AH-1	chr2	MUS01_AAB20231016_F8-ctg00094	2621480	A	G	HLA-DRB-L1	213 - Class II
AH-1	chr2	MUS01_AAB20231016_F8-ctg00038	17240790	C	T	VPS52	229 - Extended Class II
AH-1	chr2	MUS01_AAB20231016_F8-ctg00038	17391041	G	A	BRD2	236 - Class II
AI-1	chr2	MUS01_AAB20231016_F8-ctg00044	20365808	C	T	HIST1-L6	14 - Extended Class I
AI-1	chr2	MUS01_AAB20231016_F8-ctg00287	1908	T	A	OR2B2	73 - Extended Class I
AI-1	chr2	MUS01_AAB20231016_F8-ctg00287	1936	A	G	OR2B2	73 - Extended Class I
AI-1	chr2	MUS01_AAB20231016_F8-ctg00287	2018	G	A	OR2B2	73 - Extended Class I
AI-1	chr2	MUS01_AAB20231016_F8-ctg00287	2058	T	C	OR2B2	73 - Extended Class I
AI-1	chr2	MUS01_AAB20231016_F8-ctg00287	2250	A	G	OR2B2	73 - Extended Class I
AI-1	chr2	MUS01_AAB20231016_F8-ctg00287	2264	G	A	OR2B2	73 - Extended Class I
AI-1	chr2	MUS01_AAB20231016_F8-ctg00287	2344	G	A	OR2B2	73 - Extended Class I
AI-1	chr2	MUS01_AAB20231016_F8-ctg00287	2450	G	A	OR2B2	73 - Extended Class I
AI-1	chr2	MUS01_AAB20231016_F8-ctg00287	2454	T	C	OR2B2	73 - Extended Class I
AI-1	chr2	MUS01_AAB20231016_F8-ctg00094	54126	A	G	OR10C1	100 - Extended Class I
AI-1	chr2	MUS01_AAB20231016_F8-ctg00094	54150	G	A	OR10C1	100 - Extended Class I
AI-1	chr2	MUS01_AAB20231016_F8-ctg00094	54375	A	T	OR10C1	100 - Extended Class I
AI-1	chr2	MUS01_AAB20231016_F8-ctg00094	1211254	C	T	HLA-L7	150 - Class I
AI-1	chr2	MUS01_AAB20231016_F8-ctg00094	1598017	T	C	SKIV2L	191 - Class III
AI-1	chr2	MUS01_AAB20231016_F8-ctg00038	17240790	C	T	VPS52	229 - Extended Class II
AI-1	chr2	MUS01_AAB20231016_F8-ctg00038	17288225	A	C	HSD17B8	231 - Extended Class II
AI-1	chr2	MUS01_AAB20231016_F8-ctg00038	17391041	G	A	BRD2	236 - Class II
BI-35	chr2	MUS01_AAB20231016_F8-ctg00287	1908	T	A	OR2B2	73 - Extended Class I
BI-35	chr2	MUS01_AAB20231016_F8-ctg00287	1936	A	G	OR2B2	73 - Extended Class I
BI-35	chr2	MUS01_AAB20231016_F8-ctg00287	2018	G	A	OR2B2	73 - Extended Class I
BI-35	chr2	MUS01_AAB20231016_F8-ctg00287	2058	T	C	OR2B2	73 - Extended Class I
BI-35	chr2	MUS01_AAB20231016_F8-ctg00287	2250	A	G	OR2B2	73 - Extended Class I
BI-35	chr2	MUS01_AAB20231016_F8-ctg00287	2264	G	A	OR2B2	73 - Extended Class I
BI-35	chr2	MUS01_AAB20231016_F8-ctg00287	2344	G	A	OR2B2	73 - Extended Class I
BI-35	chr2	MUS01_AAB20231016_F8-ctg00287	2450	G	A	OR2B2	73 - Extended Class I
BI-35	chr2	MUS01_AAB20231016_F8-ctg00287	2454	T	C	OR2B2	73 - Extended Class I
BI-35	chr2	MUS01_AAB20231016_F8-ctg00119	369134	A	C	ZKSCAN3	77 - Extended Class I
BI-35	chr2	MUS01_AAB20231016_F8-ctg00094	54126	A	G	OR10C1	100 - Extended Class I
BI-35	chr2	MUS01_AAB20231016_F8-ctg00094	54150	G	A	OR10C1	100 - Extended Class I
BI-35	chr2	MUS01_AAB20231016_F8-ctg00094	54375	A	T	OR10C1	100 - Extended Class I
BI-35	chr2	MUS01_AAB20231016_F8-ctg00094	79875	A	G	UBD	101 - Extended Class I
BI-35	chr2	MUS01_AAB20231016_F8-ctg00094	437206	G	C	HLA-L1	115 - Class I
BI-35	chr2	MUS01_AAB20231016_F8-ctg00094	437207	A	G	HLA-L1	115 - Class I
BI-35	chr2	MUS01_AAB20231016_F8-ctg00094	437372	A	C	HLA-L1	115 - Class I
BI-35	chr2	MUS01_AAB20231016_F8-ctg00094	545020	G	A	HLA-L3*	117 - Class I
BI-35	chr2	MUS01_AAB20231016_F8-ctg00094	545039	G	A	HLA-L3*	117 - Class I
BI-35	chr2	MUS01_AAB20231016_F8-ctg00094	545041	A	G	HLA-L3*	117 - Class I
BI-35	chr2	MUS01_AAB20231016_F8-ctg00094	545050	A	T	HLA-L3*	117 - Class I
BI-35	chr2	MUS01_AAB20231016_F8-ctg00094	545056	A	T	HLA-L3*	117 - Class I
BI-35	chr2	MUS01_AAB20231016_F8-ctg00094	545074	A	C	HLA-L3*	117 - Class I
BI-35	chr2	MUS01_AAB20231016_F8-ctg00094	545553	A	C	HLA-L3*	117 - Class I
BI-35	chr2	MUS01_AAB20231016_F8-ctg00094	587778	G	C	HLA-L4*	118 - Class I
BI-35	chr2	MUS01_AAB20231016_F8-ctg00094	589431	C	T	HLA-L4*	118 - Class I
BI-35	chr2	MUS01_AAB20231016_F8-ctg00094	711061	T	G	ABCF1	124 - Class I
BI-35	chr2	MUS01_AAB20231016_F8-ctg00094	715711	A	G	ABCF1	124 - Class I
BI-35	chr2	MUS01_AAB20231016_F8-ctg00094	718563	C	T	ABCF1	124 - Class I
BI-35	chr2	MUS01_AAB20231016_F8-ctg00094	723398	A	G	ABCF1	124 - Class I
BI-35	chr2	MUS01_AAB20231016_F8-ctg00094	730811	C	T	PPP1R10	125 - Class I
BI-35	chr2	MUS01_AAB20231016_F8-ctg00094	731849	A	G	PPP1R10	125 - Class I
BI-35	chr2	MUS01_AAB20231016_F8-ctg00094	731873	C	T	PPP1R10	125 - Class I
BI-35	chr2	MUS01_AAB20231016_F8-ctg00094	732718	T	C	PPP1R10	125 - Class I
BI-35	chr2	MUS01_AAB20231016_F8-ctg00094	737145	G	A	PPP1R10	125 - Class I
BI-35	chr2	MUS01_AAB20231016_F8-ctg00094	753217	T	C	ATAT1	127 - Class I
BI-35	chr2	MUS01_AAB20231016_F8-ctg00094	779640	G	A	DHX16	129 - Class I
BI-35	chr2	MUS01_AAB20231016_F8-ctg00094	943766	C	T	DDR1 (CD167)	136 - Class I
BI-35	chr2	MUS01_AAB20231016_F8-ctg00094	946175	C	T	DDR1 (CD167)	136 - Class I
BI-35	chr2	MUS01_AAB20231016_F8-ctg00094	1598017	T	C	SKIV2L	191 - Class III
BI-35	chr2	MUS01_AAB20231016_F8-ctg00094	1973096	A	T	TSBP1 (C6orf10)	210 - Class III
BI-35	chr2	MUS01_AAB20231016_F8-ctg00094	1973536	A	G	TSBP1 (C6orf10)	210 - Class III
BI-35	chr2	MUS01_AAB20231016_F8-ctg00094	1974177	A	G	TSBP1 (C6orf10)	210 - Class III
BI-35	chr2	MUS01_AAB20231016_F8-ctg00094	2757736	G	A	HLA-DPA-L1	215 - Class II
BI-35	chr2	MUS01_AAB20231016_F8-ctg00094	2758896	G	A	HLA-DPA-L1	215 - Class II
BI-35	chr2	MUS01_AAB20231016_F8-ctg00094	2827443	T	A	HLA-DQB-L1	216 - Class II
BI-35	chr2	MUS01_AAB20231016_F8-ctg00094	2827486	G	C	HLA-DQB-L1	216 - Class II
BI-35	chr2	MUS01_AAB20231016_F8-ctg00094	2827513	C	T	HLA-DQB-L1	216 - Class II
BI-35	chr2	MUS01_AAB20231016_F8-ctg00094	2827636	T	C	HLA-DQB-L1	216 - Class II
BI-35	chr2	MUS01_AAB20231016_F8-ctg00094	2827642	C	T	HLA-DQB-L1	216 - Class II
BI-35	chr2	MUS01_AAB20231016_F8-ctg00094	2827687	T	C	HLA-DQB-L1	216 - Class II
BI-35	chr2	MUS01_AAB20231016_F8-ctg00094	2827690	G	A	HLA-DQB-L1	216 - Class II
BI-35	chr2	MUS01_AAB20231016_F8-ctg00094	2827693	T	G	HLA-DQB-L1	216 - Class II
BI-35	chr2	MUS01_AAB20231016_F8-ctg00094	2832702	A	T	HLA-DQB-L1	216 - Class II
BI-35	chr2	MUS01_AAB20231016_F8-ctg00094	2832704	A	C	HLA-DQB-L1	216 - Class II
BI-35	chr2	MUS01_AAB20231016_F8-ctg00094	2832709	C	T	HLA-DQB-L1	216 - Class II
BI-35	chr2	MUS01_AAB20231016_F8-ctg00094	2832850	A	T	HLA-DQB-L1	216 - Class II
BI-35	chr2	MUS01_AAB20231016_F8-ctg00094	2832877	G	T	HLA-DQB-L1	216 - Class II
BI-35	chr2	MUS01_AAB20231016_F8-ctg00094	2832882	G	A	HLA-DQB-L1	216 - Class II
BI-35	chr2	MUS01_AAB20231016_F8-ctg00094	2832883	A	C	HLA-DQB-L1	216 - Class II
BI-35	chr2	MUS01_AAB20231016_F8-ctg00094	2832884	G	T	HLA-DQB-L1	216 - Class II
BI-35	chr2	MUS01_AAB20231016_F8-ctg00094	2832934	T	A	HLA-DQB-L1	216 - Class II
BI-35	chr2	MUS01_AAB20231016_F8-ctg00094	2832938	G	C	HLA-DQB-L1	216 - Class II
BI-35	chr2	MUS01_AAB20231016_F8-ctg00094	2834852	T	C	HLA-DQB-L1	216 - Class II
BI-35	chr2	MUS01_AAB20231016_F8-ctg00094	2834855	G	C	HLA-DQB-L1	216 - Class II
BI-35	chr2	MUS01_AAB20231016_F8-ctg00094	2834856	G	A	HLA-DQB-L1	216 - Class II
BI-35	chr2	MUS01_AAB20231016_F8-ctg00094	2834868	G	A	HLA-DQB-L1	216 - Class II
BI-35	chr2	MUS01_AAB20231016_F8-ctg00094	2834892	G	A	HLA-DQB-L1	216 - Class II
BI-35	chr2	MUS01_AAB20231016_F8-ctg00094	2834897	G	A	HLA-DQB-L1	216 - Class II
BI-35	chr2	MUS01_AAB20231016_F8-ctg00094	2834913	T	C	HLA-DQB-L1	216 - Class II
BI-35	chr2	MUS01_AAB20231016_F8-ctg00094	2834914	G	T	HLA-DQB-L1	216 - Class II
BI-35	chr2	MUS01_AAB20231016_F8-ctg00094	2774517	G	A	HLA-DQB-L2	218 - Class II
BI-35	chr2	MUS01_AAB20231016_F8-ctg00094	2774518	T	C	HLA-DQB-L2	218 - Class II
BI-35	chr2	MUS01_AAB20231016_F8-ctg00094	2774520	T	C	HLA-DQB-L2	218 - Class II
BI-35	chr2	MUS01_AAB20231016_F8-ctg00094	2774546	G	C	HLA-DQB-L2	218 - Class II
BI-35	chr2	MUS01_AAB20231016_F8-ctg00094	2774547	A	C	HLA-DQB-L2	218 - Class II
BI-35	chr2	MUS01_AAB20231016_F8-ctg00094	2774559	G	T	HLA-DQB-L2	218 - Class II
BI-35	chr2	MUS01_AAB20231016_F8-ctg00094	2774560	A	C	HLA-DQB-L2	218 - Class II
BL-24	chr2	MUS01_AAB20231016_F8-ctg00287	1857	G	C	OR2B2	73 - Extended Class I
BL-24	chr2	MUS01_AAB20231016_F8-ctg00287	1908	T	A	OR2B2	73 - Extended Class I
BL-24	chr2	MUS01_AAB20231016_F8-ctg00287	1936	A	G	OR2B2	73 - Extended Class I
BL-24	chr2	MUS01_AAB20231016_F8-ctg00287	1999	G	A	OR2B2	73 - Extended Class I
BL-24	chr2	MUS01_AAB20231016_F8-ctg00287	2018	G	A	OR2B2	73 - Extended Class I
BL-24	chr2	MUS01_AAB20231016_F8-ctg00287	2058	T	C	OR2B2	73 - Extended Class I
BL-24	chr2	MUS01_AAB20231016_F8-ctg00287	2250	A	G	OR2B2	73 - Extended Class I
BL-24	chr2	MUS01_AAB20231016_F8-ctg00287	2264	G	A	OR2B2	73 - Extended Class I
BL-24	chr2	MUS01_AAB20231016_F8-ctg00287	2344	G	A	OR2B2	73 - Extended Class I
BL-24	chr2	MUS01_AAB20231016_F8-ctg00287	2450	G	A	OR2B2	73 - Extended Class I
BL-24	chr2	MUS01_AAB20231016_F8-ctg00287	2454	T	C	OR2B2	73 - Extended Class I
BL-24	chr2	MUS01_AAB20231016_F8-ctg00094	963637	G	A	VARS2	138 - Class I
BL-24	chr2	MUS01_AAB20231016_F8-ctg00094	970285	T	C	VARS2	138 - Class I
BL-24	chr2	MUS01_AAB20231016_F8-ctg00094	973895	G	A	VARS2	138 - Class I
BL-24	chr2	MUS01_AAB20231016_F8-ctg00094	978060	G	T	SFTA2	139 - Class I
BL-24	chr2	MUS01_AAB20231016_F8-ctg00094	994246	G	A	MUCL3	140 - Class I
BL-24	chr2	MUS01_AAB20231016_F8-ctg00094	994434	A	G	MUCL3	140 - Class I
BL-24	chr2	MUS01_AAB20231016_F8-ctg00094	995306	C	T	MUCL3	140 - Class I
BL-24	chr2	MUS01_AAB20231016_F8-ctg00094	996075	C	T	MUCL3	140 - Class I
BL-24	chr2	MUS01_AAB20231016_F8-ctg00094	1621665	G	C	C4A	194 - Class III
BL-24	chr2	MUS01_AAB20231016_F8-ctg00094	1660091	G	C	C4B	196 - Class III
BL-24	chr2	MUS01_AAB20231016_F8-ctg00094	1660092	G	C	C4B	196 - Class III
BL-24	chr2	MUS01_AAB20231016_F8-ctg00094	1760566	T	G	PRRT1	201 - Class III
BL-24	chr2	MUS01_AAB20231016_F8-ctg00094	1974021	C	G	TSBP1 (C6orf10)	210 - Class III
BL-24	chr2	MUS01_AAB20231016_F8-ctg00094	2551351	G	A	BTNL2	211 - Class III
BL-24	chr2	MUS01_AAB20231016_F8-ctg00094	2552909	C	A	BTNL2	211 - Class III
BL-24	chr2	MUS01_AAB20231016_F8-ctg00094	2559422	T	C	BTNL2	211 - Class III
BL-24	chr2	MUS01_AAB20231016_F8-ctg00094	2559594	G	C	BTNL2	211 - Class III
BL-24	chr2	MUS01_AAB20231016_F8-ctg00094	2583667	A	G	HLA-DRA-L1	212 - Class II
BL-24	chr2	MUS01_AAB20231016_F8-ctg00094	2584146	T	C	HLA-DRA-L1	212 - Class II
BL-24	chr2	MUS01_AAB20231016_F8-ctg00094	2616461	G	C	HLA-DRB-L1	213 - Class II
BL-24	chr2	MUS01_AAB20231016_F8-ctg00094	2618441	A	G	HLA-DRB-L1	213 - Class II
BL-24	chr2	MUS01_AAB20231016_F8-ctg00094	2618539	C	T	HLA-DRB-L1	213 - Class II
BL-24	chr2	MUS01_AAB20231016_F8-ctg00094	2621371	C	T	HLA-DRB-L1	213 - Class II
BL-24	chr2	MUS01_AAB20231016_F8-ctg00094	2621401	A	C	HLA-DRB-L1	213 - Class II
BL-24	chr2	MUS01_AAB20231016_F8-ctg00094	2621432	G	T	HLA-DRB-L1	213 - Class II
BL-24	chr2	MUS01_AAB20231016_F8-ctg00094	2621480	A	G	HLA-DRB-L1	213 - Class II
BL-24	chr2	MUS01_AAB20231016_F8-ctg00094	2757736	G	A	HLA-DPA-L1	215 - Class II
BL-24	chr2	MUS01_AAB20231016_F8-ctg00094	2758896	G	A	HLA-DPA-L1	215 - Class II
BL-24	chr2	MUS01_AAB20231016_F8-ctg00094	2827443	T	A	HLA-DQB-L1	216 - Class II
BL-24	chr2	MUS01_AAB20231016_F8-ctg00094	2827486	G	C	HLA-DQB-L1	216 - Class II
BL-24	chr2	MUS01_AAB20231016_F8-ctg00094	2827513	C	T	HLA-DQB-L1	216 - Class II
BL-24	chr2	MUS01_AAB20231016_F8-ctg00094	2827636	T	C	HLA-DQB-L1	216 - Class II
BL-24	chr2	MUS01_AAB20231016_F8-ctg00094	2827642	C	T	HLA-DQB-L1	216 - Class II
BL-24	chr2	MUS01_AAB20231016_F8-ctg00094	2827687	T	C	HLA-DQB-L1	216 - Class II
BL-24	chr2	MUS01_AAB20231016_F8-ctg00094	2827690	G	A	HLA-DQB-L1	216 - Class II
BL-24	chr2	MUS01_AAB20231016_F8-ctg00094	2827693	T	G	HLA-DQB-L1	216 - Class II
BL-24	chr2	MUS01_AAB20231016_F8-ctg00094	2832702	A	T	HLA-DQB-L1	216 - Class II
BL-24	chr2	MUS01_AAB20231016_F8-ctg00094	2832704	A	C	HLA-DQB-L1	216 - Class II
BL-24	chr2	MUS01_AAB20231016_F8-ctg00094	2832709	C	T	HLA-DQB-L1	216 - Class II
BL-24	chr2	MUS01_AAB20231016_F8-ctg00094	2832850	A	T	HLA-DQB-L1	216 - Class II
BL-24	chr2	MUS01_AAB20231016_F8-ctg00094	2832877	G	T	HLA-DQB-L1	216 - Class II
BL-24	chr2	MUS01_AAB20231016_F8-ctg00094	2832882	G	A	HLA-DQB-L1	216 - Class II
BL-24	chr2	MUS01_AAB20231016_F8-ctg00094	2832883	A	C	HLA-DQB-L1	216 - Class II
BL-24	chr2	MUS01_AAB20231016_F8-ctg00094	2832884	G	T	HLA-DQB-L1	216 - Class II
BL-24	chr2	MUS01_AAB20231016_F8-ctg00094	2832934	T	A	HLA-DQB-L1	216 - Class II
BL-24	chr2	MUS01_AAB20231016_F8-ctg00094	2832938	G	C	HLA-DQB-L1	216 - Class II
BL-24	chr2	MUS01_AAB20231016_F8-ctg00094	2834852	T	C	HLA-DQB-L1	216 - Class II
BL-24	chr2	MUS01_AAB20231016_F8-ctg00094	2834855	G	C	HLA-DQB-L1	216 - Class II
BL-24	chr2	MUS01_AAB20231016_F8-ctg00094	2834856	G	A	HLA-DQB-L1	216 - Class II
BL-24	chr2	MUS01_AAB20231016_F8-ctg00094	2834868	G	A	HLA-DQB-L1	216 - Class II
BL-24	chr2	MUS01_AAB20231016_F8-ctg00094	2834892	G	A	HLA-DQB-L1	216 - Class II
BL-24	chr2	MUS01_AAB20231016_F8-ctg00094	2834897	G	A	HLA-DQB-L1	216 - Class II
BL-24	chr2	MUS01_AAB20231016_F8-ctg00094	2834913	T	C	HLA-DQB-L1	216 - Class II
BL-24	chr2	MUS01_AAB20231016_F8-ctg00094	2834914	G	T	HLA-DQB-L1	216 - Class II
BL-24	chr2	MUS01_AAB20231016_F8-ctg00094	2774517	G	A	HLA-DQB-L2	218 - Class II
BL-24	chr2	MUS01_AAB20231016_F8-ctg00094	2774518	T	C	HLA-DQB-L2	218 - Class II
BL-24	chr2	MUS01_AAB20231016_F8-ctg00094	2774520	T	C	HLA-DQB-L2	218 - Class II
BL-24	chr2	MUS01_AAB20231016_F8-ctg00094	2774546	G	C	HLA-DQB-L2	218 - Class II
BL-24	chr2	MUS01_AAB20231016_F8-ctg00094	2774547	A	C	HLA-DQB-L2	218 - Class II
BL-24	chr2	MUS01_AAB20231016_F8-ctg00094	2774559	G	T	HLA-DQB-L2	218 - Class II
BL-24	chr2	MUS01_AAB20231016_F8-ctg00094	2774560	A	C	HLA-DQB-L2	218 - Class II
BL-24	chr2	MUS01_AAB20231016_F8-ctg00094	2774703	A	T	HLA-DQB-L2	218 - Class II
BL-24	chr2	MUS01_AAB20231016_F8-ctg00094	2774704	A	G	HLA-DQB-L2	218 - Class II
BL-24	chr2	MUS01_AAB20231016_F8-ctg00038	17391041	G	A	BRD2	236 - Class II
BL-24	chr2	MUS01_AAB20231016_F8-ctg00038	17414752	G	T	HLA-DMA-L1	237 - Class II
BL-24	chr2	MUS01_AAB20231016_F8-ctg00038	17585597	G	T	HLA-DQA-L2	244 - Class II
CH-7	chr2	MUS01_AAB20231016_F8-ctg00287	1857	G	C	OR2B2	73 - Extended Class I
CH-7	chr2	MUS01_AAB20231016_F8-ctg00287	1908	T	A	OR2B2	73 - Extended Class I
CH-7	chr2	MUS01_AAB20231016_F8-ctg00287	1936	A	G	OR2B2	73 - Extended Class I
CH-7	chr2	MUS01_AAB20231016_F8-ctg00287	1999	G	A	OR2B2	73 - Extended Class I
CH-7	chr2	MUS01_AAB20231016_F8-ctg00287	2018	G	A	OR2B2	73 - Extended Class I
CH-7	chr2	MUS01_AAB20231016_F8-ctg00287	2058	T	C	OR2B2	73 - Extended Class I
CH-7	chr2	MUS01_AAB20231016_F8-ctg00287	2250	A	G	OR2B2	73 - Extended Class I
CH-7	chr2	MUS01_AAB20231016_F8-ctg00287	2264	G	A	OR2B2	73 - Extended Class I
CH-7	chr2	MUS01_AAB20231016_F8-ctg00287	2344	G	A	OR2B2	73 - Extended Class I
CH-7	chr2	MUS01_AAB20231016_F8-ctg00287	2450	G	A	OR2B2	73 - Extended Class I
CH-7	chr2	MUS01_AAB20231016_F8-ctg00287	2454	T	C	OR2B2	73 - Extended Class I
CH-7	chr2	MUS01_AAB20231016_F8-ctg00094	436856	A	G	HLA-L1	115 - Class I
CH-7	chr2	MUS01_AAB20231016_F8-ctg00094	436870	G	C	HLA-L1	115 - Class I
CH-7	chr2	MUS01_AAB20231016_F8-ctg00094	436875	G	A	HLA-L1	115 - Class I
CH-7	chr2	MUS01_AAB20231016_F8-ctg00094	436876	C	T	HLA-L1	115 - Class I
CH-7	chr2	MUS01_AAB20231016_F8-ctg00094	436877	G	A	HLA-L1	115 - Class I
CH-7	chr2	MUS01_AAB20231016_F8-ctg00094	767116	A	C	C6orf136	128 - Class I
CH-7	chr2	MUS01_AAB20231016_F8-ctg00094	774635	T	A	DHX16	129 - Class I
CH-7	chr2	MUS01_AAB20231016_F8-ctg00094	1603367	C	T	DXO	192 - Class III
CH-7	chr2	MUS01_AAB20231016_F8-ctg00094	1639988	T	A	C4L	195 - Class III
CH-7	chr2	MUS01_AAB20231016_F8-ctg00094	1674440	G	A	TNXB	198 - Class III
CH-7	chr2	MUS01_AAB20231016_F8-ctg00094	1676755	C	A	TNXB	198 - Class III
CH-7	chr2	MUS01_AAB20231016_F8-ctg00094	1678352	T	C	TNXB	198 - Class III
CH-7	chr2	MUS01_AAB20231016_F8-ctg00094	1678984	T	C	TNXB	198 - Class III
CH-7	chr2	MUS01_AAB20231016_F8-ctg00094	1679121	G	C	TNXB	198 - Class III
CH-7	chr2	MUS01_AAB20231016_F8-ctg00094	1682821	G	A	TNXB	198 - Class III
CH-7	chr2	MUS01_AAB20231016_F8-ctg00094	1684801	G	A	TNXB	198 - Class III
CH-7	chr2	MUS01_AAB20231016_F8-ctg00094	1684819	T	C	TNXB	198 - Class III
CH-7	chr2	MUS01_AAB20231016_F8-ctg00094	1689740	G	A	TNXB	198 - Class III
CH-7	chr2	MUS01_AAB20231016_F8-ctg00094	1689974	T	C	TNXB	198 - Class III
CH-7	chr2	MUS01_AAB20231016_F8-ctg00094	1691349	G	A	TNXB	198 - Class III
CH-7	chr2	MUS01_AAB20231016_F8-ctg00094	1692800	G	A	TNXB	198 - Class III
CH-7	chr2	MUS01_AAB20231016_F8-ctg00094	1703377	C	T	TNXB	198 - Class III
CH-7	chr2	MUS01_AAB20231016_F8-ctg00094	1716882	C	G	TNXB	198 - Class III
CH-7	chr2	MUS01_AAB20231016_F8-ctg00094	1738418	C	T	ATF6B	199 - Class III
CH-7	chr2	MUS01_AAB20231016_F8-ctg00094	1744129	A	G	FKBPL	200 - Class III
CH-7	chr2	MUS01_AAB20231016_F8-ctg00094	1760487	T	C	PRRT1	201 - Class III
CH-7	chr2	MUS01_AAB20231016_F8-ctg00094	1793860	G	A	PBX2	207 - Class III
CH-7	chr2	MUS01_AAB20231016_F8-ctg00094	1801090	G	A	NOTCH4	209 - Class III
CH-7	chr2	MUS01_AAB20231016_F8-ctg00094	1802565	T	G	NOTCH4	209 - Class III
CH-7	chr2	MUS01_AAB20231016_F8-ctg00094	1803837	C	T	NOTCH4	209 - Class III
CH-7	chr2	MUS01_AAB20231016_F8-ctg00094	1804991	T	C	NOTCH4	209 - Class III
CH-7	chr2	MUS01_AAB20231016_F8-ctg00094	1815847	G	A	NOTCH4	209 - Class III
CH-7	chr2	MUS01_AAB20231016_F8-ctg00094	1974021	C	G	TSBP1 (C6orf10)	210 - Class III
CH-7	chr2	MUS01_AAB20231016_F8-ctg00094	2551351	G	A	BTNL2	211 - Class III
CH-7	chr2	MUS01_AAB20231016_F8-ctg00094	2552909	C	A	BTNL2	211 - Class III
CH-7	chr2	MUS01_AAB20231016_F8-ctg00094	2559422	T	C	BTNL2	211 - Class III
CH-7	chr2	MUS01_AAB20231016_F8-ctg00094	2559594	G	C	BTNL2	211 - Class III
CH-7	chr2	MUS01_AAB20231016_F8-ctg00094	2583667	A	G	HLA-DRA-L1	212 - Class II
CH-7	chr2	MUS01_AAB20231016_F8-ctg00094	2584146	T	C	HLA-DRA-L1	212 - Class II
CH-7	chr2	MUS01_AAB20231016_F8-ctg00094	2616461	G	C	HLA-DRB-L1	213 - Class II
CH-7	chr2	MUS01_AAB20231016_F8-ctg00094	2618441	A	G	HLA-DRB-L1	213 - Class II
CH-7	chr2	MUS01_AAB20231016_F8-ctg00094	2621371	C	T	HLA-DRB-L1	213 - Class II
CH-7	chr2	MUS01_AAB20231016_F8-ctg00094	2621401	A	C	HLA-DRB-L1	213 - Class II
CH-7	chr2	MUS01_AAB20231016_F8-ctg00094	2621432	G	T	HLA-DRB-L1	213 - Class II
CH-7	chr2	MUS01_AAB20231016_F8-ctg00094	2621480	A	G	HLA-DRB-L1	213 - Class II
CH-7	chr2	MUS01_AAB20231016_F8-ctg00094	2710615	T	C	HLA-DRB-L2	214 - Class II
CH-7	chr2	MUS01_AAB20231016_F8-ctg00094	2757736	G	A	HLA-DPA-L1	215 - Class II
CH-7	chr2	MUS01_AAB20231016_F8-ctg00094	2758896	G	A	HLA-DPA-L1	215 - Class II
CH-7	chr2	MUS01_AAB20231016_F8-ctg00094	2827443	T	A	HLA-DQB-L1	216 - Class II
CH-7	chr2	MUS01_AAB20231016_F8-ctg00094	2827486	G	C	HLA-DQB-L1	216 - Class II
CH-7	chr2	MUS01_AAB20231016_F8-ctg00094	2827513	C	T	HLA-DQB-L1	216 - Class II
CH-7	chr2	MUS01_AAB20231016_F8-ctg00094	2827636	T	C	HLA-DQB-L1	216 - Class II
CH-7	chr2	MUS01_AAB20231016_F8-ctg00094	2827642	C	T	HLA-DQB-L1	216 - Class II
CH-7	chr2	MUS01_AAB20231016_F8-ctg00094	2827687	T	C	HLA-DQB-L1	216 - Class II
CH-7	chr2	MUS01_AAB20231016_F8-ctg00094	2827690	G	A	HLA-DQB-L1	216 - Class II
CH-7	chr2	MUS01_AAB20231016_F8-ctg00094	2827693	T	G	HLA-DQB-L1	216 - Class II
CH-7	chr2	MUS01_AAB20231016_F8-ctg00094	2832702	A	T	HLA-DQB-L1	216 - Class II
CH-7	chr2	MUS01_AAB20231016_F8-ctg00094	2832704	A	C	HLA-DQB-L1	216 - Class II
CH-7	chr2	MUS01_AAB20231016_F8-ctg00094	2832709	C	T	HLA-DQB-L1	216 - Class II
CH-7	chr2	MUS01_AAB20231016_F8-ctg00094	2832850	A	T	HLA-DQB-L1	216 - Class II
CH-7	chr2	MUS01_AAB20231016_F8-ctg00094	2834852	T	C	HLA-DQB-L1	216 - Class II
CH-7	chr2	MUS01_AAB20231016_F8-ctg00094	2834855	G	C	HLA-DQB-L1	216 - Class II
CH-7	chr2	MUS01_AAB20231016_F8-ctg00094	2834856	G	A	HLA-DQB-L1	216 - Class II
CH-7	chr2	MUS01_AAB20231016_F8-ctg00094	2834868	G	A	HLA-DQB-L1	216 - Class II
CH-7	chr2	MUS01_AAB20231016_F8-ctg00094	2834892	G	A	HLA-DQB-L1	216 - Class II
CH-7	chr2	MUS01_AAB20231016_F8-ctg00094	2834897	G	A	HLA-DQB-L1	216 - Class II
CH-7	chr2	MUS01_AAB20231016_F8-ctg00094	2834913	T	C	HLA-DQB-L1	216 - Class II
CH-7	chr2	MUS01_AAB20231016_F8-ctg00094	2834914	G	T	HLA-DQB-L1	216 - Class II
CH-7	chr2	MUS01_AAB20231016_F8-ctg00094	2774517	G	A	HLA-DQB-L2	218 - Class II
CH-7	chr2	MUS01_AAB20231016_F8-ctg00094	2774518	T	C	HLA-DQB-L2	218 - Class II
CH-7	chr2	MUS01_AAB20231016_F8-ctg00094	2774520	T	C	HLA-DQB-L2	218 - Class II
CH-7	chr2	MUS01_AAB20231016_F8-ctg00094	2774546	G	C	HLA-DQB-L2	218 - Class II
CH-7	chr2	MUS01_AAB20231016_F8-ctg00094	2774547	A	C	HLA-DQB-L2	218 - Class II
CH-7	chr2	MUS01_AAB20231016_F8-ctg00094	2774559	G	T	HLA-DQB-L2	218 - Class II
CH-7	chr2	MUS01_AAB20231016_F8-ctg00094	2774560	A	C	HLA-DQB-L2	218 - Class II
CH-7	chr2	MUS01_AAB20231016_F8-ctg00094	2774703	A	T	HLA-DQB-L2	218 - Class II
CH-7	chr2	MUS01_AAB20231016_F8-ctg00094	2774704	A	G	HLA-DQB-L2	218 - Class II
CH-7	chr2	MUS01_AAB20231016_F8-ctg00038	17391041	G	A	BRD2	236 - Class II
CH-7	chr2	MUS01_AAB20231016_F8-ctg00038	17414752	G	T	HLA-DMA-L1	237 - Class II
CI-8	chr2	MUS01_AAB20231016_F8-ctg00044	20460826	C	T	HIST1-L13	22 - Extended Class I
CI-8	chr2	MUS01_AAB20231016_F8-ctg00287	1908	T	A	OR2B2	73 - Extended Class I
CI-8	chr2	MUS01_AAB20231016_F8-ctg00287	1936	A	G	OR2B2	73 - Extended Class I
CI-8	chr2	MUS01_AAB20231016_F8-ctg00287	2018	G	A	OR2B2	73 - Extended Class I
CI-8	chr2	MUS01_AAB20231016_F8-ctg00287	2058	T	C	OR2B2	73 - Extended Class I
CI-8	chr2	MUS01_AAB20231016_F8-ctg00287	2250	A	G	OR2B2	73 - Extended Class I
CI-8	chr2	MUS01_AAB20231016_F8-ctg00287	2264	G	A	OR2B2	73 - Extended Class I
CI-8	chr2	MUS01_AAB20231016_F8-ctg00287	2344	G	A	OR2B2	73 - Extended Class I
CI-8	chr2	MUS01_AAB20231016_F8-ctg00287	2450	G	A	OR2B2	73 - Extended Class I
CI-8	chr2	MUS01_AAB20231016_F8-ctg00287	2454	T	C	OR2B2	73 - Extended Class I
CI-8	chr2	MUS01_AAB20231016_F8-ctg00119	1436509	A	G	OR5V1	95 - Extended Class I
CI-8	chr2	MUS01_AAB20231016_F8-ctg00119	1531099	C	T	OR12D2L	97 - Extended Class I
CI-8	chr2	MUS01_AAB20231016_F8-ctg00119	1531159	G	A	OR12D2L	97 - Extended Class I
CI-8	chr2	MUS01_AAB20231016_F8-ctg00119	1531271	A	G	OR12D2L	97 - Extended Class I
CI-8	chr2	MUS01_AAB20231016_F8-ctg00119	1531332	G	T	OR12D2L	97 - Extended Class I
CI-8	chr2	MUS01_AAB20231016_F8-ctg00119	1531343	C	A	OR12D2L	97 - Extended Class I
CI-8	chr2	MUS01_AAB20231016_F8-ctg00119	1531410	C	G	OR12D2L	97 - Extended Class I
CI-8	chr2	MUS01_AAB20231016_F8-ctg00119	1531426	A	G	OR12D2L	97 - Extended Class I
CI-8	chr2	MUS01_AAB20231016_F8-ctg00119	1531438	G	A	OR12D2L	97 - Extended Class I
CI-8	chr2	MUS01_AAB20231016_F8-ctg00119	1531448	C	T	OR12D2L	97 - Extended Class I
CI-8	chr2	MUS01_AAB20231016_F8-ctg00119	1531534	C	A	OR12D2L	97 - Extended Class I
CI-8	chr2	MUS01_AAB20231016_F8-ctg00119	1531584	G	A	OR12D2L	97 - Extended Class I
CI-8	chr2	MUS01_AAB20231016_F8-ctg00119	1531649	T	C	OR12D2L	97 - Extended Class I
CI-8	chr2	MUS01_AAB20231016_F8-ctg00119	1531652	C	G	OR12D2L	97 - Extended Class I
CI-8	chr2	MUS01_AAB20231016_F8-ctg00119	1531709	A	C	OR12D2L	97 - Extended Class I
CI-8	chr2	MUS01_AAB20231016_F8-ctg00119	1531741	T	G	OR12D2L	97 - Extended Class I
CI-8	chr2	MUS01_AAB20231016_F8-ctg00119	1531768	C	T	OR12D2L	97 - Extended Class I
CI-8	chr2	MUS01_AAB20231016_F8-ctg00094	436843	C	G	HLA-L1	115 - Class I
CI-8	chr2	MUS01_AAB20231016_F8-ctg00094	436845	G	A	HLA-L1	115 - Class I
CI-8	chr2	MUS01_AAB20231016_F8-ctg00094	436856	A	G	HLA-L1	115 - Class I
CI-8	chr2	MUS01_AAB20231016_F8-ctg00094	436870	G	C	HLA-L1	115 - Class I
CI-8	chr2	MUS01_AAB20231016_F8-ctg00094	436875	G	A	HLA-L1	115 - Class I
CI-8	chr2	MUS01_AAB20231016_F8-ctg00094	436876	C	T	HLA-L1	115 - Class I
CI-8	chr2	MUS01_AAB20231016_F8-ctg00094	436877	G	A	HLA-L1	115 - Class I
CI-8	chr2	MUS01_AAB20231016_F8-ctg00094	436906	A	G	HLA-L1	115 - Class I
CI-8	chr2	MUS01_AAB20231016_F8-ctg00094	437224	G	C	HLA-L1	115 - Class I
CI-8	chr2	MUS01_AAB20231016_F8-ctg00094	437256	C	G	HLA-L1	115 - Class I
CI-8	chr2	MUS01_AAB20231016_F8-ctg00094	437339	A	G	HLA-L1	115 - Class I
CI-8	chr2	MUS01_AAB20231016_F8-ctg00094	437456	T	A	HLA-L1	115 - Class I
CI-8	chr2	MUS01_AAB20231016_F8-ctg00094	506119	G	C	HLA-L2	116 - Class I
CI-8	chr2	MUS01_AAB20231016_F8-ctg00094	506537	T	C	HLA-L2	116 - Class I
CI-8	chr2	MUS01_AAB20231016_F8-ctg00094	507000	G	T	HLA-L2	116 - Class I
CI-8	chr2	MUS01_AAB20231016_F8-ctg00094	507064	A	C	HLA-L2	116 - Class I
CI-8	chr2	MUS01_AAB20231016_F8-ctg00094	507173	T	A	HLA-L2	116 - Class I
CI-8	chr2	MUS01_AAB20231016_F8-ctg00094	508119	A	G	HLA-L2	116 - Class I
CI-8	chr2	MUS01_AAB20231016_F8-ctg00094	508123	G	T	HLA-L2	116 - Class I
CI-8	chr2	MUS01_AAB20231016_F8-ctg00094	508126	T	A	HLA-L2	116 - Class I
CI-8	chr2	MUS01_AAB20231016_F8-ctg00094	508190	T	C	HLA-L2	116 - Class I
CI-8	chr2	MUS01_AAB20231016_F8-ctg00094	508191	G	A	HLA-L2	116 - Class I
CI-8	chr2	MUS01_AAB20231016_F8-ctg00094	2551351	G	A	BTNL2	211 - Class III
CI-8	chr2	MUS01_AAB20231016_F8-ctg00094	2552909	C	A	BTNL2	211 - Class III
CM-2	chr2	MUS01_AAB20231016_F8-ctg00044	20181749	G	A	SLC17A4	4 - Extended Class I
CM-2	chr2	MUS01_AAB20231016_F8-ctg00044	20365808	C	T	HIST1-L6	14 - Extended Class I
CM-2	chr2	MUS01_AAB20231016_F8-ctg00044	21008886	G	A	POM121L2	52 - Extended Class I
CM-2	chr2	MUS01_AAB20231016_F8-ctg00287	1908	T	A	OR2B2	73 - Extended Class I
CM-2	chr2	MUS01_AAB20231016_F8-ctg00287	1936	A	G	OR2B2	73 - Extended Class I
CM-2	chr2	MUS01_AAB20231016_F8-ctg00287	2018	G	A	OR2B2	73 - Extended Class I
CM-2	chr2	MUS01_AAB20231016_F8-ctg00287	2058	T	C	OR2B2	73 - Extended Class I
CM-2	chr2	MUS01_AAB20231016_F8-ctg00287	2250	A	G	OR2B2	73 - Extended Class I
CM-2	chr2	MUS01_AAB20231016_F8-ctg00287	2264	G	A	OR2B2	73 - Extended Class I
CM-2	chr2	MUS01_AAB20231016_F8-ctg00287	2344	G	A	OR2B2	73 - Extended Class I
CM-2	chr2	MUS01_AAB20231016_F8-ctg00287	2450	G	A	OR2B2	73 - Extended Class I
CM-2	chr2	MUS01_AAB20231016_F8-ctg00287	2454	T	C	OR2B2	73 - Extended Class I
CM-2	chr2	MUS01_AAB20231016_F8-ctg00119	353387	C	T	ZSCAN9	76 - Extended Class I
CM-2	chr2	MUS01_AAB20231016_F8-ctg00119	1436509	A	G	OR5V1	95 - Extended Class I
CM-2	chr2	MUS01_AAB20231016_F8-ctg00119	1531099	C	T	OR12D2L	97 - Extended Class I
CM-2	chr2	MUS01_AAB20231016_F8-ctg00119	1531159	G	A	OR12D2L	97 - Extended Class I
CM-2	chr2	MUS01_AAB20231016_F8-ctg00119	1531271	A	G	OR12D2L	97 - Extended Class I
CM-2	chr2	MUS01_AAB20231016_F8-ctg00119	1531343	C	A	OR12D2L	97 - Extended Class I
CM-2	chr2	MUS01_AAB20231016_F8-ctg00119	1531410	C	G	OR12D2L	97 - Extended Class I
CM-2	chr2	MUS01_AAB20231016_F8-ctg00119	1531426	A	G	OR12D2L	97 - Extended Class I
CM-2	chr2	MUS01_AAB20231016_F8-ctg00119	1531438	G	A	OR12D2L	97 - Extended Class I
CM-2	chr2	MUS01_AAB20231016_F8-ctg00119	1531448	C	T	OR12D2L	97 - Extended Class I
CM-2	chr2	MUS01_AAB20231016_F8-ctg00119	1531534	C	A	OR12D2L	97 - Extended Class I
CM-2	chr2	MUS01_AAB20231016_F8-ctg00119	1531584	G	A	OR12D2L	97 - Extended Class I
CM-2	chr2	MUS01_AAB20231016_F8-ctg00119	1531649	T	C	OR12D2L	97 - Extended Class I
CM-2	chr2	MUS01_AAB20231016_F8-ctg00119	1531652	C	G	OR12D2L	97 - Extended Class I
CM-2	chr2	MUS01_AAB20231016_F8-ctg00119	1531709	A	C	OR12D2L	97 - Extended Class I
CM-2	chr2	MUS01_AAB20231016_F8-ctg00119	1531741	T	G	OR12D2L	97 - Extended Class I
CM-2	chr2	MUS01_AAB20231016_F8-ctg00119	1531768	C	T	OR12D2L	97 - Extended Class I
CM-2	chr2	MUS01_AAB20231016_F8-ctg00094	54126	A	G	OR10C1	100 - Extended Class I
CM-2	chr2	MUS01_AAB20231016_F8-ctg00094	54150	G	A	OR10C1	100 - Extended Class I
CM-2	chr2	MUS01_AAB20231016_F8-ctg00094	54375	A	T	OR10C1	100 - Extended Class I
CM-2	chr2	MUS01_AAB20231016_F8-ctg00094	54666	T	C	OR10C1	100 - Extended Class I
CM-2	chr2	MUS01_AAB20231016_F8-ctg00094	79875	A	G	UBD	101 - Extended Class I
CM-2	chr2	MUS01_AAB20231016_F8-ctg00094	437206	G	C	HLA-L1	115 - Class I
CM-2	chr2	MUS01_AAB20231016_F8-ctg00094	437207	A	G	HLA-L1	115 - Class I
CM-2	chr2	MUS01_AAB20231016_F8-ctg00094	437372	A	C	HLA-L1	115 - Class I
CM-2	chr2	MUS01_AAB20231016_F8-ctg00094	545020	G	A	HLA-L3*	117 - Class I
CM-2	chr2	MUS01_AAB20231016_F8-ctg00094	545039	G	A	HLA-L3*	117 - Class I
CM-2	chr2	MUS01_AAB20231016_F8-ctg00094	545041	A	G	HLA-L3*	117 - Class I
CM-2	chr2	MUS01_AAB20231016_F8-ctg00094	545050	A	T	HLA-L3*	117 - Class I
CM-2	chr2	MUS01_AAB20231016_F8-ctg00094	545074	A	C	HLA-L3*	117 - Class I
CM-2	chr2	MUS01_AAB20231016_F8-ctg00094	545553	A	C	HLA-L3*	117 - Class I
CM-2	chr2	MUS01_AAB20231016_F8-ctg00094	587778	G	C	HLA-L4*	118 - Class I
CM-2	chr2	MUS01_AAB20231016_F8-ctg00094	589431	C	T	HLA-L4*	118 - Class I
CM-2	chr2	MUS01_AAB20231016_F8-ctg00094	711061	T	G	ABCF1	124 - Class I
CM-2	chr2	MUS01_AAB20231016_F8-ctg00094	715711	A	G	ABCF1	124 - Class I
CM-2	chr2	MUS01_AAB20231016_F8-ctg00094	718563	C	T	ABCF1	124 - Class I
CM-2	chr2	MUS01_AAB20231016_F8-ctg00094	723398	A	G	ABCF1	124 - Class I
CM-2	chr2	MUS01_AAB20231016_F8-ctg00094	730811	C	T	PPP1R10	125 - Class I
CM-2	chr2	MUS01_AAB20231016_F8-ctg00094	731849	A	G	PPP1R10	125 - Class I
CM-2	chr2	MUS01_AAB20231016_F8-ctg00094	731873	C	T	PPP1R10	125 - Class I
CM-2	chr2	MUS01_AAB20231016_F8-ctg00094	733346	A	G	PPP1R10	125 - Class I
CM-2	chr2	MUS01_AAB20231016_F8-ctg00094	737145	G	A	PPP1R10	125 - Class I
CM-2	chr2	MUS01_AAB20231016_F8-ctg00094	779640	G	A	DHX16	129 - Class I
CM-2	chr2	MUS01_AAB20231016_F8-ctg00094	939331	G	A	DDR1 (CD167)	136 - Class I
CM-2	chr2	MUS01_AAB20231016_F8-ctg00094	943766	C	T	DDR1 (CD167)	136 - Class I
CM-2	chr2	MUS01_AAB20231016_F8-ctg00094	946175	C	T	DDR1 (CD167)	136 - Class I
CM-2	chr2	MUS01_AAB20231016_F8-ctg00094	1325311	G	C	PRRC2A (BAT2)	161 - Class III
CM-2	chr2	MUS01_AAB20231016_F8-ctg00094	1325319	G	C	PRRC2A (BAT2)	161 - Class III
CM-2	chr2	MUS01_AAB20231016_F8-ctg00094	1325322	G	C	PRRC2A (BAT2)	161 - Class III
CM-2	chr2	MUS01_AAB20231016_F8-ctg00094	1598017	T	C	SKIV2L	191 - Class III
CM-2	chr2	MUS01_AAB20231016_F8-ctg00094	1760566	T	G	PRRT1	201 - Class III
CM-2	chr2	MUS01_AAB20231016_F8-ctg00038	17240790	C	T	VPS52	229 - Extended Class II
CM-2	chr2	MUS01_AAB20231016_F8-ctg00038	17391041	G	A	BRD2	236 - Class II
DI-16	chr2	MUS01_AAB20231016_F8-ctg00287	1908	T	A	OR2B2	73 - Extended Class I
DI-16	chr2	MUS01_AAB20231016_F8-ctg00287	1936	A	G	OR2B2	73 - Extended Class I
DI-16	chr2	MUS01_AAB20231016_F8-ctg00287	2018	G	A	OR2B2	73 - Extended Class I
DI-16	chr2	MUS01_AAB20231016_F8-ctg00287	2058	T	C	OR2B2	73 - Extended Class I
DI-16	chr2	MUS01_AAB20231016_F8-ctg00287	2250	A	G	OR2B2	73 - Extended Class I
DI-16	chr2	MUS01_AAB20231016_F8-ctg00287	2264	G	A	OR2B2	73 - Extended Class I
DI-16	chr2	MUS01_AAB20231016_F8-ctg00287	2344	G	A	OR2B2	73 - Extended Class I
DI-16	chr2	MUS01_AAB20231016_F8-ctg00287	2450	G	A	OR2B2	73 - Extended Class I
DI-16	chr2	MUS01_AAB20231016_F8-ctg00287	2454	T	C	OR2B2	73 - Extended Class I
DI-16	chr2	MUS01_AAB20231016_F8-ctg00094	249861	T	A	PPP1R11	108 - Class I
DI-16	chr2	MUS01_AAB20231016_F8-ctg00094	1794557	C	T	PBX2	207 - Class III
EI-23	chr2	MUS01_AAB20231016_F8-ctg00044	20107292	G	A	H2AC1	2 - Extended Class I
EI-23	chr2	MUS01_AAB20231016_F8-ctg00287	1908	T	A	OR2B2	73 - Extended Class I
EI-23	chr2	MUS01_AAB20231016_F8-ctg00287	1936	A	G	OR2B2	73 - Extended Class I
EI-23	chr2	MUS01_AAB20231016_F8-ctg00287	2018	G	A	OR2B2	73 - Extended Class I
EI-23	chr2	MUS01_AAB20231016_F8-ctg00287	2058	T	C	OR2B2	73 - Extended Class I
EI-23	chr2	MUS01_AAB20231016_F8-ctg00287	2250	A	G	OR2B2	73 - Extended Class I
EI-23	chr2	MUS01_AAB20231016_F8-ctg00287	2264	G	A	OR2B2	73 - Extended Class I
EI-23	chr2	MUS01_AAB20231016_F8-ctg00287	2344	G	A	OR2B2	73 - Extended Class I
EI-23	chr2	MUS01_AAB20231016_F8-ctg00287	2450	G	A	OR2B2	73 - Extended Class I
EI-23	chr2	MUS01_AAB20231016_F8-ctg00287	2454	T	C	OR2B2	73 - Extended Class I
EI-23	chr2	MUS01_AAB20231016_F8-ctg00094	587801	C	G	HLA-L4*	118 - Class I
EI-23	chr2	MUS01_AAB20231016_F8-ctg00094	587817	T	C	HLA-L4*	118 - Class I
EI-23	chr2	MUS01_AAB20231016_F8-ctg00094	587818	T	A	HLA-L4*	118 - Class I
EI-23	chr2	MUS01_AAB20231016_F8-ctg00094	587821	G	C	HLA-L4*	118 - Class I
EI-23	chr2	MUS01_AAB20231016_F8-ctg00094	587971	C	G	HLA-L4*	118 - Class I
EI-23	chr2	MUS01_AAB20231016_F8-ctg00094	1464753	A	G	HSPA1L	181 - Class III
EI-23	chr2	MUS01_AAB20231016_F8-ctg00094	1464759	A	G	HSPA1L	181 - Class III
EI-23	chr2	MUS01_AAB20231016_F8-ctg00094	1464789	C	T	HSPA1L	181 - Class III
EU-7	chr2	MUS01_AAB20231016_F8-ctg00044	20025100	A	G	SCGN	1 - Extended Class I
EU-7	chr2	MUS01_AAB20231016_F8-ctg00044	20107292	G	A	H2AC1	2 - Extended Class I
EU-7	chr2	MUS01_AAB20231016_F8-ctg00044	20181749	G	A	SLC17A4	4 - Extended Class I
EU-7	chr2	MUS01_AAB20231016_F8-ctg00044	20205257	A	G	SLC17A1	5 - Extended Class I
EU-7	chr2	MUS01_AAB20231016_F8-ctg00044	21008886	G	A	POM121L2	52 - Extended Class I
EU-7	chr2	MUS01_AAB20231016_F8-ctg00287	1908	T	A	OR2B2	73 - Extended Class I
EU-7	chr2	MUS01_AAB20231016_F8-ctg00287	1936	A	G	OR2B2	73 - Extended Class I
EU-7	chr2	MUS01_AAB20231016_F8-ctg00287	2018	G	A	OR2B2	73 - Extended Class I
EU-7	chr2	MUS01_AAB20231016_F8-ctg00287	2058	T	C	OR2B2	73 - Extended Class I
EU-7	chr2	MUS01_AAB20231016_F8-ctg00287	2250	A	G	OR2B2	73 - Extended Class I
EU-7	chr2	MUS01_AAB20231016_F8-ctg00287	2264	G	A	OR2B2	73 - Extended Class I
EU-7	chr2	MUS01_AAB20231016_F8-ctg00287	2344	G	A	OR2B2	73 - Extended Class I
EU-7	chr2	MUS01_AAB20231016_F8-ctg00287	2450	G	A	OR2B2	73 - Extended Class I
EU-7	chr2	MUS01_AAB20231016_F8-ctg00287	2454	T	C	OR2B2	73 - Extended Class I
EU-7	chr2	MUS01_AAB20231016_F8-ctg00119	369134	A	C	ZKSCAN3	77 - Extended Class I
EU-7	chr2	MUS01_AAB20231016_F8-ctg00094	2616461	G	C	HLA-DRB-L1	213 - Class II
EU-7	chr2	MUS01_AAB20231016_F8-ctg00094	2618441	A	G	HLA-DRB-L1	213 - Class II
EU-7	chr2	MUS01_AAB20231016_F8-ctg00094	2618539	C	T	HLA-DRB-L1	213 - Class II
EU-7	chr2	MUS01_AAB20231016_F8-ctg00094	2621371	C	T	HLA-DRB-L1	213 - Class II
EU-7	chr2	MUS01_AAB20231016_F8-ctg00094	2621480	A	G	HLA-DRB-L1	213 - Class II
FR-2	chr2	MUS01_AAB20231016_F8-ctg00287	1908	T	A	OR2B2	73 - Extended Class I
FR-2	chr2	MUS01_AAB20231016_F8-ctg00287	1936	A	G	OR2B2	73 - Extended Class I
FR-2	chr2	MUS01_AAB20231016_F8-ctg00287	2018	G	A	OR2B2	73 - Extended Class I
FR-2	chr2	MUS01_AAB20231016_F8-ctg00287	2058	T	C	OR2B2	73 - Extended Class I
FR-2	chr2	MUS01_AAB20231016_F8-ctg00287	2250	A	G	OR2B2	73 - Extended Class I
FR-2	chr2	MUS01_AAB20231016_F8-ctg00287	2264	G	A	OR2B2	73 - Extended Class I
FR-2	chr2	MUS01_AAB20231016_F8-ctg00287	2344	G	A	OR2B2	73 - Extended Class I
FR-2	chr2	MUS01_AAB20231016_F8-ctg00287	2450	G	A	OR2B2	73 - Extended Class I
FR-2	chr2	MUS01_AAB20231016_F8-ctg00287	2454	T	C	OR2B2	73 - Extended Class I
FR-2	chr2	MUS01_AAB20231016_F8-ctg00119	1531271	A	G	OR12D2L	97 - Extended Class I
FR-2	chr2	MUS01_AAB20231016_F8-ctg00119	1531332	G	T	OR12D2L	97 - Extended Class I
FR-2	chr2	MUS01_AAB20231016_F8-ctg00119	1531343	C	A	OR12D2L	97 - Extended Class I
FR-2	chr2	MUS01_AAB20231016_F8-ctg00119	1531584	G	A	OR12D2L	97 - Extended Class I
FR-2	chr2	MUS01_AAB20231016_F8-ctg00119	1531649	T	C	OR12D2L	97 - Extended Class I
FR-2	chr2	MUS01_AAB20231016_F8-ctg00119	1531652	C	G	OR12D2L	97 - Extended Class I
FR-2	chr2	MUS01_AAB20231016_F8-ctg00119	1531709	A	C	OR12D2L	97 - Extended Class I
FR-2	chr2	MUS01_AAB20231016_F8-ctg00094	217983	C	T	ZFP57	106 - Class I
FR-2	chr2	MUS01_AAB20231016_F8-ctg00094	218130	A	G	ZFP57	106 - Class I
FR-2	chr2	MUS01_AAB20231016_F8-ctg00094	218368	A	G	ZFP57	106 - Class I
FR-2	chr2	MUS01_AAB20231016_F8-ctg00094	287493	C	T	TRIM31	110 - Class I
FR-2	chr2	MUS01_AAB20231016_F8-ctg00094	287498	G	C	TRIM31	110 - Class I
FR-2	chr2	MUS01_AAB20231016_F8-ctg00094	295906	A	G	TRIM31	110 - Class I
FR-2	chr2	MUS01_AAB20231016_F8-ctg00094	295916	C	T	TRIM31	110 - Class I
FR-2	chr2	MUS01_AAB20231016_F8-ctg00094	295920	A	G	TRIM31	110 - Class I
FR-2	chr2	MUS01_AAB20231016_F8-ctg00094	295925	A	G	TRIM31	110 - Class I
FR-2	chr2	MUS01_AAB20231016_F8-ctg00094	295929	C	T	TRIM31	110 - Class I
FR-2	chr2	MUS01_AAB20231016_F8-ctg00094	295930	G	A	TRIM31	110 - Class I
FR-2	chr2	MUS01_AAB20231016_F8-ctg00094	295936	A	G	TRIM31	110 - Class I
FR-2	chr2	MUS01_AAB20231016_F8-ctg00094	295949	G	A	TRIM31	110 - Class I
FR-2	chr2	MUS01_AAB20231016_F8-ctg00094	296024	G	A	TRIM31	110 - Class I
FR-2	chr2	MUS01_AAB20231016_F8-ctg00094	296026	C	A	TRIM31	110 - Class I
FR-2	chr2	MUS01_AAB20231016_F8-ctg00094	296034	A	C	TRIM31	110 - Class I
FR-2	chr2	MUS01_AAB20231016_F8-ctg00094	296071	A	G	TRIM31	110 - Class I
FR-2	chr2	MUS01_AAB20231016_F8-ctg00094	296080	C	T	TRIM31	110 - Class I
FR-2	chr2	MUS01_AAB20231016_F8-ctg00094	296125	A	G	TRIM31	110 - Class I
FR-2	chr2	MUS01_AAB20231016_F8-ctg00094	296129	T	C	TRIM31	110 - Class I
FR-2	chr2	MUS01_AAB20231016_F8-ctg00094	296132	T	G	TRIM31	110 - Class I
FR-2	chr2	MUS01_AAB20231016_F8-ctg00094	296143	A	G	TRIM31	110 - Class I
FR-2	chr2	MUS01_AAB20231016_F8-ctg00094	296148	G	T	TRIM31	110 - Class I
FR-2	chr2	MUS01_AAB20231016_F8-ctg00094	296212	C	G	TRIM31	110 - Class I
FR-2	chr2	MUS01_AAB20231016_F8-ctg00094	296236	C	T	TRIM31	110 - Class I
FR-2	chr2	MUS01_AAB20231016_F8-ctg00094	360235	A	G	TRIM15	113 - Class I
FR-2	chr2	MUS01_AAB20231016_F8-ctg00094	360391	G	C	TRIM15	113 - Class I
FR-2	chr2	MUS01_AAB20231016_F8-ctg00094	360463	C	G	TRIM15	113 - Class I
FR-2	chr2	MUS01_AAB20231016_F8-ctg00094	377592	T	C	TRIM26	114 - Class I
FR-2	chr2	MUS01_AAB20231016_F8-ctg00094	436843	C	G	HLA-L1	115 - Class I
FR-2	chr2	MUS01_AAB20231016_F8-ctg00094	436845	G	A	HLA-L1	115 - Class I
FR-2	chr2	MUS01_AAB20231016_F8-ctg00094	436856	A	G	HLA-L1	115 - Class I
FR-2	chr2	MUS01_AAB20231016_F8-ctg00094	437341	A	G	HLA-L1	115 - Class I
FR-2	chr2	MUS01_AAB20231016_F8-ctg00094	437362	G	A	HLA-L1	115 - Class I
FR-2	chr2	MUS01_AAB20231016_F8-ctg00094	437363	C	A	HLA-L1	115 - Class I
FR-2	chr2	MUS01_AAB20231016_F8-ctg00094	437366	C	A	HLA-L1	115 - Class I
FR-2	chr2	MUS01_AAB20231016_F8-ctg00094	437372	A	T	HLA-L1	115 - Class I
FR-2	chr2	MUS01_AAB20231016_F8-ctg00094	437373	T	C	HLA-L1	115 - Class I
FR-2	chr2	MUS01_AAB20231016_F8-ctg00094	437384	A	G	HLA-L1	115 - Class I
FR-2	chr2	MUS01_AAB20231016_F8-ctg00094	437385	A	C	HLA-L1	115 - Class I
FR-2	chr2	MUS01_AAB20231016_F8-ctg00094	437438	C	T	HLA-L1	115 - Class I
FR-2	chr2	MUS01_AAB20231016_F8-ctg00094	506537	T	C	HLA-L2	116 - Class I
FR-2	chr2	MUS01_AAB20231016_F8-ctg00094	507000	G	T	HLA-L2	116 - Class I
FR-2	chr2	MUS01_AAB20231016_F8-ctg00094	507064	A	C	HLA-L2	116 - Class I
FR-2	chr2	MUS01_AAB20231016_F8-ctg00094	507173	T	A	HLA-L2	116 - Class I
FR-2	chr2	MUS01_AAB20231016_F8-ctg00094	508119	A	G	HLA-L2	116 - Class I
FR-2	chr2	MUS01_AAB20231016_F8-ctg00094	508123	G	T	HLA-L2	116 - Class I
FR-2	chr2	MUS01_AAB20231016_F8-ctg00094	508126	T	A	HLA-L2	116 - Class I
FR-2	chr2	MUS01_AAB20231016_F8-ctg00094	508190	T	C	HLA-L2	116 - Class I
FR-2	chr2	MUS01_AAB20231016_F8-ctg00094	508191	G	A	HLA-L2	116 - Class I
FR-2	chr2	MUS01_AAB20231016_F8-ctg00094	544959	G	A	HLA-L3*	117 - Class I
FR-2	chr2	MUS01_AAB20231016_F8-ctg00094	544984	G	C	HLA-L3*	117 - Class I
FR-2	chr2	MUS01_AAB20231016_F8-ctg00094	544989	G	A	HLA-L3*	117 - Class I
FR-2	chr2	MUS01_AAB20231016_F8-ctg00094	544990	C	T	HLA-L3*	117 - Class I
FR-2	chr2	MUS01_AAB20231016_F8-ctg00094	544991	G	A	HLA-L3*	117 - Class I
FR-2	chr2	MUS01_AAB20231016_F8-ctg00094	545032	A	T	HLA-L3*	117 - Class I
FR-2	chr2	MUS01_AAB20231016_F8-ctg00094	545033	G	C	HLA-L3*	117 - Class I
FR-2	chr2	MUS01_AAB20231016_F8-ctg00094	545034	G	T	HLA-L3*	117 - Class I
FR-2	chr2	MUS01_AAB20231016_F8-ctg00094	545039	G	A	HLA-L3*	117 - Class I
FR-2	chr2	MUS01_AAB20231016_F8-ctg00094	545043	G	A	HLA-L3*	117 - Class I
FR-2	chr2	MUS01_AAB20231016_F8-ctg00094	545050	A	T	HLA-L3*	117 - Class I
FR-2	chr2	MUS01_AAB20231016_F8-ctg00094	545056	A	T	HLA-L3*	117 - Class I
FR-2	chr2	MUS01_AAB20231016_F8-ctg00094	974174	A	T	VARS2	138 - Class I
FR-2	chr2	MUS01_AAB20231016_F8-ctg00094	1339004	C	G	BAG6 (BAT3)	162 - Class III
FR-2	chr2	MUS01_AAB20231016_F8-ctg00094	1674440	G	A	TNXB	198 - Class III
FR-2	chr2	MUS01_AAB20231016_F8-ctg00094	1676755	C	A	TNXB	198 - Class III
FR-2	chr2	MUS01_AAB20231016_F8-ctg00094	1678352	T	C	TNXB	198 - Class III
FR-2	chr2	MUS01_AAB20231016_F8-ctg00094	1678984	T	C	TNXB	198 - Class III
FR-2	chr2	MUS01_AAB20231016_F8-ctg00094	1679121	G	C	TNXB	198 - Class III
FR-2	chr2	MUS01_AAB20231016_F8-ctg00094	1682821	G	A	TNXB	198 - Class III
FR-2	chr2	MUS01_AAB20231016_F8-ctg00094	1684819	T	C	TNXB	198 - Class III
FR-2	chr2	MUS01_AAB20231016_F8-ctg00094	1689740	G	A	TNXB	198 - Class III
FR-2	chr2	MUS01_AAB20231016_F8-ctg00094	1689974	T	C	TNXB	198 - Class III
FR-2	chr2	MUS01_AAB20231016_F8-ctg00094	1692800	G	A	TNXB	198 - Class III
FR-2	chr2	MUS01_AAB20231016_F8-ctg00094	1703377	C	T	TNXB	198 - Class III
FR-2	chr2	MUS01_AAB20231016_F8-ctg00094	1716882	C	G	TNXB	198 - Class III
FR-2	chr2	MUS01_AAB20231016_F8-ctg00094	1738418	C	T	ATF6B	199 - Class III
FR-2	chr2	MUS01_AAB20231016_F8-ctg00094	1744129	A	G	FKBPL	200 - Class III
FR-2	chr2	MUS01_AAB20231016_F8-ctg00094	1760487	T	C	PRRT1	201 - Class III
FR-2	chr2	MUS01_AAB20231016_F8-ctg00094	1802565	T	G	NOTCH4	209 - Class III
FR-2	chr2	MUS01_AAB20231016_F8-ctg00094	1803837	C	T	NOTCH4	209 - Class III
FR-2	chr2	MUS01_AAB20231016_F8-ctg00094	1804991	T	C	NOTCH4	209 - Class III
FR-2	chr2	MUS01_AAB20231016_F8-ctg00094	1815847	G	A	NOTCH4	209 - Class III
GF-19	chr2	MUS01_AAB20231016_F8-ctg00044	20025100	A	G	SCGN	1 - Extended Class I
GF-19	chr2	MUS01_AAB20231016_F8-ctg00044	20107292	G	A	H2AC1	2 - Extended Class I
GF-19	chr2	MUS01_AAB20231016_F8-ctg00044	20205257	A	G	SLC17A1	5 - Extended Class I
GF-19	chr2	MUS01_AAB20231016_F8-ctg00287	1908	T	A	OR2B2	73 - Extended Class I
GF-19	chr2	MUS01_AAB20231016_F8-ctg00287	1936	A	G	OR2B2	73 - Extended Class I
GF-19	chr2	MUS01_AAB20231016_F8-ctg00287	2018	G	A	OR2B2	73 - Extended Class I
GF-19	chr2	MUS01_AAB20231016_F8-ctg00287	2058	T	C	OR2B2	73 - Extended Class I
GF-19	chr2	MUS01_AAB20231016_F8-ctg00287	2250	A	G	OR2B2	73 - Extended Class I
GF-19	chr2	MUS01_AAB20231016_F8-ctg00287	2264	G	A	OR2B2	73 - Extended Class I
GF-19	chr2	MUS01_AAB20231016_F8-ctg00287	2344	G	A	OR2B2	73 - Extended Class I
GF-19	chr2	MUS01_AAB20231016_F8-ctg00287	2450	G	A	OR2B2	73 - Extended Class I
GF-19	chr2	MUS01_AAB20231016_F8-ctg00287	2454	T	C	OR2B2	73 - Extended Class I
GF-19	chr2	MUS01_AAB20231016_F8-ctg00094	54666	T	C	OR10C1	100 - Extended Class I
GF-19	chr2	MUS01_AAB20231016_F8-ctg00094	185244	G	T	GABBR1	104 - Extended Class I
GF-19	chr2	MUS01_AAB20231016_F8-ctg00094	185250	A	G	GABBR1	104 - Extended Class I
GF-19	chr2	MUS01_AAB20231016_F8-ctg00094	217983	C	T	ZFP57	106 - Class I
GF-19	chr2	MUS01_AAB20231016_F8-ctg00094	218130	A	G	ZFP57	106 - Class I
GF-19	chr2	MUS01_AAB20231016_F8-ctg00094	218368	A	G	ZFP57	106 - Class I
GF-19	chr2	MUS01_AAB20231016_F8-ctg00094	287578	A	G	TRIM31	110 - Class I
GF-19	chr2	MUS01_AAB20231016_F8-ctg00094	287585	G	A	TRIM31	110 - Class I
GF-19	chr2	MUS01_AAB20231016_F8-ctg00094	287587	A	T	TRIM31	110 - Class I
GF-19	chr2	MUS01_AAB20231016_F8-ctg00094	287591	T	A	TRIM31	110 - Class I
GF-19	chr2	MUS01_AAB20231016_F8-ctg00094	287614	G	T	TRIM31	110 - Class I
GF-19	chr2	MUS01_AAB20231016_F8-ctg00094	287618	T	C	TRIM31	110 - Class I
GF-19	chr2	MUS01_AAB20231016_F8-ctg00094	292144	G	A	TRIM31	110 - Class I
GF-19	chr2	MUS01_AAB20231016_F8-ctg00094	292181	C	T	TRIM31	110 - Class I
GF-19	chr2	MUS01_AAB20231016_F8-ctg00094	292187	G	C	TRIM31	110 - Class I
GF-19	chr2	MUS01_AAB20231016_F8-ctg00094	292202	G	A	TRIM31	110 - Class I
GF-19	chr2	MUS01_AAB20231016_F8-ctg00094	292213	G	A	TRIM31	110 - Class I
GF-19	chr2	MUS01_AAB20231016_F8-ctg00094	292232	T	C	TRIM31	110 - Class I
GF-19	chr2	MUS01_AAB20231016_F8-ctg00094	294286	G	A	TRIM31	110 - Class I
GF-19	chr2	MUS01_AAB20231016_F8-ctg00094	294290	T	C	TRIM31	110 - Class I
GF-19	chr2	MUS01_AAB20231016_F8-ctg00094	294292	T	A	TRIM31	110 - Class I
GF-19	chr2	MUS01_AAB20231016_F8-ctg00094	294316	G	T	TRIM31	110 - Class I
GF-19	chr2	MUS01_AAB20231016_F8-ctg00094	295115	A	T	TRIM31	110 - Class I
GF-19	chr2	MUS01_AAB20231016_F8-ctg00094	295123	A	T	TRIM31	110 - Class I
GF-19	chr2	MUS01_AAB20231016_F8-ctg00094	295130	T	C	TRIM31	110 - Class I
GF-19	chr2	MUS01_AAB20231016_F8-ctg00094	295131	T	A	TRIM31	110 - Class I
GF-19	chr2	MUS01_AAB20231016_F8-ctg00094	295145	G	T	TRIM31	110 - Class I
GF-19	chr2	MUS01_AAB20231016_F8-ctg00094	295148	T	A	TRIM31	110 - Class I
GF-19	chr2	MUS01_AAB20231016_F8-ctg00094	295151	A	G	TRIM31	110 - Class I
GF-19	chr2	MUS01_AAB20231016_F8-ctg00094	295154	T	C	TRIM31	110 - Class I
GF-19	chr2	MUS01_AAB20231016_F8-ctg00094	295189	G	T	TRIM31	110 - Class I
GF-19	chr2	MUS01_AAB20231016_F8-ctg00094	295205	C	T	TRIM31	110 - Class I
GF-19	chr2	MUS01_AAB20231016_F8-ctg00094	295916	C	T	TRIM31	110 - Class I
GF-19	chr2	MUS01_AAB20231016_F8-ctg00094	295920	A	G	TRIM31	110 - Class I
GF-19	chr2	MUS01_AAB20231016_F8-ctg00094	295925	A	G	TRIM31	110 - Class I
GF-19	chr2	MUS01_AAB20231016_F8-ctg00094	295929	C	T	TRIM31	110 - Class I
GF-19	chr2	MUS01_AAB20231016_F8-ctg00094	295930	G	A	TRIM31	110 - Class I
GF-19	chr2	MUS01_AAB20231016_F8-ctg00094	295936	A	G	TRIM31	110 - Class I
GF-19	chr2	MUS01_AAB20231016_F8-ctg00094	295949	G	A	TRIM31	110 - Class I
GF-19	chr2	MUS01_AAB20231016_F8-ctg00094	296071	A	G	TRIM31	110 - Class I
GF-19	chr2	MUS01_AAB20231016_F8-ctg00094	296080	C	T	TRIM31	110 - Class I
GF-19	chr2	MUS01_AAB20231016_F8-ctg00094	296125	A	G	TRIM31	110 - Class I
GF-19	chr2	MUS01_AAB20231016_F8-ctg00094	296129	T	C	TRIM31	110 - Class I
GF-19	chr2	MUS01_AAB20231016_F8-ctg00094	296132	T	G	TRIM31	110 - Class I
GF-19	chr2	MUS01_AAB20231016_F8-ctg00094	296143	A	G	TRIM31	110 - Class I
GF-19	chr2	MUS01_AAB20231016_F8-ctg00094	296148	G	T	TRIM31	110 - Class I
GF-19	chr2	MUS01_AAB20231016_F8-ctg00094	296236	C	T	TRIM31	110 - Class I
GF-19	chr2	MUS01_AAB20231016_F8-ctg00094	360391	G	C	TRIM15	113 - Class I
GF-19	chr2	MUS01_AAB20231016_F8-ctg00094	360463	C	G	TRIM15	113 - Class I
GF-19	chr2	MUS01_AAB20231016_F8-ctg00094	377592	T	C	TRIM26	114 - Class I
GF-19	chr2	MUS01_AAB20231016_F8-ctg00094	437200	C	T	HLA-L1	115 - Class I
GF-19	chr2	MUS01_AAB20231016_F8-ctg00094	437224	G	C	HLA-L1	115 - Class I
GF-19	chr2	MUS01_AAB20231016_F8-ctg00094	437287	A	C	HLA-L1	115 - Class I
GF-19	chr2	MUS01_AAB20231016_F8-ctg00094	437290	T	G	HLA-L1	115 - Class I
GF-19	chr2	MUS01_AAB20231016_F8-ctg00094	437341	A	G	HLA-L1	115 - Class I
GF-19	chr2	MUS01_AAB20231016_F8-ctg00094	437366	C	A	HLA-L1	115 - Class I
GF-19	chr2	MUS01_AAB20231016_F8-ctg00094	437373	T	C	HLA-L1	115 - Class I
GF-19	chr2	MUS01_AAB20231016_F8-ctg00094	437383	C	G	HLA-L1	115 - Class I
GF-19	chr2	MUS01_AAB20231016_F8-ctg00094	437384	A	G	HLA-L1	115 - Class I
GF-19	chr2	MUS01_AAB20231016_F8-ctg00094	437438	C	T	HLA-L1	115 - Class I
GF-19	chr2	MUS01_AAB20231016_F8-ctg00094	437456	T	A	HLA-L1	115 - Class I
GF-19	chr2	MUS01_AAB20231016_F8-ctg00094	544959	G	A	HLA-L3*	117 - Class I
GF-19	chr2	MUS01_AAB20231016_F8-ctg00094	544984	G	C	HLA-L3*	117 - Class I
GF-19	chr2	MUS01_AAB20231016_F8-ctg00094	544989	G	A	HLA-L3*	117 - Class I
GF-19	chr2	MUS01_AAB20231016_F8-ctg00094	544990	C	T	HLA-L3*	117 - Class I
GF-19	chr2	MUS01_AAB20231016_F8-ctg00094	544991	G	A	HLA-L3*	117 - Class I
GF-19	chr2	MUS01_AAB20231016_F8-ctg00094	545032	A	T	HLA-L3*	117 - Class I
GF-19	chr2	MUS01_AAB20231016_F8-ctg00094	545033	G	C	HLA-L3*	117 - Class I
GF-19	chr2	MUS01_AAB20231016_F8-ctg00094	545034	G	T	HLA-L3*	117 - Class I
GF-19	chr2	MUS01_AAB20231016_F8-ctg00094	545039	G	A	HLA-L3*	117 - Class I
GF-19	chr2	MUS01_AAB20231016_F8-ctg00094	545050	A	T	HLA-L3*	117 - Class I
GF-19	chr2	MUS01_AAB20231016_F8-ctg00038	17240790	C	T	VPS52	229 - Extended Class II
GF-19	chr2	MUS01_AAB20231016_F8-ctg00038	17391041	G	A	BRD2	236 - Class II
HD-3	chr2	MUS01_AAB20231016_F8-ctg00287	1908	T	A	OR2B2	73 - Extended Class I
HD-3	chr2	MUS01_AAB20231016_F8-ctg00287	1936	A	G	OR2B2	73 - Extended Class I
HD-3	chr2	MUS01_AAB20231016_F8-ctg00287	2018	G	A	OR2B2	73 - Extended Class I
HD-3	chr2	MUS01_AAB20231016_F8-ctg00287	2058	T	C	OR2B2	73 - Extended Class I
HD-3	chr2	MUS01_AAB20231016_F8-ctg00287	2250	A	G	OR2B2	73 - Extended Class I
HD-3	chr2	MUS01_AAB20231016_F8-ctg00287	2264	G	A	OR2B2	73 - Extended Class I
HD-3	chr2	MUS01_AAB20231016_F8-ctg00287	2344	G	A	OR2B2	73 - Extended Class I
HD-3	chr2	MUS01_AAB20231016_F8-ctg00287	2450	G	A	OR2B2	73 - Extended Class I
HD-3	chr2	MUS01_AAB20231016_F8-ctg00287	2454	T	C	OR2B2	73 - Extended Class I
HD-3	chr2	MUS01_AAB20231016_F8-ctg00094	1327250	T	G	PRRC2A (BAT2)	161 - Class III
HD-3	chr2	MUS01_AAB20231016_F8-ctg00094	1506807	G	A	NEU1	184 - Class III
JA-1	chr2	MUS01_AAB20231016_F8-ctg00044	20347718	G	C	HIST1-L2	10 - Extended Class I
JA-1	chr2	MUS01_AAB20231016_F8-ctg00044	20347721	A	C	HIST1-L2	10 - Extended Class I
JA-1	chr2	MUS01_AAB20231016_F8-ctg00044	20347733	A	T	HIST1-L2	10 - Extended Class I
JA-1	chr2	MUS01_AAB20231016_F8-ctg00044	20347737	A	T	HIST1-L2	10 - Extended Class I
JA-1	chr2	MUS01_AAB20231016_F8-ctg00044	20347911	A	T	HIST1-L2	10 - Extended Class I
JA-1	chr2	MUS01_AAB20231016_F8-ctg00287	1908	T	A	OR2B2	73 - Extended Class I
JA-1	chr2	MUS01_AAB20231016_F8-ctg00287	1936	A	G	OR2B2	73 - Extended Class I
JA-1	chr2	MUS01_AAB20231016_F8-ctg00287	2018	G	A	OR2B2	73 - Extended Class I
JA-1	chr2	MUS01_AAB20231016_F8-ctg00287	2058	T	C	OR2B2	73 - Extended Class I
JA-1	chr2	MUS01_AAB20231016_F8-ctg00287	2344	G	A	OR2B2	73 - Extended Class I
JA-1	chr2	MUS01_AAB20231016_F8-ctg00287	2450	G	A	OR2B2	73 - Extended Class I
JA-1	chr2	MUS01_AAB20231016_F8-ctg00287	2454	T	C	OR2B2	73 - Extended Class I
JA-1	chr2	MUS01_AAB20231016_F8-ctg00094	545032	A	T	HLA-L3*	117 - Class I
JA-1	chr2	MUS01_AAB20231016_F8-ctg00094	545033	G	C	HLA-L3*	117 - Class I
JA-1	chr2	MUS01_AAB20231016_F8-ctg00094	545034	G	T	HLA-L3*	117 - Class I
JA-1	chr2	MUS01_AAB20231016_F8-ctg00094	545039	G	A	HLA-L3*	117 - Class I
JA-1	chr2	MUS01_AAB20231016_F8-ctg00094	545043	G	A	HLA-L3*	117 - Class I
JA-1	chr2	MUS01_AAB20231016_F8-ctg00094	545050	A	T	HLA-L3*	117 - Class I
JA-1	chr2	MUS01_AAB20231016_F8-ctg00094	545056	A	T	HLA-L3*	117 - Class I
JA-1	chr2	MUS01_AAB20231016_F8-ctg00094	1465740	G	C	HSPA1L	181 - Class III
JA-1	chr2	MUS01_AAB20231016_F8-ctg00094	1465752	T	C	HSPA1L	181 - Class III
JA-1	chr2	MUS01_AAB20231016_F8-ctg00094	1465773	T	A	HSPA1L	181 - Class III
JA-1	chr2	MUS01_AAB20231016_F8-ctg00094	1465776	C	A	HSPA1L	181 - Class III
JA-1	chr2	MUS01_AAB20231016_F8-ctg00038	17288225	A	C	HSD17B8	231 - Extended Class II
KU-23	chr2	MUS01_AAB20231016_F8-ctg00044	20107292	G	A	H2AC1	2 - Extended Class I
KU-23	chr2	MUS01_AAB20231016_F8-ctg00044	20290789	G	A	SLC17A2	7 - Extended Class I
KU-23	chr2	MUS01_AAB20231016_F8-ctg00044	20344851	G	A	HIST1-L1	9 - Extended Class I
KU-23	chr2	MUS01_AAB20231016_F8-ctg00044	20374363	G	C	HIST1-L7	15 - Extended Class I
KU-23	chr2	MUS01_AAB20231016_F8-ctg00044	20380464	T	C	HIST1-L8	16 - Extended Class I
KU-23	chr2	MUS01_AAB20231016_F8-ctg00044	20380686	A	G	HIST1-L8	16 - Extended Class I
KU-23	chr2	MUS01_AAB20231016_F8-ctg00044	20380734	C	G	HIST1-L8	16 - Extended Class I
KU-23	chr2	MUS01_AAB20231016_F8-ctg00044	20551545	G	A	HIST1-L30	39 - Extended Class I
KU-23	chr2	MUS01_AAB20231016_F8-ctg00044	20728606	A	G	ABT1	46 - Extended Class I
KU-23	chr2	MUS01_AAB20231016_F8-ctg00287	1908	T	A	OR2B2	73 - Extended Class I
KU-23	chr2	MUS01_AAB20231016_F8-ctg00287	1936	A	G	OR2B2	73 - Extended Class I
KU-23	chr2	MUS01_AAB20231016_F8-ctg00287	1999	G	A	OR2B2	73 - Extended Class I
KU-23	chr2	MUS01_AAB20231016_F8-ctg00287	2018	G	A	OR2B2	73 - Extended Class I
KU-23	chr2	MUS01_AAB20231016_F8-ctg00287	2058	T	C	OR2B2	73 - Extended Class I
KU-23	chr2	MUS01_AAB20231016_F8-ctg00287	2250	A	G	OR2B2	73 - Extended Class I
KU-23	chr2	MUS01_AAB20231016_F8-ctg00287	2264	G	A	OR2B2	73 - Extended Class I
KU-23	chr2	MUS01_AAB20231016_F8-ctg00287	2344	G	A	OR2B2	73 - Extended Class I
KU-23	chr2	MUS01_AAB20231016_F8-ctg00287	2450	G	A	OR2B2	73 - Extended Class I
KU-23	chr2	MUS01_AAB20231016_F8-ctg00287	2454	T	C	OR2B2	73 - Extended Class I
KU-23	chr2	MUS01_AAB20231016_F8-ctg00119	353387	C	T	ZSCAN9	76 - Extended Class I
KU-23	chr2	MUS01_AAB20231016_F8-ctg00119	369134	A	C	ZKSCAN3	77 - Extended Class I
KU-23	chr2	MUS01_AAB20231016_F8-ctg00119	787266	G	T	ZNF311	87 - Extended Class I
KU-23	chr2	MUS01_AAB20231016_F8-ctg00119	787477	T	C	ZNF311	87 - Extended Class I
KU-23	chr2	MUS01_AAB20231016_F8-ctg00119	791397	T	C	ZNF311	87 - Extended Class I
KU-23	chr2	MUS01_AAB20231016_F8-ctg00119	917528	G	T	OR2J1	89 - Extended Class I
KU-23	chr2	MUS01_AAB20231016_F8-ctg00119	918143	A	G	OR2J1	89 - Extended Class I
KU-23	chr2	MUS01_AAB20231016_F8-ctg00119	918368	C	A	OR2J1	89 - Extended Class I
KU-23	chr2	MUS01_AAB20231016_F8-ctg00119	1436509	A	G	OR5V1	95 - Extended Class I
KU-23	chr2	MUS01_AAB20231016_F8-ctg00119	1531159	G	A	OR12D2L	97 - Extended Class I
KU-23	chr2	MUS01_AAB20231016_F8-ctg00119	1531271	A	G	OR12D2L	97 - Extended Class I
KU-23	chr2	MUS01_AAB20231016_F8-ctg00119	1531332	G	T	OR12D2L	97 - Extended Class I
KU-23	chr2	MUS01_AAB20231016_F8-ctg00119	1531343	C	A	OR12D2L	97 - Extended Class I
KU-23	chr2	MUS01_AAB20231016_F8-ctg00119	1531410	C	G	OR12D2L	97 - Extended Class I
KU-23	chr2	MUS01_AAB20231016_F8-ctg00119	1531426	A	G	OR12D2L	97 - Extended Class I
KU-23	chr2	MUS01_AAB20231016_F8-ctg00119	1531438	G	A	OR12D2L	97 - Extended Class I
KU-23	chr2	MUS01_AAB20231016_F8-ctg00119	1531448	C	T	OR12D2L	97 - Extended Class I
KU-23	chr2	MUS01_AAB20231016_F8-ctg00119	1531534	C	A	OR12D2L	97 - Extended Class I
KU-23	chr2	MUS01_AAB20231016_F8-ctg00119	1531584	G	A	OR12D2L	97 - Extended Class I
KU-23	chr2	MUS01_AAB20231016_F8-ctg00119	1531649	T	C	OR12D2L	97 - Extended Class I
KU-23	chr2	MUS01_AAB20231016_F8-ctg00119	1531652	C	G	OR12D2L	97 - Extended Class I
KU-23	chr2	MUS01_AAB20231016_F8-ctg00119	1531709	A	C	OR12D2L	97 - Extended Class I
KU-23	chr2	MUS01_AAB20231016_F8-ctg00119	1531741	T	G	OR12D2L	97 - Extended Class I
KU-23	chr2	MUS01_AAB20231016_F8-ctg00119	1531768	C	T	OR12D2L	97 - Extended Class I
KU-23	chr2	MUS01_AAB20231016_F8-ctg00094	185244	G	T	GABBR1	104 - Extended Class I
KU-23	chr2	MUS01_AAB20231016_F8-ctg00094	185250	A	G	GABBR1	104 - Extended Class I
KU-23	chr2	MUS01_AAB20231016_F8-ctg00094	218130	A	G	ZFP57	106 - Class I
KU-23	chr2	MUS01_AAB20231016_F8-ctg00094	218368	A	G	ZFP57	106 - Class I
KU-23	chr2	MUS01_AAB20231016_F8-ctg00094	220924	C	T	ZFP57	106 - Class I
KU-23	chr2	MUS01_AAB20231016_F8-ctg00094	287493	C	T	TRIM31	110 - Class I
KU-23	chr2	MUS01_AAB20231016_F8-ctg00094	287498	G	C	TRIM31	110 - Class I
KU-23	chr2	MUS01_AAB20231016_F8-ctg00094	287563	A	C	TRIM31	110 - Class I
KU-23	chr2	MUS01_AAB20231016_F8-ctg00094	287566	G	A	TRIM31	110 - Class I
KU-23	chr2	MUS01_AAB20231016_F8-ctg00094	287569	C	G	TRIM31	110 - Class I
KU-23	chr2	MUS01_AAB20231016_F8-ctg00094	287571	G	C	TRIM31	110 - Class I
KU-23	chr2	MUS01_AAB20231016_F8-ctg00094	287578	A	G	TRIM31	110 - Class I
KU-23	chr2	MUS01_AAB20231016_F8-ctg00094	287585	G	A	TRIM31	110 - Class I
KU-23	chr2	MUS01_AAB20231016_F8-ctg00094	287587	A	T	TRIM31	110 - Class I
KU-23	chr2	MUS01_AAB20231016_F8-ctg00094	287591	T	A	TRIM31	110 - Class I
KU-23	chr2	MUS01_AAB20231016_F8-ctg00094	287598	C	T	TRIM31	110 - Class I
KU-23	chr2	MUS01_AAB20231016_F8-ctg00094	287606	T	G	TRIM31	110 - Class I
KU-23	chr2	MUS01_AAB20231016_F8-ctg00094	287614	G	T	TRIM31	110 - Class I
KU-23	chr2	MUS01_AAB20231016_F8-ctg00094	287618	T	C	TRIM31	110 - Class I
KU-23	chr2	MUS01_AAB20231016_F8-ctg00094	289396	T	G	TRIM31	110 - Class I
KU-23	chr2	MUS01_AAB20231016_F8-ctg00094	289399	C	G	TRIM31	110 - Class I
KU-23	chr2	MUS01_AAB20231016_F8-ctg00094	289416	C	T	TRIM31	110 - Class I
KU-23	chr2	MUS01_AAB20231016_F8-ctg00094	292144	G	A	TRIM31	110 - Class I
KU-23	chr2	MUS01_AAB20231016_F8-ctg00094	292181	C	T	TRIM31	110 - Class I
KU-23	chr2	MUS01_AAB20231016_F8-ctg00094	292187	G	C	TRIM31	110 - Class I
KU-23	chr2	MUS01_AAB20231016_F8-ctg00094	292202	G	A	TRIM31	110 - Class I
KU-23	chr2	MUS01_AAB20231016_F8-ctg00094	292213	G	A	TRIM31	110 - Class I
KU-23	chr2	MUS01_AAB20231016_F8-ctg00094	292232	T	C	TRIM31	110 - Class I
KU-23	chr2	MUS01_AAB20231016_F8-ctg00094	294105	C	T	TRIM31	110 - Class I
KU-23	chr2	MUS01_AAB20231016_F8-ctg00094	294117	T	C	TRIM31	110 - Class I
KU-23	chr2	MUS01_AAB20231016_F8-ctg00094	294118	C	G	TRIM31	110 - Class I
KU-23	chr2	MUS01_AAB20231016_F8-ctg00094	294129	A	G	TRIM31	110 - Class I
KU-23	chr2	MUS01_AAB20231016_F8-ctg00094	294136	G	T	TRIM31	110 - Class I
KU-23	chr2	MUS01_AAB20231016_F8-ctg00094	294138	A	C	TRIM31	110 - Class I
KU-23	chr2	MUS01_AAB20231016_F8-ctg00094	294144	C	T	TRIM31	110 - Class I
KU-23	chr2	MUS01_AAB20231016_F8-ctg00094	294155	T	G	TRIM31	110 - Class I
KU-23	chr2	MUS01_AAB20231016_F8-ctg00094	294156	C	T	TRIM31	110 - Class I
KU-23	chr2	MUS01_AAB20231016_F8-ctg00094	294175	G	A	TRIM31	110 - Class I
KU-23	chr2	MUS01_AAB20231016_F8-ctg00094	294183	G	T	TRIM31	110 - Class I
KU-23	chr2	MUS01_AAB20231016_F8-ctg00094	294186	T	C	TRIM31	110 - Class I
KU-23	chr2	MUS01_AAB20231016_F8-ctg00094	294189	C	T	TRIM31	110 - Class I
KU-23	chr2	MUS01_AAB20231016_F8-ctg00094	294195	C	T	TRIM31	110 - Class I
KU-23	chr2	MUS01_AAB20231016_F8-ctg00094	294228	C	G	TRIM31	110 - Class I
KU-23	chr2	MUS01_AAB20231016_F8-ctg00094	294263	G	T	TRIM31	110 - Class I
KU-23	chr2	MUS01_AAB20231016_F8-ctg00094	294265	C	T	TRIM31	110 - Class I
KU-23	chr2	MUS01_AAB20231016_F8-ctg00094	294281	T	C	TRIM31	110 - Class I
KU-23	chr2	MUS01_AAB20231016_F8-ctg00094	294286	G	A	TRIM31	110 - Class I
KU-23	chr2	MUS01_AAB20231016_F8-ctg00094	294290	T	C	TRIM31	110 - Class I
KU-23	chr2	MUS01_AAB20231016_F8-ctg00094	294292	T	A	TRIM31	110 - Class I
KU-23	chr2	MUS01_AAB20231016_F8-ctg00094	294316	G	T	TRIM31	110 - Class I
KU-23	chr2	MUS01_AAB20231016_F8-ctg00094	295115	A	T	TRIM31	110 - Class I
KU-23	chr2	MUS01_AAB20231016_F8-ctg00094	295123	A	T	TRIM31	110 - Class I
KU-23	chr2	MUS01_AAB20231016_F8-ctg00094	295130	T	C	TRIM31	110 - Class I
KU-23	chr2	MUS01_AAB20231016_F8-ctg00094	295131	T	A	TRIM31	110 - Class I
KU-23	chr2	MUS01_AAB20231016_F8-ctg00094	295145	G	T	TRIM31	110 - Class I
KU-23	chr2	MUS01_AAB20231016_F8-ctg00094	295148	T	A	TRIM31	110 - Class I
KU-23	chr2	MUS01_AAB20231016_F8-ctg00094	295151	A	G	TRIM31	110 - Class I
KU-23	chr2	MUS01_AAB20231016_F8-ctg00094	295154	T	C	TRIM31	110 - Class I
KU-23	chr2	MUS01_AAB20231016_F8-ctg00094	295189	G	T	TRIM31	110 - Class I
KU-23	chr2	MUS01_AAB20231016_F8-ctg00094	295205	C	T	TRIM31	110 - Class I
KU-23	chr2	MUS01_AAB20231016_F8-ctg00094	295906	A	G	TRIM31	110 - Class I
KU-23	chr2	MUS01_AAB20231016_F8-ctg00094	295916	C	T	TRIM31	110 - Class I
KU-23	chr2	MUS01_AAB20231016_F8-ctg00094	295920	A	G	TRIM31	110 - Class I
KU-23	chr2	MUS01_AAB20231016_F8-ctg00094	295925	A	G	TRIM31	110 - Class I
KU-23	chr2	MUS01_AAB20231016_F8-ctg00094	295929	C	T	TRIM31	110 - Class I
KU-23	chr2	MUS01_AAB20231016_F8-ctg00094	295930	G	A	TRIM31	110 - Class I
KU-23	chr2	MUS01_AAB20231016_F8-ctg00094	295936	A	G	TRIM31	110 - Class I
KU-23	chr2	MUS01_AAB20231016_F8-ctg00094	295949	G	A	TRIM31	110 - Class I
KU-23	chr2	MUS01_AAB20231016_F8-ctg00094	296024	G	A	TRIM31	110 - Class I
KU-23	chr2	MUS01_AAB20231016_F8-ctg00094	296026	C	A	TRIM31	110 - Class I
KU-23	chr2	MUS01_AAB20231016_F8-ctg00094	296034	A	C	TRIM31	110 - Class I
KU-23	chr2	MUS01_AAB20231016_F8-ctg00094	296071	A	G	TRIM31	110 - Class I
KU-23	chr2	MUS01_AAB20231016_F8-ctg00094	296080	C	T	TRIM31	110 - Class I
KU-23	chr2	MUS01_AAB20231016_F8-ctg00094	296125	A	G	TRIM31	110 - Class I
KU-23	chr2	MUS01_AAB20231016_F8-ctg00094	296129	T	C	TRIM31	110 - Class I
KU-23	chr2	MUS01_AAB20231016_F8-ctg00094	296132	T	G	TRIM31	110 - Class I
KU-23	chr2	MUS01_AAB20231016_F8-ctg00094	296143	A	G	TRIM31	110 - Class I
KU-23	chr2	MUS01_AAB20231016_F8-ctg00094	296148	G	T	TRIM31	110 - Class I
KU-23	chr2	MUS01_AAB20231016_F8-ctg00094	296212	C	G	TRIM31	110 - Class I
KU-23	chr2	MUS01_AAB20231016_F8-ctg00094	296236	C	T	TRIM31	110 - Class I
KU-23	chr2	MUS01_AAB20231016_F8-ctg00094	343079	G	A	TRIM10	112 - Class I
KU-23	chr2	MUS01_AAB20231016_F8-ctg00094	360235	A	G	TRIM15	113 - Class I
KU-23	chr2	MUS01_AAB20231016_F8-ctg00094	360391	G	C	TRIM15	113 - Class I
KU-23	chr2	MUS01_AAB20231016_F8-ctg00094	360463	C	G	TRIM15	113 - Class I
KU-23	chr2	MUS01_AAB20231016_F8-ctg00094	436843	C	G	HLA-L1	115 - Class I
KU-23	chr2	MUS01_AAB20231016_F8-ctg00094	436845	G	A	HLA-L1	115 - Class I
KU-23	chr2	MUS01_AAB20231016_F8-ctg00094	436856	A	G	HLA-L1	115 - Class I
KU-23	chr2	MUS01_AAB20231016_F8-ctg00094	436870	G	C	HLA-L1	115 - Class I
KU-23	chr2	MUS01_AAB20231016_F8-ctg00094	436875	G	A	HLA-L1	115 - Class I
KU-23	chr2	MUS01_AAB20231016_F8-ctg00094	436876	C	T	HLA-L1	115 - Class I
KU-23	chr2	MUS01_AAB20231016_F8-ctg00094	436877	G	A	HLA-L1	115 - Class I
KU-23	chr2	MUS01_AAB20231016_F8-ctg00094	436906	A	G	HLA-L1	115 - Class I
KU-23	chr2	MUS01_AAB20231016_F8-ctg00094	436918	A	T	HLA-L1	115 - Class I
KU-23	chr2	MUS01_AAB20231016_F8-ctg00094	436919	G	C	HLA-L1	115 - Class I
KU-23	chr2	MUS01_AAB20231016_F8-ctg00094	436920	G	T	HLA-L1	115 - Class I
KU-23	chr2	MUS01_AAB20231016_F8-ctg00094	436927	G	A	HLA-L1	115 - Class I
KU-23	chr2	MUS01_AAB20231016_F8-ctg00094	436942	A	T	HLA-L1	115 - Class I
KU-23	chr2	MUS01_AAB20231016_F8-ctg00094	437287	A	C	HLA-L1	115 - Class I
KU-23	chr2	MUS01_AAB20231016_F8-ctg00094	437290	T	G	HLA-L1	115 - Class I
KU-23	chr2	MUS01_AAB20231016_F8-ctg00094	437329	A	G	HLA-L1	115 - Class I
KU-23	chr2	MUS01_AAB20231016_F8-ctg00094	437383	C	G	HLA-L1	115 - Class I
KU-23	chr2	MUS01_AAB20231016_F8-ctg00094	437385	A	C	HLA-L1	115 - Class I
KU-23	chr2	MUS01_AAB20231016_F8-ctg00094	437416	T	G	HLA-L1	115 - Class I
KU-23	chr2	MUS01_AAB20231016_F8-ctg00094	438537	T	C	HLA-L1	115 - Class I
KU-23	chr2	MUS01_AAB20231016_F8-ctg00094	439503	G	T	HLA-L1	115 - Class I
KU-23	chr2	MUS01_AAB20231016_F8-ctg00038	17191716	C	A	DAXX	221 - Extended Class II
KU-23	chr2	MUS01_AAB20231016_F8-ctg00038	17204174	A	G	TAPBP	223 - Extended Class II
KU-23	chr2	MUS01_AAB20231016_F8-ctg00038	17213002	C	T	RGL2	224 - Extended Class II
KU-23	chr2	MUS01_AAB20231016_F8-ctg00038	17307101	G	A	COL11A2	234 - Extended Class II
KU-23	chr2	MUS01_AAB20231016_F8-ctg00038	17391208	A	C	BRD2	236 - Class II
KU-23	chr2	MUS01_AAB20231016_F8-ctg00038	17500217	G	A	TAP1	240 - Class II
KU-23	chr2	MUS01_AAB20231016_F8-ctg00038	17512017	G	A	TAP2	242 - Class II
KU-23	chr2	MUS01_AAB20231016_F8-ctg00038	17513166	C	T	TAP2	242 - Class II
KU-23	chr2	MUS01_AAB20231016_F8-ctg00038	17514347	T	C	TAP2	242 - Class II
KU-23	chr2	MUS01_AAB20231016_F8-ctg00038	17518107	A	G	TAP2	242 - Class II
KU-23	chr2	MUS01_AAB20231016_F8-ctg00038	17518394	G	A	TAP2	242 - Class II
KU-23	chr2	MUS01_AAB20231016_F8-ctg00038	17585597	G	T	HLA-DQA-L2	244 - Class II
ROMMRAN27	chr2	MUS01_AAB20231016_F8-ctg00044	20181749	G	A	SLC17A4	4 - Extended Class I
ROMMRAN27	chr2	MUS01_AAB20231016_F8-ctg00044	21008886	G	A	POM121L2	52 - Extended Class I
ROMMRAN27	chr2	MUS01_AAB20231016_F8-ctg00287	1908	T	A	OR2B2	73 - Extended Class I
ROMMRAN27	chr2	MUS01_AAB20231016_F8-ctg00287	1936	A	G	OR2B2	73 - Extended Class I
ROMMRAN27	chr2	MUS01_AAB20231016_F8-ctg00287	2018	G	A	OR2B2	73 - Extended Class I
ROMMRAN27	chr2	MUS01_AAB20231016_F8-ctg00287	2058	T	C	OR2B2	73 - Extended Class I
ROMMRAN27	chr2	MUS01_AAB20231016_F8-ctg00287	2250	A	G	OR2B2	73 - Extended Class I
ROMMRAN27	chr2	MUS01_AAB20231016_F8-ctg00287	2264	G	A	OR2B2	73 - Extended Class I
ROMMRAN27	chr2	MUS01_AAB20231016_F8-ctg00287	2344	G	A	OR2B2	73 - Extended Class I
ROMMRAN27	chr2	MUS01_AAB20231016_F8-ctg00287	2450	G	A	OR2B2	73 - Extended Class I
ROMMRAN27	chr2	MUS01_AAB20231016_F8-ctg00287	2454	T	C	OR2B2	73 - Extended Class I
ROMMRAN27	chr2	MUS01_AAB20231016_F8-ctg00119	353387	C	T	ZSCAN9	76 - Extended Class I
ROMMRAN27	chr2	MUS01_AAB20231016_F8-ctg00094	54126	A	G	OR10C1	100 - Extended Class I
ROMMRAN27	chr2	MUS01_AAB20231016_F8-ctg00094	54150	G	A	OR10C1	100 - Extended Class I
ROMMRAN27	chr2	MUS01_AAB20231016_F8-ctg00094	54375	A	T	OR10C1	100 - Extended Class I
ROMMRAN27	chr2	MUS01_AAB20231016_F8-ctg00094	54666	T	C	OR10C1	100 - Extended Class I
ROMMRAN27	chr2	MUS01_AAB20231016_F8-ctg00094	79875	A	G	UBD	101 - Extended Class I
ROMMRAN27	chr2	MUS01_AAB20231016_F8-ctg00094	437206	G	C	HLA-L1	115 - Class I
ROMMRAN27	chr2	MUS01_AAB20231016_F8-ctg00094	437207	A	G	HLA-L1	115 - Class I
ROMMRAN27	chr2	MUS01_AAB20231016_F8-ctg00094	437372	A	C	HLA-L1	115 - Class I
ROMMRAN27	chr2	MUS01_AAB20231016_F8-ctg00094	545020	G	A	HLA-L3*	117 - Class I
ROMMRAN27	chr2	MUS01_AAB20231016_F8-ctg00094	545039	G	A	HLA-L3*	117 - Class I
ROMMRAN27	chr2	MUS01_AAB20231016_F8-ctg00094	545041	A	G	HLA-L3*	117 - Class I
ROMMRAN27	chr2	MUS01_AAB20231016_F8-ctg00094	545050	A	T	HLA-L3*	117 - Class I
ROMMRAN27	chr2	MUS01_AAB20231016_F8-ctg00094	545056	A	T	HLA-L3*	117 - Class I
ROMMRAN27	chr2	MUS01_AAB20231016_F8-ctg00094	545074	A	C	HLA-L3*	117 - Class I
ROMMRAN27	chr2	MUS01_AAB20231016_F8-ctg00094	587778	G	C	HLA-L4*	118 - Class I
ROMMRAN27	chr2	MUS01_AAB20231016_F8-ctg00094	589431	C	T	HLA-L4*	118 - Class I
ROMMRAN27	chr2	MUS01_AAB20231016_F8-ctg00094	715711	A	G	ABCF1	124 - Class I
ROMMRAN27	chr2	MUS01_AAB20231016_F8-ctg00094	718563	C	T	ABCF1	124 - Class I
ROMMRAN27	chr2	MUS01_AAB20231016_F8-ctg00094	723398	A	G	ABCF1	124 - Class I
ROMMRAN27	chr2	MUS01_AAB20231016_F8-ctg00094	730811	C	T	PPP1R10	125 - Class I
ROMMRAN27	chr2	MUS01_AAB20231016_F8-ctg00094	731849	A	G	PPP1R10	125 - Class I
ROMMRAN27	chr2	MUS01_AAB20231016_F8-ctg00094	731873	C	T	PPP1R10	125 - Class I
ROMMRAN27	chr2	MUS01_AAB20231016_F8-ctg00094	732718	T	C	PPP1R10	125 - Class I
ROMMRAN27	chr2	MUS01_AAB20231016_F8-ctg00094	733346	A	G	PPP1R10	125 - Class I
ROMMRAN27	chr2	MUS01_AAB20231016_F8-ctg00094	737145	G	A	PPP1R10	125 - Class I
ROMMRAN27	chr2	MUS01_AAB20231016_F8-ctg00094	753217	T	C	ATAT1	127 - Class I
ROMMRAN27	chr2	MUS01_AAB20231016_F8-ctg00094	761602	A	C	ATAT1	127 - Class I
ROMMRAN27	chr2	MUS01_AAB20231016_F8-ctg00094	779640	G	A	DHX16	129 - Class I
ROMMRAN27	chr2	MUS01_AAB20231016_F8-ctg00094	939331	G	A	DDR1 (CD167)	136 - Class I
ROMMRAN27	chr2	MUS01_AAB20231016_F8-ctg00094	943766	C	T	DDR1 (CD167)	136 - Class I
ROMMRAN27	chr2	MUS01_AAB20231016_F8-ctg00094	946175	C	T	DDR1 (CD167)	136 - Class I
ROMMRAN27	chr2	MUS01_AAB20231016_F8-ctg00094	1211254	C	T	HLA-L7	150 - Class I
ROMMRAN27	chr2	MUS01_AAB20231016_F8-ctg00094	1598017	T	C	SKIV2L	191 - Class III
ROMMRAN27	chr2	MUS01_AAB20231016_F8-ctg00094	1973096	A	T	TSBP1 (C6orf10)	210 - Class III
ROMMRAN27	chr2	MUS01_AAB20231016_F8-ctg00094	1974177	A	G	TSBP1 (C6orf10)	210 - Class III
ROMMRAN27	chr2	MUS01_AAB20231016_F8-ctg00094	2551351	G	A	BTNL2	211 - Class III
ROMMRAN27	chr2	MUS01_AAB20231016_F8-ctg00094	2552909	C	A	BTNL2	211 - Class III
ROMMRAN27	chr2	MUS01_AAB20231016_F8-ctg00094	2559422	T	C	BTNL2	211 - Class III
ROMMRAN27	chr2	MUS01_AAB20231016_F8-ctg00094	2559594	G	C	BTNL2	211 - Class III
ROMMRAN27	chr2	MUS01_AAB20231016_F8-ctg00094	2583667	A	G	HLA-DRA-L1	212 - Class II
ROMMRAN27	chr2	MUS01_AAB20231016_F8-ctg00094	2616461	G	C	HLA-DRB-L1	213 - Class II
ROMMRAN27	chr2	MUS01_AAB20231016_F8-ctg00094	2618441	A	G	HLA-DRB-L1	213 - Class II
ROMMRAN27	chr2	MUS01_AAB20231016_F8-ctg00094	2618539	C	T	HLA-DRB-L1	213 - Class II
ROMMRAN27	chr2	MUS01_AAB20231016_F8-ctg00094	2621371	C	T	HLA-DRB-L1	213 - Class II
ROMMRAN27	chr2	MUS01_AAB20231016_F8-ctg00094	2621401	A	C	HLA-DRB-L1	213 - Class II
ROMMRAN27	chr2	MUS01_AAB20231016_F8-ctg00094	2621432	G	T	HLA-DRB-L1	213 - Class II
ROMMRAN27	chr2	MUS01_AAB20231016_F8-ctg00094	2621480	A	G	HLA-DRB-L1	213 - Class II
ROMMRAN27	chr2	MUS01_AAB20231016_F8-ctg00094	2710615	T	C	HLA-DRB-L2	214 - Class II
ROMMRAN27	chr2	MUS01_AAB20231016_F8-ctg00094	2757736	G	A	HLA-DPA-L1	215 - Class II
ROMMRAN27	chr2	MUS01_AAB20231016_F8-ctg00094	2758896	G	A	HLA-DPA-L1	215 - Class II
ROMMRAN27	chr2	MUS01_AAB20231016_F8-ctg00094	2827443	T	A	HLA-DQB-L1	216 - Class II
ROMMRAN27	chr2	MUS01_AAB20231016_F8-ctg00094	2827486	G	C	HLA-DQB-L1	216 - Class II
ROMMRAN27	chr2	MUS01_AAB20231016_F8-ctg00094	2827513	C	T	HLA-DQB-L1	216 - Class II
ROMMRAN27	chr2	MUS01_AAB20231016_F8-ctg00094	2827636	T	C	HLA-DQB-L1	216 - Class II
ROMMRAN27	chr2	MUS01_AAB20231016_F8-ctg00094	2827642	C	T	HLA-DQB-L1	216 - Class II
ROMMRAN27	chr2	MUS01_AAB20231016_F8-ctg00094	2827687	T	C	HLA-DQB-L1	216 - Class II
ROMMRAN27	chr2	MUS01_AAB20231016_F8-ctg00094	2827690	G	A	HLA-DQB-L1	216 - Class II
ROMMRAN27	chr2	MUS01_AAB20231016_F8-ctg00094	2827693	T	G	HLA-DQB-L1	216 - Class II
ROMMRAN27	chr2	MUS01_AAB20231016_F8-ctg00094	2832702	A	T	HLA-DQB-L1	216 - Class II
ROMMRAN27	chr2	MUS01_AAB20231016_F8-ctg00094	2832704	A	C	HLA-DQB-L1	216 - Class II
ROMMRAN27	chr2	MUS01_AAB20231016_F8-ctg00094	2832709	C	T	HLA-DQB-L1	216 - Class II
ROMMRAN27	chr2	MUS01_AAB20231016_F8-ctg00094	2832850	A	T	HLA-DQB-L1	216 - Class II
ROMMRAN27	chr2	MUS01_AAB20231016_F8-ctg00094	2832877	G	T	HLA-DQB-L1	216 - Class II
ROMMRAN27	chr2	MUS01_AAB20231016_F8-ctg00094	2832882	G	A	HLA-DQB-L1	216 - Class II
ROMMRAN27	chr2	MUS01_AAB20231016_F8-ctg00094	2832883	A	C	HLA-DQB-L1	216 - Class II
ROMMRAN27	chr2	MUS01_AAB20231016_F8-ctg00094	2832884	G	T	HLA-DQB-L1	216 - Class II
ROMMRAN27	chr2	MUS01_AAB20231016_F8-ctg00094	2832934	T	A	HLA-DQB-L1	216 - Class II
ROMMRAN27	chr2	MUS01_AAB20231016_F8-ctg00094	2832938	G	C	HLA-DQB-L1	216 - Class II
ROMMRAN27	chr2	MUS01_AAB20231016_F8-ctg00094	2834852	T	C	HLA-DQB-L1	216 - Class II
ROMMRAN27	chr2	MUS01_AAB20231016_F8-ctg00094	2834855	G	C	HLA-DQB-L1	216 - Class II
ROMMRAN27	chr2	MUS01_AAB20231016_F8-ctg00094	2834856	G	A	HLA-DQB-L1	216 - Class II
ROMMRAN27	chr2	MUS01_AAB20231016_F8-ctg00094	2834868	G	A	HLA-DQB-L1	216 - Class II
ROMMRAN27	chr2	MUS01_AAB20231016_F8-ctg00094	2834892	G	A	HLA-DQB-L1	216 - Class II
ROMMRAN27	chr2	MUS01_AAB20231016_F8-ctg00094	2834897	G	A	HLA-DQB-L1	216 - Class II
ROMMRAN27	chr2	MUS01_AAB20231016_F8-ctg00094	2834913	T	C	HLA-DQB-L1	216 - Class II
ROMMRAN27	chr2	MUS01_AAB20231016_F8-ctg00094	2834914	G	T	HLA-DQB-L1	216 - Class II
ROMMRAN27	chr2	MUS01_AAB20231016_F8-ctg00094	2774517	G	A	HLA-DQB-L2	218 - Class II
ROMMRAN27	chr2	MUS01_AAB20231016_F8-ctg00094	2774518	T	C	HLA-DQB-L2	218 - Class II
ROMMRAN27	chr2	MUS01_AAB20231016_F8-ctg00094	2774520	T	C	HLA-DQB-L2	218 - Class II
ROMMRAN27	chr2	MUS01_AAB20231016_F8-ctg00094	2774546	G	C	HLA-DQB-L2	218 - Class II
ROMMRAN27	chr2	MUS01_AAB20231016_F8-ctg00094	2774547	A	C	HLA-DQB-L2	218 - Class II
ROMMRAN27	chr2	MUS01_AAB20231016_F8-ctg00094	2774559	G	T	HLA-DQB-L2	218 - Class II
ROMMRAN27	chr2	MUS01_AAB20231016_F8-ctg00094	2774560	A	C	HLA-DQB-L2	218 - Class II
ROMMRAN27	chr2	MUS01_AAB20231016_F8-ctg00094	2774703	A	T	HLA-DQB-L2	218 - Class II
ROMMRAN27	chr2	MUS01_AAB20231016_F8-ctg00094	2774704	A	G	HLA-DQB-L2	218 - Class II
ROMMRAN27	chr2	MUS01_AAB20231016_F8-ctg00038	17240790	C	T	VPS52	229 - Extended Class II
RY-3	chr2	MUS01_AAB20231016_F8-ctg00044	20558301	G	T	HIST1-L33	42 - Extended Class I
RY-3	chr2	MUS01_AAB20231016_F8-ctg00044	20558310	G	T	HIST1-L33	42 - Extended Class I
RY-3	chr2	MUS01_AAB20231016_F8-ctg00044	20558313	C	T	HIST1-L33	42 - Extended Class I
RY-3	chr2	MUS01_AAB20231016_F8-ctg00287	1908	T	A	OR2B2	73 - Extended Class I
RY-3	chr2	MUS01_AAB20231016_F8-ctg00287	1936	A	G	OR2B2	73 - Extended Class I
RY-3	chr2	MUS01_AAB20231016_F8-ctg00287	2018	G	A	OR2B2	73 - Extended Class I
RY-3	chr2	MUS01_AAB20231016_F8-ctg00287	2058	T	C	OR2B2	73 - Extended Class I
RY-3	chr2	MUS01_AAB20231016_F8-ctg00287	2250	A	G	OR2B2	73 - Extended Class I
RY-3	chr2	MUS01_AAB20231016_F8-ctg00287	2264	G	A	OR2B2	73 - Extended Class I
RY-3	chr2	MUS01_AAB20231016_F8-ctg00287	2344	G	A	OR2B2	73 - Extended Class I
RY-3	chr2	MUS01_AAB20231016_F8-ctg00287	2450	G	A	OR2B2	73 - Extended Class I
RY-3	chr2	MUS01_AAB20231016_F8-ctg00287	2454	T	C	OR2B2	73 - Extended Class I
RY-3	chr2	MUS01_AAB20231016_F8-ctg00094	360235	A	G	TRIM15	113 - Class I
RY-3	chr2	MUS01_AAB20231016_F8-ctg00094	360391	G	C	TRIM15	113 - Class I
RY-3	chr2	MUS01_AAB20231016_F8-ctg00094	377592	T	C	TRIM26	114 - Class I
RY-3	chr2	MUS01_AAB20231016_F8-ctg00094	819168	G	A	TUBB	133 - Class I
RY-3	chr2	MUS01_AAB20231016_F8-ctg00094	819171	C	A	TUBB	133 - Class I
RY-3	chr2	MUS01_AAB20231016_F8-ctg00094	819180	C	T	TUBB	133 - Class I
RY-3	chr2	MUS01_AAB20231016_F8-ctg00094	1211254	C	T	HLA-L7	150 - Class I
RY-3	chr2	MUS01_AAB20231016_F8-ctg00094	1793860	G	A	PBX2	207 - Class III
RY-3	chr2	MUS01_AAB20231016_F8-ctg00094	1801090	G	A	NOTCH4	209 - Class III
RY-3	chr2	MUS01_AAB20231016_F8-ctg00094	1802565	T	G	NOTCH4	209 - Class III
RY-3	chr2	MUS01_AAB20231016_F8-ctg00094	1803837	C	T	NOTCH4	209 - Class III
RY-3	chr2	MUS01_AAB20231016_F8-ctg00094	1815847	G	A	NOTCH4	209 - Class III
RY-3	chr2	MUS01_AAB20231016_F8-ctg00094	2551351	G	A	BTNL2	211 - Class III
RY-3	chr2	MUS01_AAB20231016_F8-ctg00094	2559422	T	C	BTNL2	211 - Class III
RY-3	chr2	MUS01_AAB20231016_F8-ctg00094	2559594	G	C	BTNL2	211 - Class III
RY-3	chr2	MUS01_AAB20231016_F8-ctg00094	2583667	A	G	HLA-DRA-L1	212 - Class II
RY-3	chr2	MUS01_AAB20231016_F8-ctg00094	2584146	T	C	HLA-DRA-L1	212 - Class II
RY-3	chr2	MUS01_AAB20231016_F8-ctg00094	2618441	A	G	HLA-DRB-L1	213 - Class II
RY-3	chr2	MUS01_AAB20231016_F8-ctg00094	2618539	C	T	HLA-DRB-L1	213 - Class II
RY-3	chr2	MUS01_AAB20231016_F8-ctg00094	2621371	C	T	HLA-DRB-L1	213 - Class II
RY-3	chr2	MUS01_AAB20231016_F8-ctg00094	2621401	A	C	HLA-DRB-L1	213 - Class II
RY-3	chr2	MUS01_AAB20231016_F8-ctg00094	2621432	G	T	HLA-DRB-L1	213 - Class II
RY-3	chr2	MUS01_AAB20231016_F8-ctg00094	2621480	A	G	HLA-DRB-L1	213 - Class II
RY-3	chr2	MUS01_AAB20231016_F8-ctg00038	17362352	G	A	HLA-DOA-L1	235 - Class II
RY-3	chr2	MUS01_AAB20231016_F8-ctg00038	17391041	G	A	BRD2	236 - Class II
RY-3	chr2	MUS01_AAB20231016_F8-ctg00038	17500175	A	G	TAP1	240 - Class II
RY-3	chr2	MUS01_AAB20231016_F8-ctg00038	17500217	G	A	TAP1	240 - Class II
RY-3	chr2	MUS01_AAB20231016_F8-ctg00038	17512017	G	A	TAP2	242 - Class II
RY-3	chr2	MUS01_AAB20231016_F8-ctg00038	17513166	C	T	TAP2	242 - Class II
RY-3	chr2	MUS01_AAB20231016_F8-ctg00038	17518107	A	G	TAP2	242 - Class II
RY-3	chr2	MUS01_AAB20231016_F8-ctg00038	17518394	G	A	TAP2	242 - Class II
SF-1	chr2	MUS01_AAB20231016_F8-ctg00044	20025100	A	G	SCGN	1 - Extended Class I
SF-1	chr2	MUS01_AAB20231016_F8-ctg00044	20107292	G	A	H2AC1	2 - Extended Class I
SF-1	chr2	MUS01_AAB20231016_F8-ctg00044	20205257	A	G	SLC17A1	5 - Extended Class I
SF-1	chr2	MUS01_AAB20231016_F8-ctg00044	20460826	C	T	HIST1-L13	22 - Extended Class I
SF-1	chr2	MUS01_AAB20231016_F8-ctg00287	1908	T	A	OR2B2	73 - Extended Class I
SF-1	chr2	MUS01_AAB20231016_F8-ctg00287	1936	A	G	OR2B2	73 - Extended Class I
SF-1	chr2	MUS01_AAB20231016_F8-ctg00287	2018	G	A	OR2B2	73 - Extended Class I
SF-1	chr2	MUS01_AAB20231016_F8-ctg00287	2058	T	C	OR2B2	73 - Extended Class I
SF-1	chr2	MUS01_AAB20231016_F8-ctg00287	2250	A	G	OR2B2	73 - Extended Class I
SF-1	chr2	MUS01_AAB20231016_F8-ctg00287	2264	G	A	OR2B2	73 - Extended Class I
SF-1	chr2	MUS01_AAB20231016_F8-ctg00287	2344	G	A	OR2B2	73 - Extended Class I
SF-1	chr2	MUS01_AAB20231016_F8-ctg00287	2450	G	A	OR2B2	73 - Extended Class I
SF-1	chr2	MUS01_AAB20231016_F8-ctg00287	2454	T	C	OR2B2	73 - Extended Class I
SF-1	chr2	MUS01_AAB20231016_F8-ctg00119	1436509	A	G	OR5V1	95 - Extended Class I
SF-1	chr2	MUS01_AAB20231016_F8-ctg00119	1531099	C	T	OR12D2L	97 - Extended Class I
SF-1	chr2	MUS01_AAB20231016_F8-ctg00119	1531159	G	A	OR12D2L	97 - Extended Class I
SF-1	chr2	MUS01_AAB20231016_F8-ctg00119	1531271	A	G	OR12D2L	97 - Extended Class I
SF-1	chr2	MUS01_AAB20231016_F8-ctg00119	1531332	G	T	OR12D2L	97 - Extended Class I
SF-1	chr2	MUS01_AAB20231016_F8-ctg00119	1531343	C	A	OR12D2L	97 - Extended Class I
SF-1	chr2	MUS01_AAB20231016_F8-ctg00119	1531410	C	G	OR12D2L	97 - Extended Class I
SF-1	chr2	MUS01_AAB20231016_F8-ctg00119	1531426	A	G	OR12D2L	97 - Extended Class I
SF-1	chr2	MUS01_AAB20231016_F8-ctg00119	1531438	G	A	OR12D2L	97 - Extended Class I
SF-1	chr2	MUS01_AAB20231016_F8-ctg00119	1531448	C	T	OR12D2L	97 - Extended Class I
SF-1	chr2	MUS01_AAB20231016_F8-ctg00119	1531534	C	A	OR12D2L	97 - Extended Class I
SF-1	chr2	MUS01_AAB20231016_F8-ctg00119	1531584	G	A	OR12D2L	97 - Extended Class I
SF-1	chr2	MUS01_AAB20231016_F8-ctg00119	1531649	T	C	OR12D2L	97 - Extended Class I
SF-1	chr2	MUS01_AAB20231016_F8-ctg00119	1531652	C	G	OR12D2L	97 - Extended Class I
SF-1	chr2	MUS01_AAB20231016_F8-ctg00119	1531709	A	C	OR12D2L	97 - Extended Class I
SF-1	chr2	MUS01_AAB20231016_F8-ctg00119	1531741	T	G	OR12D2L	97 - Extended Class I
SF-1	chr2	MUS01_AAB20231016_F8-ctg00119	1531768	C	T	OR12D2L	97 - Extended Class I
SF-1	chr2	MUS01_AAB20231016_F8-ctg00094	106658	G	C	OR10H2	103 - Extended Class I
SF-1	chr2	MUS01_AAB20231016_F8-ctg00094	810285	C	T	MDC1	132 - Class I
SF-1	chr2	MUS01_AAB20231016_F8-ctg00094	1279121	C	T	LTB	157 - Class III
SF-1	chr2	MUS01_AAB20231016_F8-ctg00094	1327243	A	C	PRRC2A (BAT2)	161 - Class III
SF-1	chr2	MUS01_AAB20231016_F8-ctg00094	1794557	C	T	PBX2	207 - Class III
SIB	chr2	MUS01_AAB20231016_F8-ctg00044	20392841	G	A	HFE	17 - Extended Class I
SIB	chr2	MUS01_AAB20231016_F8-ctg00044	20412476	G	A	HIST1-L10	19 - Extended Class I
SIB	chr2	MUS01_AAB20231016_F8-ctg00044	20659435	A	G	BTN1A1	44 - Extended Class I
SIB	chr2	MUS01_AAB20231016_F8-ctg00044	20729933	C	T	ABT1	46 - Extended Class I
SIB	chr2	MUS01_AAB20231016_F8-ctg00044	21007042	G	A	POM121L2	52 - Extended Class I
SIB	chr2	MUS01_AAB20231016_F8-ctg00044	21045829	G	A	ZNF391	53 - Extended Class I
SIB	chr2	MUS01_AAB20231016_F8-ctg00287	1908	T	A	OR2B2	73 - Extended Class I
SIB	chr2	MUS01_AAB20231016_F8-ctg00287	1936	A	G	OR2B2	73 - Extended Class I
SIB	chr2	MUS01_AAB20231016_F8-ctg00287	2018	G	A	OR2B2	73 - Extended Class I
SIB	chr2	MUS01_AAB20231016_F8-ctg00287	2058	T	C	OR2B2	73 - Extended Class I
SIB	chr2	MUS01_AAB20231016_F8-ctg00287	2250	A	G	OR2B2	73 - Extended Class I
SIB	chr2	MUS01_AAB20231016_F8-ctg00287	2264	G	A	OR2B2	73 - Extended Class I
SIB	chr2	MUS01_AAB20231016_F8-ctg00287	2344	G	A	OR2B2	73 - Extended Class I
SIB	chr2	MUS01_AAB20231016_F8-ctg00287	2450	G	A	OR2B2	73 - Extended Class I
SIB	chr2	MUS01_AAB20231016_F8-ctg00287	2454	T	C	OR2B2	73 - Extended Class I
SIB	chr2	MUS01_AAB20231016_F8-ctg00119	229720	C	T	ZNF165	74 - Extended Class I
SIB	chr2	MUS01_AAB20231016_F8-ctg00119	407274	A	G	PGBD1	79 - Extended Class I
SIB	chr2	MUS01_AAB20231016_F8-ctg00119	421648	T	G	PGBD1	79 - Extended Class I
SIB	chr2	MUS01_AAB20231016_F8-ctg00119	422603	G	T	PGBD1	79 - Extended Class I
SIB	chr2	MUS01_AAB20231016_F8-ctg00119	565575	C	T	GPX5	84 - Extended Class I
SIB	chr2	MUS01_AAB20231016_F8-ctg00119	1413478	C	T	OR14J1	94 - Extended Class I
SIB	chr2	MUS01_AAB20231016_F8-ctg00119	1473105	C	T	OR12D3	96 - Extended Class I
SIB	chr2	MUS01_AAB20231016_F8-ctg00119	1531134	G	A	OR12D2L	97 - Extended Class I
SIB	chr2	MUS01_AAB20231016_F8-ctg00094	54149	C	A	OR10C1	100 - Extended Class I
SIB	chr2	MUS01_AAB20231016_F8-ctg00094	54178	G	A	OR10C1	100 - Extended Class I
SIB	chr2	MUS01_AAB20231016_F8-ctg00094	94978	G	A	OR2H1	102 - Extended Class I
SIB	chr2	MUS01_AAB20231016_F8-ctg00094	218368	A	G	ZFP57	106 - Class I
SIB	chr2	MUS01_AAB20231016_F8-ctg00094	334186	G	C	TRIM40	111 - Class I
SIB	chr2	MUS01_AAB20231016_F8-ctg00094	334198	G	A	TRIM40	111 - Class I
SIB	chr2	MUS01_AAB20231016_F8-ctg00094	340026	C	T	TRIM10	112 - Class I
SIB	chr2	MUS01_AAB20231016_F8-ctg00094	340047	G	A	TRIM10	112 - Class I
SIB	chr2	MUS01_AAB20231016_F8-ctg00094	360235	A	G	TRIM15	113 - Class I
SIB	chr2	MUS01_AAB20231016_F8-ctg00094	506964	C	G	HLA-L2	116 - Class I
SIB	chr2	MUS01_AAB20231016_F8-ctg00094	508323	G	A	HLA-L2	116 - Class I
SIB	chr2	MUS01_AAB20231016_F8-ctg00094	509178	A	G	HLA-L2	116 - Class I
SIB	chr2	MUS01_AAB20231016_F8-ctg00094	587786	G	A	HLA-L4*	118 - Class I
SIB	chr2	MUS01_AAB20231016_F8-ctg00094	587820	G	C	HLA-L4*	118 - Class I
SIB	chr2	MUS01_AAB20231016_F8-ctg00094	1017496	A	G	MUC21	141 - Class I
SIB	chr2	MUS01_AAB20231016_F8-ctg00094	1018118	C	T	MUC21	141 - Class I
SIB	chr2	MUS01_AAB20231016_F8-ctg00094	1181359	C	A	HLA-L6	149 - Class I
SIB	chr2	MUS01_AAB20231016_F8-ctg00094	1241558	G	A	DDX39B (BAT1)	152 - Class III
SIB	chr2	MUS01_AAB20231016_F8-ctg00094	1278987	C	T	LTB	157 - Class III
SIB	chr2	MUS01_AAB20231016_F8-ctg00094	1279032	C	A	LTB	157 - Class III
SIB	chr2	MUS01_AAB20231016_F8-ctg00094	1279036	A	C	LTB	157 - Class III
SIB	chr2	MUS01_AAB20231016_F8-ctg00094	1287452	G	A	NCR3	159 - Class III
SIB	chr2	MUS01_AAB20231016_F8-ctg00094	1341698	G	C	BAG6 (BAT3)	162 - Class III
SIB	chr2	MUS01_AAB20231016_F8-ctg00094	1341701	T	C	BAG6 (BAT3)	162 - Class III
SIB	chr2	MUS01_AAB20231016_F8-ctg00094	1403906	C	T	MPIG6B (C6orf25)	173 - Class III
SIB	chr2	MUS01_AAB20231016_F8-ctg00094	1447069	A	G	VARS1	179 - Class III
SIB	chr2	MUS01_AAB20231016_F8-ctg00094	1447839	G	T	VARS1	179 - Class III
SIB	chr2	MUS01_AAB20231016_F8-ctg00094	1448812	G	C	VARS1	179 - Class III
SIB	chr2	MUS01_AAB20231016_F8-ctg00094	1448814	C	T	VARS1	179 - Class III
SIB	chr2	MUS01_AAB20231016_F8-ctg00094	1448820	T	G	VARS1	179 - Class III
SIB	chr2	MUS01_AAB20231016_F8-ctg00094	1448824	C	A	VARS1	179 - Class III
SIB	chr2	MUS01_AAB20231016_F8-ctg00094	1448845	A	G	VARS1	179 - Class III
SIB	chr2	MUS01_AAB20231016_F8-ctg00094	1448847	G	A	VARS1	179 - Class III
SIB	chr2	MUS01_AAB20231016_F8-ctg00094	1448851	T	G	VARS1	179 - Class III
SIB	chr2	MUS01_AAB20231016_F8-ctg00094	1450103	A	G	VARS1	179 - Class III
SIB	chr2	MUS01_AAB20231016_F8-ctg00094	1452076	T	C	VARS1	179 - Class III
SIB	chr2	MUS01_AAB20231016_F8-ctg00094	1598017	T	C	SKIV2L	191 - Class III
SIB	chr2	MUS01_AAB20231016_F8-ctg00094	1600279	G	A	SKIV2L	191 - Class III
SIB	chr2	MUS01_AAB20231016_F8-ctg00094	1601518	G	A	SKIV2L	191 - Class III
SIB	chr2	MUS01_AAB20231016_F8-ctg00094	1604765	T	C	DXO	192 - Class III
SIB	chr2	MUS01_AAB20231016_F8-ctg00094	1605007	T	C	DXO	192 - Class III
SIB	chr2	MUS01_AAB20231016_F8-ctg00094	1610362	G	A	STK19	193 - Class III
SIB	chr2	MUS01_AAB20231016_F8-ctg00094	1614149	A	G	C4A	194 - Class III
SIB	chr2	MUS01_AAB20231016_F8-ctg00094	1637022	T	C	C4L	195 - Class III
SIB	chr2	MUS01_AAB20231016_F8-ctg00094	1639986	T	C	C4L	195 - Class III
SIB	chr2	MUS01_AAB20231016_F8-ctg00094	1664225	T	C	C4B	196 - Class III
SIB	chr2	MUS01_AAB20231016_F8-ctg00094	1760487	T	C	PRRT1	201 - Class III
SIB	chr2	MUS01_AAB20231016_F8-ctg00094	1788920	C	T	AGER	206 - Class III
SIB	chr2	MUS01_AAB20231016_F8-ctg00094	1803332	A	G	NOTCH4	209 - Class III
SIB	chr2	MUS01_AAB20231016_F8-ctg00094	1813294	G	A	NOTCH4	209 - Class III
SIB	chr2	MUS01_AAB20231016_F8-ctg00094	1815847	G	A	NOTCH4	209 - Class III
SIB	chr2	MUS01_AAB20231016_F8-ctg00094	1973536	A	G	TSBP1 (C6orf10)	210 - Class III
SIB	chr2	MUS01_AAB20231016_F8-ctg00094	2551351	G	A	BTNL2	211 - Class III
SIB	chr2	MUS01_AAB20231016_F8-ctg00094	2552909	C	A	BTNL2	211 - Class III
SIB	chr2	MUS01_AAB20231016_F8-ctg00094	2559569	C	T	BTNL2	211 - Class III
SIB	chr2	MUS01_AAB20231016_F8-ctg00094	2704150	G	A	HLA-DRB-L2	214 - Class II
SIB	chr2	MUS01_AAB20231016_F8-ctg00094	2704151	T	A	HLA-DRB-L2	214 - Class II
SIB	chr2	MUS01_AAB20231016_F8-ctg00094	2704204	G	A	HLA-DRB-L2	214 - Class II
SIB	chr2	MUS01_AAB20231016_F8-ctg00094	2758896	G	A	HLA-DPA-L1	215 - Class II
SIB	chr2	MUS01_AAB20231016_F8-ctg00094	2826902	G	T	HLA-DQB-L1	216 - Class II
SIB	chr2	MUS01_AAB20231016_F8-ctg00094	2832790	G	T	HLA-DQB-L1	216 - Class II
SIB	chr2	MUS01_AAB20231016_F8-ctg00094	2832791	A	C	HLA-DQB-L1	216 - Class II
SIB	chr2	MUS01_AAB20231016_F8-ctg00094	2805567	G	C	HLA-DQA-L1	217 - Class II
SIB	chr2	MUS01_AAB20231016_F8-ctg00094	2805568	G	A	HLA-DQA-L1	217 - Class II
SIB	chr2	MUS01_AAB20231016_F8-ctg00094	2806046	G	C	HLA-DQA-L1	217 - Class II
SIB	chr2	MUS01_AAB20231016_F8-ctg00094	2774703	A	T	HLA-DQB-L2	218 - Class II
SIB	chr2	MUS01_AAB20231016_F8-ctg00038	17190446	G	C	DAXX	221 - Extended Class II
SIB	chr2	MUS01_AAB20231016_F8-ctg00038	17192542	A	G	DAXX	221 - Extended Class II
SIB	chr2	MUS01_AAB20231016_F8-ctg00038	17209915	C	A	RGL2	224 - Extended Class II
SIB	chr2	MUS01_AAB20231016_F8-ctg00038	17214605	C	T	RGL2	224 - Extended Class II
SIB	chr2	MUS01_AAB20231016_F8-ctg00038	17226717	G	A	WDR46	226 - Extended Class II
SIB	chr2	MUS01_AAB20231016_F8-ctg00038	17228845	G	T	B3GALT4	227 - Extended Class II
SIB	chr2	MUS01_AAB20231016_F8-ctg00038	17240742	C	G	VPS52	229 - Extended Class II
SIB	chr2	MUS01_AAB20231016_F8-ctg00038	17387632	A	G	BRD2	236 - Class II
SIB	chr2	MUS01_AAB20231016_F8-ctg00038	17497991	C	T	TAP1	240 - Class II
SIB	chr2	MUS01_AAB20231016_F8-ctg00038	17500217	G	A	TAP1	240 - Class II
SIB	chr2	MUS01_AAB20231016_F8-ctg00038	17518749	G	C	TAP2	242 - Class II
SIB	chr2	MUS01_AAB20231016_F8-ctg00038	17611435	G	A	HLA-DRB-L3	245 - Class II
TH-27	chr2	MUS01_AAB20231016_F8-ctg00044	20107292	G	A	H2AC1	2 - Extended Class I
TH-27	chr2	MUS01_AAB20231016_F8-ctg00044	20205257	A	G	SLC17A1	5 - Extended Class I
TH-27	chr2	MUS01_AAB20231016_F8-ctg00044	20290789	G	A	SLC17A2	7 - Extended Class I
TH-27	chr2	MUS01_AAB20231016_F8-ctg00044	20344851	G	A	HIST1-L1	9 - Extended Class I
TH-27	chr2	MUS01_AAB20231016_F8-ctg00044	20374363	G	C	HIST1-L7	15 - Extended Class I
TH-27	chr2	MUS01_AAB20231016_F8-ctg00044	20380464	T	C	HIST1-L8	16 - Extended Class I
TH-27	chr2	MUS01_AAB20231016_F8-ctg00044	20551545	G	A	HIST1-L30	39 - Extended Class I
TH-27	chr2	MUS01_AAB20231016_F8-ctg00044	20728606	A	G	ABT1	46 - Extended Class I
TH-27	chr2	MUS01_AAB20231016_F8-ctg00287	1857	G	C	OR2B2	73 - Extended Class I
TH-27	chr2	MUS01_AAB20231016_F8-ctg00287	1908	T	A	OR2B2	73 - Extended Class I
TH-27	chr2	MUS01_AAB20231016_F8-ctg00287	1936	A	G	OR2B2	73 - Extended Class I
TH-27	chr2	MUS01_AAB20231016_F8-ctg00287	2018	G	A	OR2B2	73 - Extended Class I
TH-27	chr2	MUS01_AAB20231016_F8-ctg00287	2058	T	C	OR2B2	73 - Extended Class I
TH-27	chr2	MUS01_AAB20231016_F8-ctg00287	2250	A	G	OR2B2	73 - Extended Class I
TH-27	chr2	MUS01_AAB20231016_F8-ctg00287	2264	G	A	OR2B2	73 - Extended Class I
TH-27	chr2	MUS01_AAB20231016_F8-ctg00287	2344	G	A	OR2B2	73 - Extended Class I
TH-27	chr2	MUS01_AAB20231016_F8-ctg00287	2450	G	A	OR2B2	73 - Extended Class I
TH-27	chr2	MUS01_AAB20231016_F8-ctg00287	2454	T	C	OR2B2	73 - Extended Class I
TH-27	chr2	MUS01_AAB20231016_F8-ctg00119	787266	G	T	ZNF311	87 - Extended Class I
TH-27	chr2	MUS01_AAB20231016_F8-ctg00119	787477	T	C	ZNF311	87 - Extended Class I
TH-27	chr2	MUS01_AAB20231016_F8-ctg00119	791397	T	C	ZNF311	87 - Extended Class I
TH-27	chr2	MUS01_AAB20231016_F8-ctg00119	917528	G	T	OR2J1	89 - Extended Class I
TH-27	chr2	MUS01_AAB20231016_F8-ctg00119	918368	C	A	OR2J1	89 - Extended Class I
TH-27	chr2	MUS01_AAB20231016_F8-ctg00119	935578	C	T	OR2J3	90 - Extended Class I
TH-27	chr2	MUS01_AAB20231016_F8-ctg00119	1531099	C	T	OR12D2L	97 - Extended Class I
TH-27	chr2	MUS01_AAB20231016_F8-ctg00119	1531271	A	G	OR12D2L	97 - Extended Class I
TH-27	chr2	MUS01_AAB20231016_F8-ctg00119	1531332	G	T	OR12D2L	97 - Extended Class I
TH-27	chr2	MUS01_AAB20231016_F8-ctg00119	1531343	C	A	OR12D2L	97 - Extended Class I
TH-27	chr2	MUS01_AAB20231016_F8-ctg00119	1531410	C	G	OR12D2L	97 - Extended Class I
TH-27	chr2	MUS01_AAB20231016_F8-ctg00119	1531426	A	G	OR12D2L	97 - Extended Class I
TH-27	chr2	MUS01_AAB20231016_F8-ctg00119	1531438	G	A	OR12D2L	97 - Extended Class I
TH-27	chr2	MUS01_AAB20231016_F8-ctg00119	1531448	C	T	OR12D2L	97 - Extended Class I
TH-27	chr2	MUS01_AAB20231016_F8-ctg00119	1531534	C	A	OR12D2L	97 - Extended Class I
TH-27	chr2	MUS01_AAB20231016_F8-ctg00119	1531584	G	A	OR12D2L	97 - Extended Class I
TH-27	chr2	MUS01_AAB20231016_F8-ctg00119	1531649	T	C	OR12D2L	97 - Extended Class I
TH-27	chr2	MUS01_AAB20231016_F8-ctg00119	1531652	C	G	OR12D2L	97 - Extended Class I
TH-27	chr2	MUS01_AAB20231016_F8-ctg00119	1531709	A	C	OR12D2L	97 - Extended Class I
TH-27	chr2	MUS01_AAB20231016_F8-ctg00119	1531741	T	G	OR12D2L	97 - Extended Class I
TH-27	chr2	MUS01_AAB20231016_F8-ctg00119	1531768	C	T	OR12D2L	97 - Extended Class I
TH-27	chr2	MUS01_AAB20231016_F8-ctg00094	437224	G	C	HLA-L1	115 - Class I
TH-27	chr2	MUS01_AAB20231016_F8-ctg00094	437247	G	C	HLA-L1	115 - Class I
TH-27	chr2	MUS01_AAB20231016_F8-ctg00094	437256	C	G	HLA-L1	115 - Class I
TH-27	chr2	MUS01_AAB20231016_F8-ctg00094	437383	C	G	HLA-L1	115 - Class I
TH-27	chr2	MUS01_AAB20231016_F8-ctg00094	437385	A	C	HLA-L1	115 - Class I
TH-27	chr2	MUS01_AAB20231016_F8-ctg00094	437416	T	G	HLA-L1	115 - Class I
TH-27	chr2	MUS01_AAB20231016_F8-ctg00094	438537	T	C	HLA-L1	115 - Class I
TH-27	chr2	MUS01_AAB20231016_F8-ctg00094	439503	G	T	HLA-L1	115 - Class I
TH-27	chr2	MUS01_AAB20231016_F8-ctg00094	506080	T	C	HLA-L2	116 - Class I
TH-27	chr2	MUS01_AAB20231016_F8-ctg00094	506082	C	G	HLA-L2	116 - Class I
TH-27	chr2	MUS01_AAB20231016_F8-ctg00094	506083	A	T	HLA-L2	116 - Class I
TH-27	chr2	MUS01_AAB20231016_F8-ctg00094	506537	T	C	HLA-L2	116 - Class I
TH-27	chr2	MUS01_AAB20231016_F8-ctg00094	507000	G	T	HLA-L2	116 - Class I
TH-27	chr2	MUS01_AAB20231016_F8-ctg00094	507064	A	C	HLA-L2	116 - Class I
TH-27	chr2	MUS01_AAB20231016_F8-ctg00094	507173	T	A	HLA-L2	116 - Class I
TH-27	chr2	MUS01_AAB20231016_F8-ctg00094	508119	A	G	HLA-L2	116 - Class I
TH-27	chr2	MUS01_AAB20231016_F8-ctg00094	508123	G	T	HLA-L2	116 - Class I
TH-27	chr2	MUS01_AAB20231016_F8-ctg00094	508126	T	A	HLA-L2	116 - Class I
TH-27	chr2	MUS01_AAB20231016_F8-ctg00094	508190	T	C	HLA-L2	116 - Class I
TH-27	chr2	MUS01_AAB20231016_F8-ctg00094	508191	G	A	HLA-L2	116 - Class I
TH-27	chr2	MUS01_AAB20231016_F8-ctg00094	509178	A	G	HLA-L2	116 - Class I
TH-27	chr2	MUS01_AAB20231016_F8-ctg00094	544848	C	A	HLA-L3*	117 - Class I
TH-27	chr2	MUS01_AAB20231016_F8-ctg00094	544860	T	A	HLA-L3*	117 - Class I
TH-27	chr2	MUS01_AAB20231016_F8-ctg00094	544861	A	G	HLA-L3*	117 - Class I
TH-27	chr2	MUS01_AAB20231016_F8-ctg00094	545456	A	G	HLA-L3*	117 - Class I
TH-27	chr2	MUS01_AAB20231016_F8-ctg00094	545553	A	C	HLA-L3*	117 - Class I
TH-27	chr2	MUS01_AAB20231016_F8-ctg00094	589431	C	T	HLA-L4*	118 - Class I
TH-27	chr2	MUS01_AAB20231016_F8-ctg00094	711061	T	G	ABCF1	124 - Class I
TH-27	chr2	MUS01_AAB20231016_F8-ctg00094	715711	A	G	ABCF1	124 - Class I
TH-27	chr2	MUS01_AAB20231016_F8-ctg00094	718563	C	T	ABCF1	124 - Class I
TH-27	chr2	MUS01_AAB20231016_F8-ctg00094	723398	A	G	ABCF1	124 - Class I
TH-27	chr2	MUS01_AAB20231016_F8-ctg00094	730811	C	T	PPP1R10	125 - Class I
TH-27	chr2	MUS01_AAB20231016_F8-ctg00094	731849	A	G	PPP1R10	125 - Class I
TH-27	chr2	MUS01_AAB20231016_F8-ctg00094	737145	G	A	PPP1R10	125 - Class I
TH-27	chr2	MUS01_AAB20231016_F8-ctg00094	767966	C	T	C6orf136	128 - Class I
TH-27	chr2	MUS01_AAB20231016_F8-ctg00094	774635	T	A	DHX16	129 - Class I
TH-27	chr2	MUS01_AAB20231016_F8-ctg00094	946175	C	T	DDR1 (CD167)	136 - Class I
TH-27	chr2	MUS01_AAB20231016_F8-ctg00094	963637	G	A	VARS2	138 - Class I
TH-27	chr2	MUS01_AAB20231016_F8-ctg00094	970285	T	C	VARS2	138 - Class I
TH-27	chr2	MUS01_AAB20231016_F8-ctg00094	973895	G	A	VARS2	138 - Class I
TH-27	chr2	MUS01_AAB20231016_F8-ctg00094	978060	G	T	SFTA2	139 - Class I
TH-27	chr2	MUS01_AAB20231016_F8-ctg00094	994246	G	A	MUCL3	140 - Class I
TH-27	chr2	MUS01_AAB20231016_F8-ctg00094	995306	C	T	MUCL3	140 - Class I
TH-27	chr2	MUS01_AAB20231016_F8-ctg00094	996075	C	T	MUCL3	140 - Class I
TH-27	chr2	MUS01_AAB20231016_F8-ctg00094	1436763	A	G	VWA7 (C6orf27)	178 - Class III
TH-27	chr2	MUS01_AAB20231016_F8-ctg00094	1974021	C	G	TSBP1 (C6orf10)	210 - Class III
TH-27	chr2	MUS01_AAB20231016_F8-ctg00094	2616461	G	C	HLA-DRB-L1	213 - Class II
TH-27	chr2	MUS01_AAB20231016_F8-ctg00094	2618441	A	G	HLA-DRB-L1	213 - Class II
TH-27	chr2	MUS01_AAB20231016_F8-ctg00094	2618539	C	T	HLA-DRB-L1	213 - Class II
TH-27	chr2	MUS01_AAB20231016_F8-ctg00094	2621371	C	T	HLA-DRB-L1	213 - Class II
TH-27	chr2	MUS01_AAB20231016_F8-ctg00094	2621401	A	C	HLA-DRB-L1	213 - Class II
TH-27	chr2	MUS01_AAB20231016_F8-ctg00038	17391041	G	A	BRD2	236 - Class II
TH-27	chr2	MUS01_AAB20231016_F8-ctg00038	17414752	G	T	HLA-DMA-L1	237 - Class II

## Sheet: Supp.Table S6 Innate Immunity
Gene Symbol	Alias	Description	Category	Muskox Chromosome	Accession	References
Adaptors and Signal Transducers
MYD88	IMD68,MYD88D,WM1	MYD88 innate immune signal transduction adaptor	Adaptors and Signal Transducers	chr6	KAL1287811	Chen, H. & Jiang, Z. (2013)
STAT1	CANDF7,IMD31A,IMD31B,IMD31C,ISGF-3,STAT91	signal transducer and activator of transcription 1	Adaptors and Signal Transducers	chr2	KAL1287623	Bousoik, E. & Alibadi, H. M. (2018)
STAT2	IMD44,ISGF-3,P113,PTORCH3,STAT113	signal transducer and activator of transcription 2	Adaptors and Signal Transducers	chr3	KAL1288135	Bousoik, E. & Alibadi, H. M. (2018)
STAT3	ADMIO,ADMIO1,APRF,HIES	signal transducer and activator of transcription 3	Adaptors and Signal Transducers	chr20	KAL1286482	Bousoik, E. & Alibadi, H. M. (2018)
STAT4	DPMC,SLEB11	signal transducer and activator of transcription 4	Adaptors and Signal Transducers	chr2	KAL1287624	Bousoik, E. & Alibadi, H. M. (2018)
STAT5A	MGF,STAT5	signal transducer and activator of transcription 5A	Adaptors and Signal Transducers	chr20	KAL1286483	Bousoik, E. & Alibadi, H. M. (2018)
STAT5B	GHISID2,STAT5	signal transducer and activator of transcription 5B	Adaptors and Signal Transducers	chr20	KAL1286484	Bousoik, E. & Alibadi, H. M. (2018)
STAT6	D12S1644,HIES6,IL-4-STAT,STAT6B,STAT6C	signal transducer and activator of transcription 6	Adaptors and Signal Transducers	chr3	KAL1288136	Bousoik, E. & Alibadi, H. M. (2018)
STING1	ERIS,MITA,MPYS,NET23,SAVI,STING,STING-beta,TMEM173,hMITA,hSTING	stimulator of interferon response cGAMP interactor 1	Adaptors and Signal Transducers	chr8	KAL1288231	Chen, H. & Jiang, Z. (2013)
TICAM1	IIAE6,MyD88-3,PRVTIRB,TICAM-1,TRIF	TIR domain containing adaptor molecule 1	Adaptors and Signal Transducers	chr8	KAL1287077	Chen, H. & Jiang, Z. (2013)
TIRAP	BACTS1,Mal,MyD88-2,wyatt	TIR domain containing adaptor protein	Adaptors and Signal Transducers	chr5	KAL1287636
UNC93B1	IIAE1,UNC93,UNC93B,Unc-93B1	unc-93 homolog B1, TLR signaling regulator	Adaptors and Signal Transducers	chr5	KAL1286931
TRAF1	EBI6,MGC:10353	TNF receptor associated factor 1	Adaptors and Signal Transducers	chr10	KAL1288038
TRAF2	MGC:45012,RNF117,TRAP,TRAP3	TNF receptor associated factor 2	Adaptors and Signal Transducers	chr4	KAL1288514
TRAF3	CAP-1,CAP1,CD40bp,CRAF1,IIAE5,LAP1,RNF118	TNF receptor associated factor 3	Adaptors and Signal Transducers	chr16	KAL1286829
TRAF4	CART1,MLN62,RNF83	TNF receptor associated factor 4	Adaptors and Signal Transducers	chr20	KAL1287767
TRAF5	MGC:39780,RNF84	TNF receptor associated factor 5	Adaptors and Signal Transducers	chr11	KAL1287044
TRAF6	MGC:3310,RNF85	TNF receptor associated factor 6	Adaptors and Signal Transducers	chr19	KAL1287434
TRAF7	CAFDADD,RFWD1,RNF119	TNF receptor associated factor 7	Adaptors and Signal Transducers	chr3	KAL1286545
Beta Defensins
DEFB103A	BD-3,DEFB-3,DEFB103,DEFB3,HBD3,HBP-3,HBP3	defensin beta 103A	Beta Defensins	chr4	KAL1286385	Xu, D. & Lu, W. (2020)
DEFB1	BD1,DEFB-1,DEFB101,HBD1	defensin beta 1	Beta Defensins	chr4	KAL1286384	Xu, D. & Lu, W. (2020)
DEFB108B	DEFB-8,hBD-8	defensin beta 108B	Beta Defensins	chr4	KAL1287403	Xu, D. & Lu, W. (2020)
DEFB109B	DEF109P1B,DEFB109,DEFB109P1B,HBD9	defensin beta 109B	Beta Defensins	chr4	KAL1287404	Xu, D. & Lu, W. (2020)
DEFB113	DEFB-13	defensin beta 113	Beta Defensins	chr2	KAL1287314	Xu, D. & Lu, W. (2020)
DEFB114	DEFB-14,DEFB14	defensin beta 114	Beta Defensins	chr2	KAL1287315	Xu, D. & Lu, W. (2020)
DEFB115	DEFB-15	defensin beta 115	Beta Defensins	chr18	KAL1287525	Xu, D. & Lu, W. (2020)
DEFB116	DEFB-16	defensin beta 116	Beta Defensins	chr18	KAL1287526	Xu, D. & Lu, W. (2020)
DEFB119	DEFB-19,DEFB-20,DEFB120,DEFB20,ESC42-RELA,ESC42-RELB	defensin beta 119	Beta Defensins	chr18	KAL1287527	Xu, D. & Lu, W. (2020)
DEFB121	DEFB21,ESC42RELC	defensin beta 121	Beta Defensins	chr18	KAL1287528	Xu, D. & Lu, W. (2020)
DEFB123	DEFB-23,DEFB23,ESC42-RELD	defensin beta 123	Beta Defensins	chr18	KAL1287529	Xu, D. & Lu, W. (2020)
DEFB124	DEFB-24	defensin beta 124	Beta Defensins	chr18	KAL1287530	Xu, D. & Lu, W. (2020)
DEFB125	DEFB-25	defensin beta 125	Beta Defensins	chr18	KAL1287531	Xu, D. & Lu, W. (2020)
DEFB127	C20orf73,DEF-27,DEFB-27,DEFB27,bA530N10.2,hBD-27	defensin beta 127	Beta Defensins	chr18	KAL1287532	Xu, D. & Lu, W. (2020)
DEFB128	DEFB-28,DEFB28,hBD-28	defensin beta 128	Beta Defensins	chr18	KAL1287533	Xu, D. & Lu, W. (2020)
DEFB129	C20orf87,DEFB-29,DEFB29,bA530N10.3,hBD-29	defensin beta 129	Beta Defensins	chr18	KAL1287534
DEFB136	DEFB137	defensin beta 136	Beta Defensins	chr10	KAL1287278	Xu, D. & Lu, W. (2020)
Chemokines and Receptors
CCL1	I-309,P500,SCYA1,SISe,TCA3	C-C motif chemokine ligand 1	Chemokines and Receptors	chr20	KAL1287699	Esche, C. et al. (2005); Sokol, C. L. & Luster, A. D.(2015)
CCL11	SCYA11	C-C motif chemokine ligand 11	Chemokines and Receptors	chr20	KAL1287700
CCL16	CKb12,HCC-4,ILINCK,LCC-1,LEC,LMC,Mtn-1,NCC-4,NCC4,SCYA16,SCYL4	C-C motif chemokine ligand 16	Chemokines and Receptors	chr20	KAL1287701	Esche, C. et al. (2005); Sokol, C. L. & Luster, A. D.(2015)
CCL17	A-152E5.3,ABCD-2,SCYA17,TARC	C-C motif chemokine ligand 17	Chemokines and Receptors	chr15	KAL1287918	Esche, C. et al. (2005); Sokol, C. L. & Luster, A. D.(2015)
CCL18	AMAC-1,AMAC1,CKb7,DC-CK1,DCCK1,MIP-4,PARC,SCYA18	C-C motif chemokine ligand 18	Chemokines and Receptors	chr20	KAL1287702	Esche, C. et al. (2005); Sokol, C. L. & Luster, A. D.(2015)
CCL19	CKb11,ELC,MIP-3b,MIP3B,SCYA19	C-C motif chemokine ligand 19	Chemokines and Receptors	chr10	KAL1288015	Esche, C. et al. (2005); Sokol, C. L. & Luster, A. D.(2015)
CCL2	GDCF-2,HC11,HSMCR30,MCAF,MCP-1,MCP1,SCYA2,SMC-CF	C-C motif chemokine ligand 2	Chemokines and Receptors	chr20	KAL1287703
CCL20	CKb4,Exodus,LARC,MIP-3-alpha,MIP-3a,MIP3A,SCYA20,ST38	C-C motif chemokine ligand 20	Chemokines and Receptors	chr2	KAL1287137	Esche, C. et al. (2005); Sokol, C. L. & Luster, A. D.(2015)
CCL21	6Ckine,CKb9,ECL,SCYA21,SLC,TCA4	C-C motif chemokine ligand 21	Chemokines and Receptors	chr10	KAL1288016	Esche, C. et al. (2005); Sokol, C. L. & Luster, A. D.(2015)
CCL22	A-152E5.1,ABCD-1,DC/B-CK,MDC,SCYA22,STCP-1	C-C motif chemokine ligand 22	Chemokines and Receptors	chr15	KAL1287919	Esche, C. et al. (2005); Sokol, C. L. & Luster, A. D.(2015)
CCL23	CK-BETA-8,CKb8,Ckb-8,Ckb-8-1,MIP-3,MIP3,MPIF-1,SCYA23,hmrp-2a	C-C motif chemokine ligand 23	Chemokines and Receptors	chr20	KAL1287704
CCL24	Ckb-6,MPIF-2,MPIF2,SCYA24	C-C motif chemokine ligand 24	Chemokines and Receptors	chr3	KAL1287465	Esche, C. et al. (2005); Sokol, C. L. & Luster, A. D.(2015)
CCL25	Ck beta-15,Ckb15,SCYA25,TECK,TECKvar	C-C motif chemokine ligand 25	Chemokines and Receptors	chr8	KAL1286853	Esche, C. et al. (2005); Sokol, C. L. & Luster, A. D.(2015)
CCL26	IMAC,MIP-4a,MIP-4alpha,SCYA26,TSC-1	C-C motif chemokine ligand 26	Chemokines and Receptors	chr3	KAL1287466	Esche, C. et al. (2005); Sokol, C. L. & Luster, A. D.(2015)
CCL27	ALP,CTACK,CTAK,ESKINE,ILC,PESKY,SCYA27	C-C motif chemokine ligand 27	Chemokines and Receptors	chr10	KAL1288017	Esche, C. et al. (2005); Sokol, C. L. & Luster, A. D.(2015)
CCL28	CCK1,MEC,SCYA28	C-C motif chemokine ligand 28	Chemokines and Receptors	chr22	KAL1288313	Esche, C. et al. (2005); Sokol, C. L. & Luster, A. D.(2015)
CCL4	ACT2,AT744.1,G-26,HC21,LAG-1,LAG1,MIP-1-beta,MIP1B,MIP1B1,SCYA2,SCYA4	C-C motif chemokine ligand 4	Chemokines and Receptors	chr20	KAL1287705	Esche, C. et al. (2005); Sokol, C. L. & Luster, A. D.(2015)
CCL5	D17S136E,RANTES,SCYA5,SIS-delta,SISd,TCP228,eoCP	C-C motif chemokine ligand 5	Chemokines and Receptors	chr20	KAL1287706	Esche, C. et al. (2005); Sokol, C. L. & Luster, A. D.(2015)
CCR1	CD191,CKR-1,CKR1,CMKBR1,HM145,MIP1aR,SCYAR1	C-C motif chemokine receptor 1	Chemokines and Receptors	chr6	KAL1286831	Esche, C. et al. (2005); Sokol, C. L. & Luster, A. D.(2015)
CCR10	GPR2	C-C motif chemokine receptor 10	Chemokines and Receptors	chr20	KAL1286472	Esche, C. et al. (2005); Sokol, C. L. & Luster, A. D.(2015)
CCR2	CC-CKR-2,CCR-2,CCR2A,CCR2B,CD192,CKR2,CKR2A,CKR2B,CMKBR2,MCP-1-R	C-C motif chemokine receptor 2	Chemokines and Receptors	chr6	KAL1286832	Esche, C. et al. (2005); Sokol, C. L. & Luster, A. D.(2015)
CCR3	C C CKR3,CC-CKR-3,CD193,CKR 3,CKR3,CMKBR3	C-C motif chemokine receptor 3	Chemokines and Receptors	chr6	KAL1286833	Esche, C. et al. (2005); Sokol, C. L. & Luster, A. D.(2015)
CCR4	CC-CKR-4,CD194,CKR4,CMKBR4,ChemR13,HGCN:14099,K5-5	C-C motif chemokine receptor 4	Chemokines and Receptors	chr6	KAL1286813	Esche, C. et al. (2005); Sokol, C. L. & Luster, A. D.(2015)
CCR5	CC-CKR-5,CCCKR5,CCR-5,CD195,CKR-5,CKR5,CMKBR5,IDDM22	C-C motif chemokine receptor 5	Chemokines and Receptors	chr6	KAL1286834	Esche, C. et al. (2005); Sokol, C. L. & Luster, A. D.(2015)
CCR7	BLR2,CC-CKR-7,CCR-7,CD197,CDw197,CMKBR7,EBI1	C-C motif chemokine receptor 7	Chemokines and Receptors	chr20	KAL1287707	Esche, C. et al. (2005); Sokol, C. L. & Luster, A. D.(2015)
CCR8	CC-CKR-8,CCR-8,CDw198,CKRL1,CMKBR8,CMKBRL2,CY6,GPRCY6,TER1	C-C motif chemokine receptor 8	Chemokines and Receptors	chr6	KAL1287796	Esche, C. et al. (2005); Sokol, C. L. & Luster, A. D.(2015)
CCR9	CC-CKR-9,CDw199,GPR-9-6,GPR28	C-C motif chemokine receptor 9	Chemokines and Receptors	chr6	KAL1286835	Esche, C. et al. (2005); Sokol, C. L. & Luster, A. D.(2015)
CX3CL1	ABCD-3,C3Xkine,CXC3,CXC3C,NTN,NTT,SCYD1,fractalkine,neurotactin	C-X3-C motif chemokine ligand 1	Chemokines and Receptors	chr15	KAL1287927	Esche, C. et al. (2005); Sokol, C. L. & Luster, A. D.(2015)
CX3CR1	CCRL1,CMKBRL1,CMKDR1,GPR13,GPRV28,V28	C-X3-C motif chemokine receptor 1	Chemokines and Receptors	chr6	KAL1287798	Esche, C. et al. (2005); Sokol, C. L. & Luster, A. D.(2015)
CXCL10	C7,IFI10,INP10,IP-10,SCYB10,crg-2,gIP-10,mob-1	C-X-C motif chemokine ligand 10	Chemokines and Receptors	chr7	KAL1288264	Esche, C. et al. (2005); Sokol, C. L. & Luster, A. D.(2015)
CXCL11	H174,I-TAC,IP-9,IP9,SCYB11,SCYB9B,b-R1	C-X-C motif chemokine ligand 11	Chemokines and Receptors	chr7	KAL1288265	Esche, C. et al. (2005); Sokol, C. L. & Luster, A. D.(2015)
CXCL12	IRH,PBSF,SCYB12,SDF1,TLSF,TPAR1	C-X-C motif chemokine ligand 12	Chemokines and Receptors	chr6	KAL1287783	Esche, C. et al. (2005); Sokol, C. L. & Luster, A. D.(2015)
CXCL13	ANGIE,ANGIE2,BCA-1,BCA1,BLC,BLR1L,SCYB13	C-X-C motif chemokine ligand 13	Chemokines and Receptors	chr7	KAL1288266	Esche, C. et al. (2005); Sokol, C. L. & Luster, A. D.(2015)
CXCL14	BMAC,BRAK,KEC,KS1,MIP-2g,MIP2G,NJAC,SCYB14	C-X-C motif chemokine ligand 14	Chemokines and Receptors	chr8	KAL1288215	Esche, C. et al. (2005); Sokol, C. L. & Luster, A. D.(2015)
CXCL16	CXCLG16,SR-PSOX,SRPSOX	C-X-C motif chemokine ligand 16	Chemokines and Receptors	chr20	KAL1287712	Esche, C. et al. (2005); Sokol, C. L. & Luster, A. D.(2015)
CXCL17	DMC,Dcip1,UNQ473,VCC-1,VCC1	C-X-C motif chemokine ligand 17	Chemokines and Receptors	chr15	KAL1286766	Esche, C. et al. (2005); Sokol, C. L. & Luster, A. D.(2015)
CXCL9	CMK,Humig,MIG,SCYB9,crg-10	C-X-C motif chemokine ligand 9	Chemokines and Receptors	chr7	KAL1288268	Esche, C. et al. (2005); Sokol, C. L. & Luster, A. D.(2015)
CXCR3	CD182,CD183,CKR-L2,CMKAR3,GPR9,IP10-R,Mig-R,MigR	C-X-C motif chemokine receptor 3	Chemokines and Receptors	chrX	KAL1286703	Esche, C. et al. (2005); Sokol, C. L. & Luster, A. D.(2015)
CXCR4	CD184,D2S201E,FB22,HM89,HSY3RR,LAP-3,LAP3,LCR1,LESTR,NPY3R,NPYR,NPYRL,NPYY3R,WHIM,WHIMS,WHIMS1	C-X-C motif chemokine receptor 4	Chemokines and Receptors	chr2	KAL1287616	Esche, C. et al. (2005); Sokol, C. L. & Luster, A. D.(2015)
CXCR5	BLR1,CD185,MDR15	C-X-C motif chemokine receptor 5	Chemokines and Receptors	chr19	KAL1287883	Esche, C. et al. (2005); Sokol, C. L. & Luster, A. D.(2015)
CXCR6	BONZO,CD186,CDw186,STRL33,TYMSTR	C-X-C motif chemokine receptor 6	Chemokines and Receptors	chr6	KAL1286838	Esche, C. et al. (2005); Sokol, C. L. & Luster, A. D.(2015)
PF4	CXCL4,PF-4,SCYB4	platelet factor 4	Chemokines and Receptors	chr7	KAL1288278
CXCL8	GCP-1,GCP1,IL8,LECT,LUCT,LYNAP,MDNCF,MONAP,NAF,NAP-1,NAP1,SCYB8	C-X-C motif chemokine ligand 8	Chemokines and Receptors	chr7	KAL1288267	Esche, C. et al. (2005); Sokol, C. L. & Luster, A. D.(2015)
CXCR1	C-C,C-C-CKR-1,CD128,CD181,CDw128a,CKR-1,CMKAR1,IL8R1,IL8RA,IL8RBA	C-X-C motif chemokine receptor 1	Chemokines and Receptors	chr2	KAL1287569	Esche, C. et al. (2005); Sokol, C. L. & Luster, A. D.(2015)
CXCR2	CD182,CDw128b,CMKAR2,IL8R2,IL8RA,IL8RB,WHIMS2	C-X-C motif chemokine receptor 2	Chemokines and Receptors	chr2	KAL1287570	Esche, C. et al. (2005); Sokol, C. L. & Luster, A. D.(2015)
Inflammatory Cytokines and Receptors
CSF3	C17orf33,CSF3OS,GCSF	colony stimulating factor 3	Inflammatory Cytokines and Receptors	chr20	KAL1287711
EPO	DBAL,ECYT5,EP,MVCD2	erythropoietin	Inflammatory Cytokines and Receptors	chr3	KAL1286792
EPOR	EPO-R	erythropoietin receptor	Inflammatory Cytokines and Receptors	chr8	KAL1286863
IL18RAP	ACPL,CD218b,CDw218b,IL-18R-beta,IL-18RAcP,IL-18Rbeta,IL-1R-7,IL-1R7,IL-1RAcPL,IL18RB	interleukin 18 receptor accessory protein	Inflammatory Cytokines and Receptors	chr4	KAL1288470	McFadden, G. et al. (2009); Sedy, J. et al. (2015); Abraha, R. (2020)
MPL	C-MPL,CD110,MPLV,THCYT2,THPOR,TPOR	MPL proto-oncogene, thrombopoietin receptor	Inflammatory Cytokines and Receptors	chr9	KAL1287605
THPO	CAMT2,MGDF,MKCSF,ML,MPLLG,THC9,THCYT1,TPO	thrombopoietin	Inflammatory Cytokines and Receptors	chr1	KAL1288643
CSF2RB	CD131,CDw131,IL3RB,IL5RB,SMDP5,betaGMR	colony stimulating factor 2 receptor subunit beta	Inflammatory Cytokines and Receptors	chr3	KAL1288106
IL10	CSIF,GVHDS,IL-10,IL10A,TGIF	interleukin 10	Inflammatory Cytokines and Receptors	chr11	KAL1286713	McFadden, G. et al. (2009); Sedy, J. et al. (2015); Abraha, R. (2020)
IL10RA	CD210,CD210a,CDW210A,HIL-10R,IL-10R1,IL10R	interleukin 10 receptor subunit alpha	Inflammatory Cytokines and Receptors	chr19	KAL1287887	McFadden, G. et al. (2009); Sedy, J. et al. (2015); Abraha, R. (2020)
IL10RB	CDW210B,CRF2-4,CRFB4,D21S58,D21S66,IBD25,IL-10R2,IL-10RB	interleukin 10 receptor subunit beta	Inflammatory Cytokines and Receptors	chr1	KAL1286553	McFadden, G. et al. (2009); Sedy, J. et al. (2015); Abraha, R. (2020)
IL11	AGIF,IL-11	interleukin 11	Inflammatory Cytokines and Receptors	chr15	KAL1286505	McFadden, G. et al. (2009); Sedy, J. et al. (2015); Abraha, R. (2020)
IL12A	CLMF,IL-12A,NFSK,NKSF1,P35	interleukin 12A	Inflammatory Cytokines and Receptors	chr1	KAL1288609	McFadden, G. et al. (2009); Sedy, J. et al. (2015); Abraha, R. (2020)
IL12B	CLMF,CLMF2,IL-12B,IMD28,IMD29,NKSF,NKSF2	interleukin 12B	Inflammatory Cytokines and Receptors	chr8	KAL1288224	McFadden, G. et al. (2009); Sedy, J. et al. (2015); Abraha, R. (2020)
IL12RB1	CD212,IL-12R-BETA1,IL12RB,IMD30	interleukin 12 receptor subunit beta 1	Inflammatory Cytokines and Receptors	chr8	KAL1286736	McFadden, G. et al. (2009); Sedy, J. et al. (2015); Abraha, R. (2020)
IL12RB2		interleukin 12 receptor subunit beta 2	Inflammatory Cytokines and Receptors	chr9	KAL1286937	McFadden, G. et al. (2009); Sedy, J. et al. (2015); Abraha, R. (2020)
IL13	IL-13,P600	interleukin 13	Inflammatory Cytokines and Receptors	chr8	KAL1287070	McFadden, G. et al. (2009); Sedy, J. et al. (2015); Abraha, R. (2020)
IL13RA1	CD213A1,CT19,IL-13Ra,NR4	interleukin 13 receptor subunit alpha 1	Inflammatory Cytokines and Receptors	chrX	KAL1286407	McFadden, G. et al. (2009); Sedy, J. et al. (2015); Abraha, R. (2020)
IL13RA2	CD213A2,CT19,IL-13R,IL13BP	interleukin 13 receptor subunit alpha 2	Inflammatory Cytokines and Receptors	chrX	KAL1286380	McFadden, G. et al. (2009); Sedy, J. et al. (2015); Abraha, R. (2020)
IL15	IL-15	interleukin 15	Inflammatory Cytokines and Receptors	chr1	KAL1288162	McFadden, G. et al. (2009); Sedy, J. et al. (2015); Abraha, R. (2020)
IL15RA	CD215	interleukin 15 receptor subunit alpha	Inflammatory Cytokines and Receptors	chr18	KAL1287366	McFadden, G. et al. (2009); Sedy, J. et al. (2015); Abraha, R. (2020)
IL17A	CTLA-8,CTLA8,IL-17,IL-17A,IL17,ILA17	interleukin 17A	Inflammatory Cytokines and Receptors	chr2	KAL1287324	McFadden, G. et al. (2009); Sedy, J. et al. (2015); Abraha, R. (2020)
IL17B	IL-17B,IL-20,NIRF,ZCYTO7	interleukin 17B	Inflammatory Cytokines and Receptors	chr8	KAL1288225	McFadden, G. et al. (2009); Sedy, J. et al. (2015); Abraha, R. (2020)
IL17C	CX2,IL-17C	interleukin 17C	Inflammatory Cytokines and Receptors	chr15	KAL1287933	McFadden, G. et al. (2009); Sedy, J. et al. (2015); Abraha, R. (2020)
IL17D	IL-17D	interleukin 17D	Inflammatory Cytokines and Receptors	chr17	KAL1288242	McFadden, G. et al. (2009); Sedy, J. et al. (2015); Abraha, R. (2020)
IL17F	CANDF6,IL-17F,IL17A,ML-1,ML1	interleukin 17F	Inflammatory Cytokines and Receptors	chr2	KAL1287325	McFadden, G. et al. (2009); Sedy, J. et al. (2015); Abraha, R. (2020)
IL17RA	CANDF5,CD217,CDw217,IL-17RA,IL17R,IMD51,hIL-17R	interleukin 17 receptor A	Inflammatory Cytokines and Receptors	chr3	KAL1287012	McFadden, G. et al. (2009); Sedy, J. et al. (2015); Abraha, R. (2020)
IL17RB	CRL4,EVI27,IL17BR,IL17RH1	interleukin 17 receptor B	Inflammatory Cytokines and Receptors	chr6	KAL1287800	McFadden, G. et al. (2009); Sedy, J. et al. (2015); Abraha, R. (2020)
IL17RC	CANDF9,IL17-RL,IL17RL	interleukin 17 receptor C	Inflammatory Cytokines and Receptors	chr6	KAL1287801	McFadden, G. et al. (2009); Sedy, J. et al. (2015); Abraha, R. (2020)
IL17RD	HH18,IL-17RD,IL17RLM,SEF	interleukin 17 receptor D	Inflammatory Cytokines and Receptors	chr6	KAL1287802	McFadden, G. et al. (2009); Sedy, J. et al. (2015); Abraha, R. (2020)
IL17RE		interleukin 17 receptor E	Inflammatory Cytokines and Receptors	chr6	KAL1287803	McFadden, G. et al. (2009); Sedy, J. et al. (2015); Abraha, R. (2020)
IL17REL		interleukin 17 receptor E like	Inflammatory Cytokines and Receptors	chr3	KAL1287013	McFadden, G. et al. (2009); Sedy, J. et al. (2015); Abraha, R. (2020)
IL18	IGIF,IL-18,IL-1g,IL1F4	interleukin 18	Inflammatory Cytokines and Receptors	chr19	KAL1287888	McFadden, G. et al. (2009); Sedy, J. et al. (2015); Abraha, R. (2020)
IL18R1	CD218a,CDw218a,IL-18R-alpha,IL-18Ralpha,IL-1Rrp,IL18RA,IL18Ralpha2,IL1RRP	interleukin 18 receptor 1	Inflammatory Cytokines and Receptors	chr4	KAL1288469	McFadden, G. et al. (2009); Sedy, J. et al. (2015); Abraha, R. (2020)
IL1A	IL-1 alpha,IL-1A,IL1,IL1-ALPHA,IL1F1	interleukin 1 alpha	Inflammatory Cytokines and Receptors	chr4	KAL1288471	McFadden, G. et al. (2009); Sedy, J. et al. (2015); Abraha, R. (2020)
IL1B	IL-1,IL1-BETA,IL1F2,IL1beta	interleukin 1 beta	Inflammatory Cytokines and Receptors	chr4	KAL1288472	McFadden, G. et al. (2009); Sedy, J. et al. (2015); Abraha, R. (2020)
IL1R1	CD121A,CRMO3,D2S1473,IL-1R-alpha,IL-1RT1,IL1R,IL1RA,P80	interleukin 1 receptor type 1	Inflammatory Cytokines and Receptors	chr4	KAL1288474	McFadden, G. et al. (2009); Sedy, J. et al. (2015); Abraha, R. (2020)
IL1R2	CD121b,CDw121b,IL-1R-2,IL-1RT-2,IL-1RT2,IL1R2c,IL1RB	interleukin 1 receptor type 2	Inflammatory Cytokines and Receptors	chr4	KAL1288475	McFadden, G. et al. (2009); Sedy, J. et al. (2015); Abraha, R. (2020)
IL22	IL-21,IL-22,IL-D110,IL-TIF,ILTIF,TIFIL-23,TIFa,zcyto18	interleukin 22	Inflammatory Cytokines and Receptors	chr3	KAL1288113	McFadden, G. et al. (2009); Sedy, J. et al. (2015); Abraha, R. (2020)
IL22RA1	CRF2-9,IL22R,IL22R1	interleukin 22 receptor subunit alpha 1	Inflammatory Cytokines and Receptors	chr2	KAL1287148	McFadden, G. et al. (2009); Sedy, J. et al. (2015); Abraha, R. (2020)
IL22RA2	CRF2-10,CRF2-S1,CRF2X,IL-22BP,IL-22R-alpha-2,IL-22RA2,ZCYTOR16	interleukin 22 receptor subunit alpha 2	Inflammatory Cytokines and Receptors	chr14	KAL1288385	McFadden, G. et al. (2009); Sedy, J. et al. (2015); Abraha, R. (2020)
IL25	IL17E	interleukin 25	Inflammatory Cytokines and Receptors	chr13	KAL1287249	McFadden, G. et al. (2009); Sedy, J. et al. (2015); Abraha, R. (2020)
IL2RA	CD25,IDDM10,IL2R,IMD41,TCGFR,p55	interleukin 2 receptor subunit alpha	Inflammatory Cytokines and Receptors	chr18	KAL1287367	McFadden, G. et al. (2009); Sedy, J. et al. (2015); Abraha, R. (2020)
IL2RB	CD122,IL15RB,IMD63,P70-75	interleukin 2 receptor subunit beta	Inflammatory Cytokines and Receptors	chr3	KAL1288116	McFadden, G. et al. (2009); Sedy, J. et al. (2015); Abraha, R. (2020)
IL2RG	CD132,CIDX,IL-2RG,IMD4,P64,SCIDX,SCIDX1	interleukin 2 receptor subunit gamma	Inflammatory Cytokines and Receptors	chrX	KAL1286704	McFadden, G. et al. (2009); Sedy, J. et al. (2015); Abraha, R. (2020)
IL4	BCGF-1,BCGF1,BSF-1,BSF1,IL-4	interleukin 4	Inflammatory Cytokines and Receptors	chr8	KAL1287072	McFadden, G. et al. (2009); Sedy, J. et al. (2015); Abraha, R. (2020)
IL4R	CD124,IL-4RA,IL4RA	interleukin 4 receptor	Inflammatory Cytokines and Receptors	chr3	KAL1287479	McFadden, G. et al. (2009); Sedy, J. et al. (2015); Abraha, R. (2020)
IL5	EDF,IL-5,TRF	interleukin 5	Inflammatory Cytokines and Receptors	chr8	KAL1287073	McFadden, G. et al. (2009); Sedy, J. et al. (2015); Abraha, R. (2020)
IL5RA	CD125,CDw125,HSIL5R3,IL5R	interleukin 5 receptor subunit alpha	Inflammatory Cytokines and Receptors	chr6	KAL1287804	McFadden, G. et al. (2009); Sedy, J. et al. (2015); Abraha, R. (2020)
IL6	BSF-2,BSF2,CDF,HGF,HSF,IFN-beta-2,IFNB2,IL-6	interleukin 6	Inflammatory Cytokines and Receptors	chr12	KAL1288354	McFadden, G. et al. (2009); Sedy, J. et al. (2015); Abraha, R. (2020)
IL6R	CD126,HIES5,IL-1Ra,IL-6R,IL-6R-1,IL-6RA,IL6Q,IL6QTL,IL6RA,IL6RQ,gp80	interleukin 6 receptor	Inflammatory Cytokines and Receptors	chr9	KAL1286730	McFadden, G. et al. (2009); Sedy, J. et al. (2015); Abraha, R. (2020)
IL6ST	CD130,CDW130,GP130,HIES4,HIES4A,HIES4B,IL-6RB,IMD94,STWS2,sGP130	interleukin 6 cytokine family signal transducer	Inflammatory Cytokines and Receptors	chr22	KAL1288319	McFadden, G. et al. (2009); Sedy, J. et al. (2015); Abraha, R. (2020)
Interferon Pathway
IFNA1		interferon alpha 3	Interferon Pathway	chr10	KAL1286370
IFNA2		interferon alpha 3	Interferon Pathway	chr10	KAL1286361
IFNA3		interferon alpha 3	Interferon Pathway	chr10	KAL1286362
IFNAR1	AVP,IFN-alpha-REC,IFNAR,IFNBR,IFRC,IMD106	interferon alpha and beta receptor subunit 1	Interferon Pathway	chr1	KAL1286550	McNab, F. et al. (2015)
IFNAR2	IFN-R,IFN-R-2,IFN-alpha-REC,IFNABR,IFNARB,IMD45	interferon alpha and beta receptor subunit 2	Interferon Pathway	chr1	KAL1286551	McNab, F. et al. (2015)
IFNB1	IFB,IFF,IFN-beta,IFNB	interferon beta 1	Interferon Pathway	chr10	KAL1287444	McNab, F. et al. (2015)
IFNE	IFN-E,IFNE1,IFNT1,INFE1,PRO655	interferon epsilon	Interferon Pathway	chr10	KAL1287280	McNab, F. et al. (2015)
IFNG	IFG,IFI,IMD69	interferon gamma	Interferon Pathway	chr3	KAL1288112	McNab, F. et al. (2015)
IFNGR1	CD119,IFNGR,IMD27A,IMD27B	interferon gamma receptor 1	Interferon Pathway	chr14	KAL1288382	McNab, F. et al. (2015)
IFNGR2	AF-1,IFGR2,IFNGT1,IMD28	interferon gamma receptor 2	Interferon Pathway	chr1	KAL1286552	McNab, F. et al. (2015)
IFNK	IFNT1,INFE1	interferon kappa	Interferon Pathway	chr10	KAL1287281	McNab, F. et al. (2015)
IFNLR1	CRF2/12,IFNLR,IL-28R1,IL28RA,LICR2	interferon lambda receptor 1	Interferon Pathway	chr2	KAL1287147	McNab, F. et al. (2015)
IFNT1		interferon tau 1	Interferon Pathway	chr10	KAL1286371
IFNT2		interferon tau 2	Interferon Pathway	chr10	KAL1286372
IFNT3		interferon tau 3	Interferon Pathway	chr10	KAL1286373
IFRD1	PC4,TIS7	interferon related developmental regulator 1	Interferon Pathway	chr12	KAL1288353	McNab, F. et al. (2015)
IRF1	IRF-1,MAR	interferon regulatory factor 1	Interferon Pathway	chr8	KAL1287074	McNab, F. et al. (2015)
IRF2	IRF-2	interferon regulatory factor 2	Interferon Pathway	chr4	KAL1287409	McNab, F. et al. (2015)
IRF2BP1		interferon regulatory factor 2 binding protein 1	Interferon Pathway	chr15	KAL1286769	McNab, F. et al. (2015)
IRF2BP2	CVID14	interferon regulatory factor 2 binding protein 2	Interferon Pathway	chr6	KAL1287784	McNab, F. et al. (2015)
IRF2BPL	C14orf4,EAP1,NEDAMSS	interferon regulatory factor 2 binding protein like	Interferon Pathway	chr13	KAL1287051	McNab, F. et al. (2015)
IRF3	IIAE7	interferon regulatory factor 3	Interferon Pathway	chr15	KAL1286770	McNab, F. et al. (2015)
IRF4	LSIRF,MUM1,NF-EM5,SHEP8	interferon regulatory factor 4	Interferon Pathway	chr2	KAL1287226	McNab, F. et al. (2015)
IRF5	SLEB10	interferon regulatory factor 5	Interferon Pathway	chr12	KAL1288356	McNab, F. et al. (2015)
IRF6	LPS,OFC6,PIT,PPS,PPS1,VWS,VWS1	interferon regulatory factor 6	Interferon Pathway	chr11	KAL1287038	McNab, F. et al. (2015)
IRF7	IMD39,IRF-7,IRF-7H,IRF7A,IRF7B,IRF7C,IRF7H	interferon regulatory factor 7	Interferon Pathway	chr5	KAL1286920	McNab, F. et al. (2015)
IRF8	H-ICSBP,ICSBP,ICSBP1,IMD32A,IMD32B,IRF-8	interferon regulatory factor 8	Interferon Pathway	chr15	KAL1287935	McNab, F. et al. (2015)
IRF9	IRF-9,ISGF3,ISGF3G,p48	interferon regulatory factor 9	Interferon Pathway	chr13	KAL1287250	McNab, F. et al. (2015)
Interleukin
CXCL8	GCP-1,GCP1,IL8,LECT,LUCT,LYNAP,MDNCF,MONAP,NAF,NAP-1,NAP1,SCYB8	C-X-C motif chemokine ligand 8	Interleukin	chr7	KAL1288267	Esche, C. et al. (2005); Sokol, C. L. & Luster, A. D.(2015)
CXCR1	C-C,C-C-CKR-1,CD128,CD181,CDw128a,CKR-1,CMKAR1,IL8R1,IL8RA,IL8RBA	C-X-C motif chemokine receptor 1	Interleukin	chr2	KAL1287569	Esche, C. et al. (2005); Sokol, C. L. & Luster, A. D.(2015)
CXCR2	CD182,CDw128b,CMKAR2,IL8R2,IL8RA,IL8RB,WHIMS2	C-X-C motif chemokine receptor 2	Interleukin	chr2	KAL1287570	Esche, C. et al. (2005); Sokol, C. L. & Luster, A. D.(2015)
CSF2RB	CD131,CDw131,IL3RB,IL5RB,SMDP5,betaGMR	colony stimulating factor 2 receptor subunit beta	Interleukin	chr3	KAL1288106
IL10	CSIF,GVHDS,IL-10,IL10A,TGIF	interleukin 10	Interleukin	chr11	KAL1286713	McFadden, G. et al. (2009); Sedy, J. et al. (2015); Abraha, R. (2020)
IL10RA	CD210,CD210a,CDW210A,HIL-10R,IL-10R1,IL10R	interleukin 10 receptor subunit alpha	Interleukin	chr19	KAL1287887	McFadden, G. et al. (2009); Sedy, J. et al. (2015); Abraha, R. (2020)
IL10RB	CDW210B,CRF2-4,CRFB4,D21S58,D21S66,IBD25,IL-10R2,IL-10RB	interleukin 10 receptor subunit beta	Interleukin	chr1	KAL1286553	McFadden, G. et al. (2009); Sedy, J. et al. (2015); Abraha, R. (2020)
IL11	AGIF,IL-11	interleukin 11	Interleukin	chr15	KAL1286505	McFadden, G. et al. (2009); Sedy, J. et al. (2015); Abraha, R. (2020)
IL12A	CLMF,IL-12A,NFSK,NKSF1,P35	interleukin 12A	Interleukin	chr1	KAL1288609	McFadden, G. et al. (2009); Sedy, J. et al. (2015); Abraha, R. (2020)
IL12B	CLMF,CLMF2,IL-12B,IMD28,IMD29,NKSF,NKSF2	interleukin 12B	Interleukin	chr8	KAL1288224	McFadden, G. et al. (2009); Sedy, J. et al. (2015); Abraha, R. (2020)
IL12RB1	CD212,IL-12R-BETA1,IL12RB,IMD30	interleukin 12 receptor subunit beta 1	Interleukin	chr8	KAL1286736	McFadden, G. et al. (2009); Sedy, J. et al. (2015); Abraha, R. (2020)
IL12RB2		interleukin 12 receptor subunit beta 2	Interleukin	chr9	KAL1286937	McFadden, G. et al. (2009); Sedy, J. et al. (2015); Abraha, R. (2020)
IL13	IL-13,P600	interleukin 13	Interleukin	chr8	KAL1287070	McFadden, G. et al. (2009); Sedy, J. et al. (2015); Abraha, R. (2020)
IL13RA1	CD213A1,CT19,IL-13Ra,NR4	interleukin 13 receptor subunit alpha 1	Interleukin	chrX	KAL1286407	McFadden, G. et al. (2009); Sedy, J. et al. (2015); Abraha, R. (2020)
IL13RA2	CD213A2,CT19,IL-13R,IL13BP	interleukin 13 receptor subunit alpha 2	Interleukin	chrX	KAL1286380	McFadden, G. et al. (2009); Sedy, J. et al. (2015); Abraha, R. (2020)
IL15	IL-15	interleukin 15	Interleukin	chr1	KAL1288162	McFadden, G. et al. (2009); Sedy, J. et al. (2015); Abraha, R. (2020)
IL15RA	CD215	interleukin 15 receptor subunit alpha	Interleukin	chr18	KAL1287366	McFadden, G. et al. (2009); Sedy, J. et al. (2015); Abraha, R. (2020)
IL17A	CTLA-8,CTLA8,IL-17,IL-17A,IL17,ILA17	interleukin 17A	Interleukin	chr2	KAL1287324	McFadden, G. et al. (2009); Sedy, J. et al. (2015); Abraha, R. (2020)
IL17B	IL-17B,IL-20,NIRF,ZCYTO7	interleukin 17B	Interleukin	chr8	KAL1288225	McFadden, G. et al. (2009); Sedy, J. et al. (2015); Abraha, R. (2020)
IL17C	CX2,IL-17C	interleukin 17C	Interleukin	chr15	KAL1287933	McFadden, G. et al. (2009); Sedy, J. et al. (2015); Abraha, R. (2020)
IL17D	IL-17D	interleukin 17D	Interleukin	chr17	KAL1288242	McFadden, G. et al. (2009); Sedy, J. et al. (2015); Abraha, R. (2020)
IL17F	CANDF6,IL-17F,IL17A,ML-1,ML1	interleukin 17F	Interleukin	chr2	KAL1287325	McFadden, G. et al. (2009); Sedy, J. et al. (2015); Abraha, R. (2020)
IL17RA	CANDF5,CD217,CDw217,IL-17RA,IL17R,IMD51,hIL-17R	interleukin 17 receptor A	Interleukin	chr3	KAL1287012	McFadden, G. et al. (2009); Sedy, J. et al. (2015); Abraha, R. (2020)
IL17RB	CRL4,EVI27,IL17BR,IL17RH1	interleukin 17 receptor B	Interleukin	chr6	KAL1287800	McFadden, G. et al. (2009); Sedy, J. et al. (2015); Abraha, R. (2020)
IL17RC	CANDF9,IL17-RL,IL17RL	interleukin 17 receptor C	Interleukin	chr6	KAL1287801	McFadden, G. et al. (2009); Sedy, J. et al. (2015); Abraha, R. (2020)
IL17RD	HH18,IL-17RD,IL17RLM,SEF	interleukin 17 receptor D	Interleukin	chr6	KAL1287802	McFadden, G. et al. (2009); Sedy, J. et al. (2015); Abraha, R. (2020)
IL17RE		interleukin 17 receptor E	Interleukin	chr6	KAL1287803	McFadden, G. et al. (2009); Sedy, J. et al. (2015); Abraha, R. (2020)
IL17REL		interleukin 17 receptor E like	Interleukin	chr3	KAL1287013	McFadden, G. et al. (2009); Sedy, J. et al. (2015); Abraha, R. (2020)
IL18	IGIF,IL-18,IL-1g,IL1F4	interleukin 18	Interleukin	chr19	KAL1287888	McFadden, G. et al. (2009); Sedy, J. et al. (2015); Abraha, R. (2020)
IL18R1	CD218a,CDw218a,IL-18R-alpha,IL-18Ralpha,IL-1Rrp,IL18RA,IL18Ralpha2,IL1RRP	interleukin 18 receptor 1	Interleukin	chr4	KAL1288469	McFadden, G. et al. (2009); Sedy, J. et al. (2015); Abraha, R. (2020)
IL1A	IL-1 alpha,IL-1A,IL1,IL1-ALPHA,IL1F1	interleukin 1 alpha	Interleukin	chr4	KAL1288471	McFadden, G. et al. (2009); Sedy, J. et al. (2015); Abraha, R. (2020)
IL1B	IL-1,IL1-BETA,IL1F2,IL1beta	interleukin 1 beta	Interleukin	chr4	KAL1288472	McFadden, G. et al. (2009); Sedy, J. et al. (2015); Abraha, R. (2020)
IL1R1	CD121A,CRMO3,D2S1473,IL-1R-alpha,IL-1RT1,IL1R,IL1RA,P80	interleukin 1 receptor type 1	Interleukin	chr4	KAL1288474	McFadden, G. et al. (2009); Sedy, J. et al. (2015); Abraha, R. (2020)
IL1R2	CD121b,CDw121b,IL-1R-2,IL-1RT-2,IL-1RT2,IL1R2c,IL1RB	interleukin 1 receptor type 2	Interleukin	chr4	KAL1288475	McFadden, G. et al. (2009); Sedy, J. et al. (2015); Abraha, R. (2020)
IL22	IL-21,IL-22,IL-D110,IL-TIF,ILTIF,TIFIL-23,TIFa,zcyto18	interleukin 22	Interleukin	chr3	KAL1288113	McFadden, G. et al. (2009); Sedy, J. et al. (2015); Abraha, R. (2020)
IL22RA1	CRF2-9,IL22R,IL22R1	interleukin 22 receptor subunit alpha 1	Interleukin	chr2	KAL1287148	McFadden, G. et al. (2009); Sedy, J. et al. (2015); Abraha, R. (2020)
IL22RA2	CRF2-10,CRF2-S1,CRF2X,IL-22BP,IL-22R-alpha-2,IL-22RA2,ZCYTOR16	interleukin 22 receptor subunit alpha 2	Interleukin	chr14	KAL1288385	McFadden, G. et al. (2009); Sedy, J. et al. (2015); Abraha, R. (2020)
IL25	IL17E	interleukin 25	Interleukin	chr13	KAL1287249	McFadden, G. et al. (2009); Sedy, J. et al. (2015); Abraha, R. (2020)
IL2RA	CD25,IDDM10,IL2R,IMD41,TCGFR,p55	interleukin 2 receptor subunit alpha	Interleukin	chr18	KAL1287367	McFadden, G. et al. (2009); Sedy, J. et al. (2015); Abraha, R. (2020)
IL2RB	CD122,IL15RB,IMD63,P70-75	interleukin 2 receptor subunit beta	Interleukin	chr3	KAL1288116	McFadden, G. et al. (2009); Sedy, J. et al. (2015); Abraha, R. (2020)
IL2RG	CD132,CIDX,IL-2RG,IMD4,P64,SCIDX,SCIDX1	interleukin 2 receptor subunit gamma	Interleukin	chrX	KAL1286704	McFadden, G. et al. (2009); Sedy, J. et al. (2015); Abraha, R. (2020)
IL4	BCGF-1,BCGF1,BSF-1,BSF1,IL-4	interleukin 4	Interleukin	chr8	KAL1287072	McFadden, G. et al. (2009); Sedy, J. et al. (2015); Abraha, R. (2020)
IL4R	CD124,IL-4RA,IL4RA	interleukin 4 receptor	Interleukin	chr3	KAL1287479	McFadden, G. et al. (2009); Sedy, J. et al. (2015); Abraha, R. (2020)
IL5	EDF,IL-5,TRF	interleukin 5	Interleukin	chr8	KAL1287073	McFadden, G. et al. (2009); Sedy, J. et al. (2015); Abraha, R. (2020)
IL5RA	CD125,CDw125,HSIL5R3,IL5R	interleukin 5 receptor subunit alpha	Interleukin	chr6	KAL1287804	McFadden, G. et al. (2009); Sedy, J. et al. (2015); Abraha, R. (2020)
IL6	BSF-2,BSF2,CDF,HGF,HSF,IFN-beta-2,IFNB2,IL-6	interleukin 6	Interleukin	chr12	KAL1288354	McFadden, G. et al. (2009); Sedy, J. et al. (2015); Abraha, R. (2020)
IL6R	CD126,HIES5,IL-1Ra,IL-6R,IL-6R-1,IL-6RA,IL6Q,IL6QTL,IL6RA,IL6RQ,gp80	interleukin 6 receptor	Interleukin	chr9	KAL1286730	McFadden, G. et al. (2009); Sedy, J. et al. (2015); Abraha, R. (2020)
IL6ST	CD130,CDW130,GP130,HIES4,HIES4A,HIES4B,IL-6RB,IMD94,STWS2,sGP130	interleukin 6 cytokine family signal transducer	Interleukin	chr22	KAL1288319	McFadden, G. et al. (2009); Sedy, J. et al. (2015); Abraha, R. (2020)
CD4	CD4mut,IMD79,Leu-3,OKT4D,T4	CD4 molecule	Interleukin	chr3	KAL1287005
EBI3	IL-27B,IL27B,IL35B	Epstein-Barr virus induced 3	Interleukin	chr8	KAL1287068
IL11RA	CRSDA	interleukin 11 receptor subunit alpha	Interleukin	chr10	KAL1288026
IL16	LCF,NIL16,PRIL16,prIL-16	interleukin 16	Interleukin	chr16	KAL1286417
IL19	IL-10C,MDA1,NG.1,ZMDA1	interleukin 19	Interleukin	chr11	KAL1286714
IL1F10	FIL1-theta,FKSG75,IL-1HY2,IL-38,IL1-theta,IL1HY2	interleukin 1 family member 10	Interleukin	chr4	KAL1288473
IL1RL1	DER4,FIT-1,IL33R,ST2,ST2L,ST2V,T1	interleukin 1 receptor like 1	Interleukin	chr4	KAL1288476
IL2	IL-2,TCGF,lymphokine	interleukin 2	Interleukin	chr1	KAL1288163
IL20	IL-20,IL10D,ZCYTO10	interleukin 20	Interleukin	chr11	KAL1286715
IL20RA	CRF2-8,IL-20R-alpha,IL-20R1,IL-20RA	interleukin 20 receptor subunit alpha	Interleukin	chr14	KAL1288384
IL20RB	DIRS1,FNDC6,IL-20R2	interleukin 20 receptor subunit beta	Interleukin	chr1	KAL1288610
IL21	CVID11,IL-21,Za11	interleukin 21	Interleukin	chr1	KAL1288164
IL21R	CD360,IMD56,NILR	interleukin 21 receptor	Interleukin	chr3	KAL1287477
IL23A	IL-23,IL-23A,IL23P19,P19,SGRF	interleukin 23 subunit alpha	Interleukin	chr3	KAL1288114
IL23R	PSORS7	interleukin 23 receptor	Interleukin	chr9	KAL1286938
IL24	C49A,FISP,IL10B,MDA7,MOB5,ST16	interleukin 24	Interleukin	chr11	KAL1286716
IL26	AK155,IL-26	interleukin 26	Interleukin	chr3	KAL1288115
IL27	IL-27,IL-27A,IL27A,IL27p28,IL30,p28	interleukin 27	Interleukin	chr3	KAL1287478
IL27RA	CRL1,IL-27RA,IL27R,TCCR,WSX1,zcytor1	interleukin 27 receptor subunit alpha	Interleukin	chr8	KAL1286869
IL3	IL-3,MCGF,MULTI-CSF	interleukin 3	Interleukin	chr8	KAL1287071
IL31RA	CRL,CRL3,GLM-R,GLMR,GPL,IL-31RA,PLCA2,PRO21384,hGLM-R,zcytoR17	interleukin 31 receptor A	Interleukin	chr22	KAL1288318
IL33	C9orf26,DVS27,IL1F11,NF-HEV,NFEHEV	interleukin 33	Interleukin	chr10	KAL1287445
IL34	C16orf77,IL-34	interleukin 34	Interleukin	chr15	KAL1287934
IL36A	FIL1,FIL1(EPSILON),FIL1E,IL-1F6,IL1(EPSILON),IL1F6	interleukin 36 alpha	Interleukin	chr4	KAL1288477
IL36B	FIL1,FIL1-(ETA),FIL1H,FILI-(ETA),IL-1F8,IL-1H2,IL1-ETA,IL1F8,IL1H2	interleukin 36 beta	Interleukin	chr4	KAL1288478
IL36G	IL-1F9,IL-1H1,IL-1RP2,IL1E,IL1F9,IL1H1,IL1RP2	interleukin 36 gamma	Interleukin	chr4	KAL1288479
IL36RN	FIL1,FIL1(DELTA),FIL1D,IL-36Ra,IL1F5,IL1HY1,IL1L1,IL1RP3,IL36RA,PSORP,PSORS14	interleukin 36 receptor antagonist	Interleukin	chr4	KAL1288480
IL37	FIL1,FIL1(ZETA),FIL1Z,IL-1F7,IL-1H,IL-1H4,IL-1RP1,IL-23,IL-37,IL1F7,IL1H4,IL1RP1	interleukin 37	Interleukin	chr4	KAL1288481
IL3RA	CD123,IL-3R-alpha,IL3R,IL3RAY,IL3RX,IL3RY,hIL-3Ra	interleukin 3 receptor subunit alpha	Interleukin	chrY	KAL1286808
IL7	IL-7	interleukin 7	Interleukin	chr21	KAL1288298
IL7R	CD127,CDW127,IL-7R-alpha,IL-7Ralpha,IL7RA,IL7Ralpha,ILRA,IMD104,lnc-IL7R,sIL-7R	interleukin 7 receptor	Interleukin	chr22	KAL1288320
IL9	HP40,IL-9,P40	interleukin 9	Interleukin	chr8	KAL1288226
IL9R	CD129,IL-9R	interleukin 9 receptor	Interleukin	chr3	KAL1286532
TXLNA	IL14,TXLN	taxilin alpha	Interleukin	chr2	KAL1287156
Janus and other kinases
IRAK1	IRAK,pelle	interleukin 1 receptor associated kinase 1	Janus and other kinases	chrX	KAL1286446	Bousoik, E. & Alibadi, H. M. (2018)
IRAK1BP1	AIP70,SIMPL	interleukin 1 receptor associated kinase 1 binding protein 1	Janus and other kinases	chr14	KAL1286883	Bousoik, E. & Alibadi, H. M. (2018)
IRAK2	IRAK-2	interleukin 1 receptor associated kinase 2	Janus and other kinases	chr6	KAL1287806	Bousoik, E. & Alibadi, H. M. (2018)
IRAK3	ASRT5,IRAKM	interleukin 1 receptor associated kinase 3	Janus and other kinases	chr3	KAL1288117	Bousoik, E. & Alibadi, H. M. (2018)
IRAK4	IMD67,IPD1,IRAK-4,NY-REN-64,REN64	interleukin 1 receptor associated kinase 4	Janus and other kinases	chr3	KAL1286989	Bousoik, E. & Alibadi, H. M. (2018)
JAK1	AIIDE,JAK1A,JAK1B,JTK3	Janus kinase 1	Janus and other kinases	chr9	KAL1286939	Bousoik, E. & Alibadi, H. M. (2018)
JAK2	JTK10	Janus kinase 2	Janus and other kinases	chr10	KAL1287446	Bousoik, E. & Alibadi, H. M. (2018)
JAK3	JAK-3,JAK3_HUMAN,JAKL,L-JAK,LJAK	Janus kinase 3	Janus and other kinases	chr8	KAL1286737	Bousoik, E. & Alibadi, H. M. (2018)
RIPK1	AIEFL,IMD57,RIP,RIP-1,RIP1	receptor interacting serine/threonine kinase 1	Janus and other kinases	chr2	KAL1287230
RIPK2	CARD3,CARDIAK,CCK,GIG30,RICK,RIP2	receptor interacting serine/threonine kinase 2	Janus and other kinases	chr21	KAL1288301
TBK1	FTDALS4,IIAE8,NAK,T2K	TANK binding kinase 1	Janus and other kinases	chr3	KAL1288138
TYK2	IMD35,JTK1	tyrosine kinase 2	Janus and other kinases	chr8	KAL1286878	Bousoik, E. & Alibadi, H. M. (2018)
Mitogen-activated protein (MAP) Kinases
MAP2K1	CFC3,MAPKK1,MEK1,MEL,MKK1,PRKMK1	mitogen-activated protein kinase kinase 1	MAP Kinases	chr13	KAL1287252	Arthur & Ley (2013)
MAP2K2	CFC4,MAPKK2,MEK2,MKK2,PRKMK2	mitogen-activated protein kinase kinase 2	MAP Kinases	chr8	KAL1287075	Arthur & Ley (2013)
MAP2K3	MAPKK3,MEK3,MKK3,PRKMK3,SAPKK-2,SAPKK2	mitogen-activated protein kinase kinase 3	MAP Kinases	chr20	KAL1287727	Arthur & Ley (2013)
MAP2K4	JNKK,JNKK1,MAPKK4,MEK4,MKK4,PRKMK4,SAPKK-1,SAPKK1,SEK1,SERK1,SKK1	mitogen-activated protein kinase kinase 4	MAP Kinases	chr20	KAL1287728	Arthur & Ley (2013)
MAP2K5	HsT17454,MAPKK5,MEK5,PRKMK5	mitogen-activated protein kinase kinase 5	MAP Kinases	chr13	KAL1287253	Arthur & Ley (2013)
MAP2K6	MAPKK6,MEK6,MKK6,PRKMK6,SAPKK-3,SAPKK3	mitogen-activated protein kinase kinase 6	MAP Kinases	chr20	KAL1287110	Arthur & Ley (2013)
MAP2K7	JNKK2,MAPKK7,MEK,MEK 7,MKK7,PRKMK7,SAPKK-4,SAPKK4	mitogen-activated protein kinase kinase 7	MAP Kinases	chr8	KAL1286871	Arthur & Ley (2013)
MAP3K1	MAPKKK1,MEKK,MEKK 1,MEKK1,SRXY6	mitogen-activated protein kinase kinase kinase 1	MAP Kinases	chr22	KAL1288324	Arthur & Ley (2013)
MAP3K10	MEKK10,MLK2,MST	mitogen-activated protein kinase kinase kinase 10	MAP Kinases	chr15	KAL1287936	Arthur & Ley (2013)
MAP3K11	MEKK11,MLK-3,MLK3,PTK1,SPRK	mitogen-activated protein kinase kinase kinase 11	MAP Kinases	chr5	KAL1286922	Arthur & Ley (2013)
MAP3K12	DLK,HP09298,MEKK12,MUK,ZPK,ZPKP1	mitogen-activated protein kinase kinase kinase 12	MAP Kinases	chr3	KAL1286993	Arthur & Ley (2013)
MAP3K13	LZK,MEKK13,MLK	mitogen-activated protein kinase kinase kinase 13	MAP Kinases	chr1	KAL1288618	Arthur & Ley (2013)
MAP3K14	FTDCR1B,HS,HSNIK,IMD112,NIK	mitogen-activated protein kinase kinase kinase 14	MAP Kinases	chr20	KAL1287111	Arthur & Ley (2013)
MAP3K15	ASK3,bA723P2.3	mitogen-activated protein kinase kinase kinase 15	MAP Kinases	chrX	KAL1286802	Arthur & Ley (2013)
MAP3K19	RCK,YSK4	mitogen-activated protein kinase kinase kinase 19	MAP Kinases	chr2	KAL1287621	Arthur & Ley (2013)
MAP3K2	MEKK2,MEKK2B	mitogen-activated protein kinase kinase kinase 2	MAP Kinases	chr2	KAL1287840	Arthur & Ley (2013)
MAP3K20	AZK,CNM6,MLK7,MLT,MLTK,MLTKalpha,MLTKbeta,MRK,SFMMP,ZAK,mlklak,pk	mitogen-activated protein kinase kinase kinase 20	MAP Kinases	chr2	KAL1287841	Arthur & Ley (2013)
MAP3K21	MLK4,dJ862P8.3	mitogen-activated protein kinase kinase kinase 21	MAP Kinases	chr6	KAL1287786	Arthur & Ley (2013)
MAP3K3	MAPKKK3,MEKK3	mitogen-activated protein kinase kinase kinase 3	MAP Kinases	chr20	KAL1287112	Arthur & Ley (2013)
MAP3K4	MAPKKK4,MEKK 4,MEKK4,MTK1,PRO0412	mitogen-activated protein kinase kinase kinase 4	MAP Kinases	chr14	KAL1288390	Arthur & Ley (2013)
MAP3K5	ASK1,MAPKKK5,MEKK5	mitogen-activated protein kinase kinase kinase 5	MAP Kinases	chr14	KAL1288391	Arthur & Ley (2013)
MAP3K6	ASK2,MAPKKK6,MEKK6	mitogen-activated protein kinase kinase kinase 6	MAP Kinases	chr2	KAL1287150	Arthur & Ley (2013)
MAP3K7	CSCF,FMD2,MEKK7,TAK1,TGF1a	mitogen-activated protein kinase kinase kinase 7	MAP Kinases	chr14	KAL1288392	Arthur & Ley (2013)
MAP3K7CL	C21orf7,HC21ORF7,TAK1L,TAKL,TAKL-1,TAKL-2,TAKL-4	MAP3K7 C-terminal like	MAP Kinases	chr1	KAL1288619	Arthur & Ley (2013)
MAP3K8	AURA2,COT,EST,ESTF,MEKK8,TPL2,Tpl-2,c-COT	mitogen-activated protein kinase kinase kinase 8	MAP Kinases	chr18	KAL1287540	Arthur & Ley (2013)
MAP3K9	MEKK9,MLK1,PRKE1	mitogen-activated protein kinase kinase kinase 9	MAP Kinases	chr13	KAL1288191	Arthur & Ley (2013)
MAP4K1	HPK1	mitogen-activated protein kinase kinase kinase kinase 1	MAP Kinases	chr15	KAL1287937	Arthur & Ley (2013)
MAP4K2	BL44,GCK,RAB8IP	mitogen-activated protein kinase kinase kinase kinase 2	MAP Kinases	chr5	KAL1286923	Arthur & Ley (2013)
MAP4K3	GLK,MAPKKKK3,MEKKK 3,MEKKK3,RAB8IPL1	mitogen-activated protein kinase kinase kinase kinase 3	MAP Kinases	chr4	KAL1288488	Arthur & Ley (2013)
MAP4K4	FLH21957,HEL-S-31,HGK,MEKKK4,NIK	mitogen-activated protein kinase kinase kinase kinase 4	MAP Kinases	chr4	KAL1288489	Arthur & Ley (2013)
MAP4K5	GCKR,KHS,KHS1,MAPKKKK5	mitogen-activated protein kinase kinase kinase kinase 5	MAP Kinases	chr13	KAL1288192	Arthur & Ley (2013)
MAPK1	ERK,ERK-2,ERK2,ERT1,MAPK2,NS13,P42MAPK,PRKM1,PRKM2,p38,p40,p41,p41mapk,p42-MAPK	mitogen-activated protein kinase 1	MAP Kinases	chr1	KAL1288167	Arthur & Ley (2013)
MAPK10	JNK3,JNK3A,PRKM10,SAPK1b,p493F12,p54bSAPK	mitogen-activated protein kinase 10	MAP Kinases	chr7	KAL1288275	Arthur & Ley (2013)
MAPK11	P38B,P38BETA2,PRKM11,SAPK2,SAPK2B,p38-2,p38Beta	mitogen-activated protein kinase 11	MAP Kinases	chr3	KAL1287019	Arthur & Ley (2013)
MAPK12	ERK-6,ERK3,ERK6,MAPK 12,P38GAMMA,PRKM12,SAPK-3,SAPK3	mitogen-activated protein kinase 12	MAP Kinases	chr3	KAL1287020	Arthur & Ley (2013)
MAPK13	MAPK 13,MAPK-13,PRKM13,SAPK4,p38delta	mitogen-activated protein kinase 13	MAP Kinases	chr2	KAL1287327	Arthur & Ley (2013)
MAPK14	CSBP,CSBP1,CSBP2,CSPB1,EXIP,Mxi2,PRKM14,PRKM15,RK,SAPK2A,p38,p38ALPHA	mitogen-activated protein kinase 14	MAP Kinases	chr2	KAL1287328	Arthur & Ley (2013)
MAPK15	ERK7,ERK8	mitogen-activated protein kinase 15	MAP Kinases	chr21	KAL1287362	Arthur & Ley (2013)
MAPK3	ERK-1,ERK1,ERT2,HS44KDAP,HUMKER1A,P44ERK1,P44MAPK,PRKM3,p44-ERK1,p44-MAPK	mitogen-activated protein kinase 3	MAP Kinases	chr3	KAL1287484	Arthur & Ley (2013)
MAPK4	ERK-4,ERK4,PRKM4,p63-MAPK,p63MAPK	mitogen-activated protein kinase 4	MAP Kinases	chr5	KAL1287388	Arthur & Ley (2013)
MAPK6	ERK3,HsT17250,PRKM6,p97MAPK	mitogen-activated protein kinase 6	MAP Kinases	chr13	KAL1288193	Arthur & Ley (2013)
MAPK7	BMK1,ERK4,ERK5,PRKM7	mitogen-activated protein kinase 7	MAP Kinases	chr20	KAL1287729	Arthur & Ley (2013)
MAPK8	JNK,JNK-46,JNK1,JNK1A2,JNK21B1/2,PRKM8,SAPK1,SAPK1c	mitogen-activated protein kinase 8	MAP Kinases	chr6	KAL1287787	Arthur & Ley (2013)
MAPK9	JNK-55,JNK2,JNK2A,JNK2ALPHA,JNK2B,JNK2BETA,PRKM9,SAPK,SAPK1a,p54a,p54aSAPK	mitogen-activated protein kinase 9	MAP Kinases	chr8	KAL1286738	Arthur & Ley (2013)
MAPKAP1	JC310,MIP1,SIN1,SIN1b,SIN1g	MAPK associated protein 1	MAP Kinases	chr4	KAL1288490	Arthur & Ley (2013)
MAPKAPK2	MAPKAP-K2,MK-2,MK2	MAPK activated protein kinase 2	MAP Kinases	chr11	KAL1286717	Arthur & Ley (2013)
MAPKAPK3	3PK,MAPKAP-K3,MAPKAP3,MAPKAPK-3,MDPT3,MK-3,MK3	MAPK activated protein kinase 3	MAP Kinases	chr6	KAL1287808	Arthur & Ley (2013)
MAPKAPK5	MAPKAP-K5,MK-5,MK5,NCFD,PRAK	MAPK activated protein kinase 5	MAP Kinases	chr1	KAL1288168	Arthur & Ley (2013)
MAPKBP1	JNKBP-1,JNKBP1,NPHP20	mitogen-activated protein kinase binding protein 1	MAP Kinases	chr13	KAL1288194	Arthur & Ley (2013)
TAB1	3'-Tab1,MAP3K7IP1	TGF-beta activated kinase 1 (MAP3K7) binding protein 1	MAP Kinases	chr3	KAL1287025	Arthur & Ley (2013)
TAB2	CHTD2,MAP3K7IP2,TAB-2	TGF-beta activated kinase 1 (MAP3K7) binding protein 2	MAP Kinases	chr14	KAL1288405	Arthur & Ley (2013)
TAB3	MAP3K7IP3,NAP1	TGF-beta activated kinase 1 (MAP3K7) binding protein 3	MAP Kinases	chrX	KAL1286820	Arthur & Ley (2013)
TAOK1	DDIB,KFC-B,MAP3K16,MARKK,PSK-2,PSK2,TAO1,hKFC-B,hTAOK1	TAO kinase 1	MAP Kinases	chr20	KAL1287757	Arthur & Ley (2013)
TAOK2	MAP3K17,PSK,PSK1,PSK1-BETA,TAO1,TAO2,Tao2beta	TAO kinase 2	MAP Kinases	chr3	KAL1287495	Arthur & Ley (2013)
TAOK3	DPK,JIK,MAP3K18,hKFC-A	TAO kinase 3	MAP Kinases	chr1	KAL1288175	Arthur & Ley (2013)
Pattern Recognition Receptors
CD209	CDSIGN,CLEC4L,DC-SIGN,DC-SIGN1,hDC-SIGN	CD209 molecule	Pattern Recognition Receptors	chr8	KAL1286854
CLEC12A	CD371,CLL-1,CLL1,DCAL-2,MICL	C-type lectin domain family 12 member A	Pattern Recognition Receptors	chr3	KAL1288097	Bermejo-Jambrina et al. (2018)
CLEC1A	CLEC-1,CLEC1	C-type lectin domain family 1 member A	Pattern Recognition Receptors	chr3	KAL1288098	Bermejo-Jambrina et al. (2018)
CLEC1B	1810061I13Rik,CLEC2,CLEC2B,PRO1384,QDED721	C-type lectin domain family 1 member B	Pattern Recognition Receptors	chr3	KAL1288099	Bermejo-Jambrina et al. (2018)
CLEC4A	CD367,CLECSF6,DCIR,DDB27,HDCGC13P,LLIR,hDCIR	C-type lectin domain family 4 member A	Pattern Recognition Receptors	chr3	KAL1288100
CLEC4E	CLECSF9,MINCLE	C-type lectin domain family 4 member E	Pattern Recognition Receptors	chr3	KAL1288102	Bermejo-Jambrina et al. (2018)
CLEC4G	DTTR431,LP2698,LSECtin,UNQ431	C-type lectin domain family 4 member G	Pattern Recognition Receptors	chr8	KAL1286857	Bermejo-Jambrina et al. (2018)
CLEC5A	CLECSF5,MDL-1,MDL1	C-type lectin domain containing 5A	Pattern Recognition Receptors	chr12	KAL1287060	Bermejo-Jambrina et al. (2018)
CLEC6A	CLEC4N,CLECSF10,dectin-2,hDECTIN-2	C-type lectin domain containing 6A	Pattern Recognition Receptors	chr3	KAL1288103
CLEC7A	BGR,CANDF4,CD369,CLECSF12,DECTIN1,SCARE2	C-type lectin domain containing 7A	Pattern Recognition Receptors	chr3	KAL1288104	Bermejo-Jambrina et al. (2018)
CLEC9A	CD370,DNGR-1,DNGR1,UNQ9341	C-type lectin domain containing 9A	Pattern Recognition Receptors	chr3	KAL1288105	Bermejo-Jambrina et al. (2018)
DHX36	DDX36,G4R1,MLEL1,RHAU	DEAH-box helicase 36	Pattern Recognition Receptors	chr1	KAL1288598	Rehwinkel & Gack (2020)
RIGI	DDX58,RIG-I,RIG1,RLR-1,SGMRT2	RNA sensor RIG-I	Pattern Recognition Receptors	chr10	KAL1287283
DHX58	D11LGP2,D11lgp2e,LGP2,RLR-3	DExH-box helicase 58	Pattern Recognition Receptors	chr20	KAL1286474	Kawai, T. & Akira, S. (2006)
DHX9	DDX9,LKP,NDH2,NDHII,RHA	DExH-box helicase 9	Pattern Recognition Receptors	chr11	KAL1287037	Rehwinkel & Gack (2020)
IFIH1	AGS7,Hlcd,IDDM19,IMD95,MDA-5,MDA5,RLR-2,SGMRT1	interferon induced with helicase C domain 1	Pattern Recognition Receptors	chr2	KAL1287835	Kawai & Akira (2006)
MAVS	CARDIF,IPS-1,IPS1,VISA	mitochondrial antiviral signaling protein	Pattern Recognition Receptors	chr18	KAL1287541	Chen, H. & Jiang, Z. (2013)
NLRC3	CLR16.2,NOD3	NLR family CARD domain containing 3	Pattern Recognition Receptors	chr3	KAL1287486	Franchi et al. (2009); Zheng et al. (2020)
NLRC4	AIFEC,CARD12,CLAN,CLAN1,CLANA,CLANB,CLANC,CLAND,CLR2.1,FCAS4,IPAF	NLR family CARD domain containing 4	Pattern Recognition Receptors	chr4	KAL1288493
NLRC5	CLR16.1,NOD27,NOD4	NLR family CARD domain containing 5	Pattern Recognition Receptors	chr15	KAL1287941	Franchi et al. (2009); Zheng et al. (2020)
NLRP1	AIADK,CARD7,CIDED,CLR17.1,DEFCAP,DEFCAP-L/S,JRRP,MSPC,NAC,NALP1,PP1044,SLEV1,VAMAS1	NLR family pyrin domain containing 1	Pattern Recognition Receptors	chr20	KAL1287737	Franchi et al. (2009); Zheng et al. (2020)
NLRP12	CLR19.3,FCAS2,NALP12,PAN6,PYPAF7,RNO,RNO2	NLR family pyrin domain containing 12	Pattern Recognition Receptors	chr15	KAL1286516	Franchi et al. (2009); Zheng et al. (2020)
NLRP13	CLR19.7,NALP13,NOD14,PAN13	NLR family pyrin domain containing 13	Pattern Recognition Receptors	chr15	KAL1286517	Franchi et al. (2009); Zheng et al. (2020)
NLRP14	CLR11.2,GC-LRR,NALP14,NOD5,PAN8	NLR family pyrin domain containing 14	Pattern Recognition Receptors	chr19	KAL1287893	Franchi et al. (2009); Zheng et al. (2020)
NLRP2	CLR19.9,NALP2,NBS1,OZEMA18,PAN1,PYPAF2	NLR family pyrin domain containing 2	Pattern Recognition Receptors	chr15	KAL1286518	Franchi et al. (2009); Zheng et al. (2020)
NLRP3	AGTAVPRL,AII,AVP,C1orf7,CIAS1,CLR1.1,DFNA34,FCAS,FCAS1,FCU,KEFH,MWS,NALP3,PYPAF1	NLR family pyrin domain containing 3	Pattern Recognition Receptors	chr8	KAL1288227	Franchi et al. (2009); Zheng et al. (2020)
NLRP5	CLR19.8,MATER,NALP5,OZEMA19,PAN11,PYPAF8	NLR family pyrin domain containing 5	Pattern Recognition Receptors	chr15	KAL1286519	Franchi et al. (2009); Zheng et al. (2020)
NLRP6	AVR,CLR11.4,NALP6,NAVR,NAVR/AVR,PAN3,PYPAF5	NLR family pyrin domain containing 6	Pattern Recognition Receptors	chr5	KAL1286925	Franchi et al. (2009); Zheng et al. (2020)
NLRP8	CLR19.2,NALP8,NOD16,PAN4	NLR family pyrin domain containing 8	Pattern Recognition Receptors	chr15	KAL1286520	Franchi et al. (2009); Zheng et al. (2020)
NLRX1	CLR11.3,DLNB26,NOD26,NOD5,NOD9	NLR family member X1	Pattern Recognition Receptors	chr19	KAL1287894	Franchi et al. (2009); Zheng et al. (2020)
NOD1	CARD4,CLR7.1,NLRC1,hNod1	nucleotide binding oligomerization domain containing 1	Pattern Recognition Receptors	chr12	KAL1288359	Franchi et al. (2009)
NOD2	ACUG,BLAU,BLAUS,CARD15,CD,CLR16.3,IBD1,NLRC2,NOD2B,PSORAS1,YAOS	nucleotide binding oligomerization domain containing 2	Pattern Recognition Receptors	chr15	KAL1287942	Franchi et al. (2009)
OLR1	CLEC8A,LOX1,LOXIN,SCARE1,SLOX1	oxidized low density lipoprotein receptor 1	Pattern Recognition Receptors	chr3	KAL1288126	Bermejo-Jambrina et al. (2018)
TLR1	CD281,TIL,TIL. LPRS5,rsc786	toll like receptor 1	Pattern Recognition Receptors	chr7	KAL1288282	Kawai, T. & Akira, S. (2011)
TLR10	CD290	toll like receptor 10	Pattern Recognition Receptors	chr7	KAL1288283	Kawai, T. & Akira, S. (2011)
TLR2	CD282,TIL4	toll like receptor 2	Pattern Recognition Receptors	chr1	KAL1286936	Kawai, T. & Akira, S. (2011)
TLR3	CD283,IIAE2,IMD83	toll like receptor 3	Pattern Recognition Receptors	chr4	KAL1287412	Kawai, T. & Akira, S. (2011)
TLR4	ARMD10,CD284,TLR-4,TOLL	toll like receptor 4	Pattern Recognition Receptors	chr10	KAL1288035	Kawai, T. & Akira, S. (2011)
TLR5	MELIOS,SLE1,SLEB1,TIL3	toll like receptor 5	Pattern Recognition Receptors	chr11	KAL1288066	Kawai, T. & Akira, S. (2011)
TLR6	CD286	toll like receptor 6	Pattern Recognition Receptors	chr7	KAL1288284	Kawai, T. & Akira, S. (2011)
TLR7	IMD74,SLEB17,TLR7-like	toll like receptor 7	Pattern Recognition Receptors	chrX	KAL1286564	Kawai, T. & Akira, S. (2011)
TLR8	CD288,IMD98,TLR-8,hTLR8	toll like receptor 8	Pattern Recognition Receptors	chrX	KAL1286565	Kawai, T. & Akira, S. (2011)
TLR9	CD289	toll like receptor 9	Pattern Recognition Receptors	chr6	KAL1287817	Kawai, T. & Akira, S. (2011)
ZBP1	C20orf183,DAI,DLM-1,DLM1	Z-DNA binding protein 1	Pattern Recognition Receptors	chr18	KAL1287555
TNF Pathway
CD27	S152,S152. LPFS2,T14,TNFRSF7,Tp55	CD27 molecule	TNF Pathway	chr3	KAL1287004
CD40	Bp50,CDW40,TNFRSF5,p50	CD40 molecule	TNF Pathway	chr18	KAL1287266
CD40LG	CD154,CD40L,HIGM1,IGM,IMD3,T-BAM,TNFSF5,TRAP,gp39,hCD40L	CD40 ligand	TNF Pathway	chrX	KAL1286444
CD70	CD27-L,CD27L,CD27LG,LPFS3,TNFSF7,TNLG8A	CD70 molecule	TNF Pathway	chr8	KAL1287067
FAS	ALPS1A,APO-1,APT1,CD95,FAS1,FASTM,TNFRSF6	Fas cell surface death receptor	TNF Pathway	chr23	KAL1287969
FASLG	ALPS1B,APT1LG1,APTL,CD178,CD95-L,CD95L,FASL,TNFSF6,TNLG1A	Fas ligand	TNF Pathway	chr11	KAL1288053
LTA	LT,TNFB,TNFSF1,TNLG1E	lymphotoxin alpha	TNF Pathway	chr2	KAL1286623
LTB	TNFC,TNFSF3,TNLG1C,p33	lymphotoxin beta	TNF Pathway	chr2	KAL1286624
LTBR	D12S370,LT-BETA-R,TNF-R-III,TNFCR,TNFR-RP,TNFR2-RP,TNFR3,TNFRSF3	lymphotoxin beta receptor	TNF Pathway	chr3	KAL1287018
NGFR	CD271,Gp80-LNGFR,TNFRSF16,p75(NTR),p75NTR	nerve growth factor receptor	TNF Pathway	chr20	KAL1287736
TNF	DIF,TNF-alpha,TNFA,TNFSF2,TNLG1F	tumor necrosis factor	TNF Pathway	chr2	KAL1286667
TNFRSF11A	CD265,FEO,LOH18CR1,ODFR,OFE,OPTB7,OSTS,PDB2,RANK,TRANCE-R,TRANCER	TNF receptor superfamily member 11a	TNF Pathway	chr5	KAL1287397
TNFRSF13B	CD267,CVID,CVID2,IGAD2,RYZN,TACI,TNFRSF14B	TNF receptor superfamily member 13B	TNF Pathway	chr20	KAL1287761
TNFRSF17	BCM,BCMA,CD269,TNFRSF13A	TNF receptor superfamily member 17	TNF Pathway	chr3	KAL1287499
TNFRSF18	AITR,CD357,ENERGEN,GITR,GITR-D	TNF receptor superfamily member 18	TNF Pathway	chr11	KAL1288067
TNFRSF19	TAJ,TAJ-alpha,TRADE,TROY	TNF receptor superfamily member 19	TNF Pathway	chr17	KAL1288248
TNFRSF1A	CD120a,FPF,TBP1,TNF-R,TNF-R-I,TNF-R55,TNFAR,TNFR1,TNFR55,TNFR60,p55,p55-R,p60	TNF receptor superfamily member 1A	TNF Pathway	chr3	KAL1287027	Patel et al. (2010)
TNFRSF1B	CD120b,TBPII,TNF-R-II,TNF-R75,TNFBR,TNFR1B,TNFR2,TNFR80,p75,p75TNFR	TNF receptor superfamily member 1B	TNF Pathway	chr11	KAL1288068	Patel et al. (2010)
TNFRSF21	BM-018,CD358,DR6	TNF receptor superfamily member 21	TNF Pathway	chr2	KAL1287344
TNFRSF25	APO-3,DDR3,DR3,GEF720,LARD,PLEKHG5,TNFRSF12,TR3,TRAMP,WSL-1,WSL-LR	TNF receptor superfamily member 25	TNF Pathway	chr11	KAL1288069
TNFRSF4	ACT35,CD134,IMD16,OX40,TXGP1L	TNF receptor superfamily member 4	TNF Pathway	chr11	KAL1288070
TNFRSF8	CD30,D1S166E,Ki-1	TNF receptor superfamily member 8	TNF Pathway	chr11	KAL1288071
TNFRSF9	4-1BB,CD137,CDw137,ILA,IMD109	TNF receptor superfamily member 9	TNF Pathway	chr11	KAL1288072
TNFSF10	APO2L,Apo-2L,CD253,TANCR,TL2,TNLG6A,TRAIL	TNF superfamily member 10	TNF Pathway	chr1	KAL1288647
TNFSF11	CD254,ODF,OPGL,OPTB2,RANKL,TNLG6B,TRANCE,hRANKL2,sOdf	TNF superfamily member 11	TNF Pathway	chr17	KAL1288249
TNFSF12	APO3L,DR3LG,TNLG4A,TWEAK	TNF superfamily member 12	TNF Pathway	chr20	KAL1287762
TNFSF12-TNFSF13	TWE-PRIL	TNFSF12-TNFSF13 readthrough	TNF Pathway	chr20	KAL1287763
TNFSF13	APRIL,CD256,TALL-2,TALL2,TNLG7B,TRDL-1,UNQ383/PRO715,ZTNF2	TNF superfamily member 13	TNF Pathway	chr20	KAL1287764
TNFSF13B	BAFF,BLYS,CD257,DTL,TALL-1,TALL1,THANK,TNFSF20,TNLG7A,ZTNF4	TNF superfamily member 13b	TNF Pathway	chr17	KAL1286949
TNFSF14	CD258,HVEML,LIGHT,LTg	TNF superfamily member 14	TNF Pathway	chr8	KAL1287078
TNFSF15	TL1,TL1A,TNLG1B,VEGI,VEGI192A	TNF superfamily member 15	TNF Pathway	chr10	KAL1288036
TNFSF18	AITRL,GITRL,TL6,TNLG2A,hGITRL	TNF superfamily member 18	TNF Pathway	chr11	KAL1288073
TNFSF4	CD134L,CD252,GP34,OX-40L,OX4OL,TNLG2B,TXGP1	TNF superfamily member 4	TNF Pathway	chr11	KAL1288074
TNFSF8	CD153,CD30L,CD30LG,TNLG3A	TNF superfamily member 8	TNF Pathway	chr10	KAL1288037
TNFSF9	4-1BB-L,CD137L,TNLG5A	TNF superfamily member 9	TNF Pathway	chr8	KAL1287079
TRAF1	EBI6,MGC:10353	TNF receptor associated factor 1	TNF Pathway	chr10	KAL1288038
TRAF2	MGC:45012,RNF117,TRAP,TRAP3	TNF receptor associated factor 2	TNF Pathway	chr4	KAL1288514
TRAF3	CAP-1,CAP1,CD40bp,CRAF1,IIAE5,LAP1,RNF118	TNF receptor associated factor 3	TNF Pathway	chr16	KAL1286829
TRAF4	CART1,MLN62,RNF83	TNF receptor associated factor 4	TNF Pathway	chr20	KAL1287767
TRAF5	MGC:39780,RNF84	TNF receptor associated factor 5	TNF Pathway	chr11	KAL1287044
TRAF6	MGC:3310,RNF85	TNF receptor associated factor 6	TNF Pathway	chr19	KAL1287434
TRAF7	CAFDADD,RFWD1,RNF119	TNF receptor associated factor 7	TNF Pathway	chr3	KAL1286545
Others
ACE2	ACEH	angiotensin converting enzyme 2	Others	chrX	KAL1286705
ANPEP	AP-M,AP-N,APN,CD13,GP150,LAP1,P150,PEPN,hAPN	alanyl aminopeptidase, membrane	Others	chr16	KAL1286490
ATF2	CRE-BP1,CREB-2,CREB2,HB16,TREB7	activating transcription factor 2	Others	chr2	KAL1287831
BRSK1	SAD-B,hSAD1	BR serine/threonine kinase 1	Others	chr15	KAL1286502
BSG	5F7,CD147,EMMPRIN,EMPRIN,HAb18G,OK,TCSF	basigin (Ok blood group)	Others	chr8	KAL1288210
BTLA	BTLA1,CD272	B and T lymphocyte associated	Others	chr1	KAL1288586
CEACAM1	BGP,BGP1,BGPI	CEA cell adhesion molecule 1	Others	chr15	KAL1286387
CIITA	C2TA,CIITAIV,MHC2TA,NLRA	class II major histocompatibility complex transactivator	Others	chr3	KAL1287469
DDX41	ABS,MPLPF	DEAD-box helicase 41	Others	chr8	KAL1288216
DPP4	ADABP,ADCP2,CD26,DPPIV,TP103	dipeptidyl peptidase 4	Others	chr2	KAL1287833
FADD	GIG3,IMD90,MORT1	Fas associated via death domain	Others	chr5	KAL1286913
FASN	FAS,OA-519,SDR27X1	fatty acid synthase	Others	chr20	KAL1287080
FCAR	CD89,CTB-61M7.2,FcalphaR,FcalphaRI	Fc alpha receptor	Others	chr15	KAL1286504
FCER2	BLAST-2,CD23,CD23A,CLEC4J,FCE2,FCErII,IGEBF	Fc epsilon receptor II	Others	chr8	KAL1286864
GCG	GLP-1,GLP1,GLP2,GRPP	glucagon	Others	chr2	KAL1287834
GCGR	GGR,GL-R,MVAH	glucagon receptor	Others	chr20	KAL1287104
HSPA5	BIP,GRP78,HEL-S-89n	heat shock protein family A (Hsp70) member 5	Others	chr4	KAL1288468
IKBKB	IKK-2,IKK-beta,IKK2,IKKB,IMD15,IMD15A,IMD15B,NFKBIKB	inhibitor of nuclear factor kappa B kinase subunit beta	Others	chr4	KAL1287408
IKBKE	IKK-E,IKK-i,IKKE,IKKI	inhibitor of nuclear factor kappa B kinase subunit epsilon	Others	chr11	KAL1286712
IKBKG	AMCBX1,EDAID1,FIP-3,FIP3,Fip3p,IKK-gamma,IKKAP1,IKKG,IMD33,IP,IP1,IP2,IPD2,NEMO,SAIDX,ZC2HC9	inhibitor of nuclear factor kappa B kinase regulatory subunit gamma	Others	chrX	KAL1286445
JAKMIP1	Gababrbp,JAMIP1,MARLIN1	janus kinase and microtubule interacting protein 1	Others	chr7	KAL1288271
JUN	AP-1,AP1,c-Jun,cJUN,p39	Jun proto-oncogene, AP-1 transcription factor subunit	Others	chr9	KAL1287603
MADD	DEEAH,DENN,IG20,NEDDISH,RAB3GEP,RabGEF	MAP kinase activating death domain	Others	chr19	KAL1287427
NAIP	BIRC1,NLRB1,psiNAIP	NLR family apoptosis inhibitory protein	Others	chr22	KAL1288326
NCR1	CD335,LY94,NK-p46,NKP46	natural cytotoxicity triggering receptor 1	Others	chr15	KAL1286515
NFKB1	CVID12,EBP-1,KBF1,NF-kB,NF-kB1,NF-kappa-B1,NF-kappaB,NF-kappabeta,NFKB-p105,NFKB-p50,NFkappaB	nuclear factor kappa B subunit 1	Others	chr7	KAL1287992
NFKB2	CVID10,H2TF1,LYT-10,LYT10,NF-kB2,p100,p49/p100,p52	nuclear factor kappa B subunit 2	Others	chr23	KAL1287974
NMI		N-myc and STAT interactor	Others	chr2	KAL1287622
NRP1	BDCA4,CD304,NP1,NRP,VEGF165R	neuropilin 1	Others	chr18	KAL1287371
PIAS3	ZMIZ5	protein inhibitor of activated STAT 3	Others	chr9	KAL1286406
RPS6KA1	HU-1,MAPKAPK1,MAPKAPK1A,RSK,RSK1,p90Rsk	ribosomal protein S6 kinase A1	Others	chr2	KAL1287152
RPS6KA2	HU-2,MAPKAPK1C,RSK,RSK3,S6K-alpha,S6K-alpha2,p90-RSK3,p90RSK2,pp90RSK3	ribosomal protein S6 kinase A2	Others	chr14	KAL1288397
RPS6KA3	CLS,HU-3,ISPK-1,MAPKAPK1B,MRX19,RSK,RSK2,S6K-alpha3,XLID19,p90-RSK2,pp90RSK2	ribosomal protein S6 kinase A3	Others	chrX	KAL1286803
RPS6KA4	MSK2,RSK-B,S6K-alpha-4	ribosomal protein S6 kinase A4	Others	chr5	KAL1286927
RPS6KA5	MSK1,MSPK1,RLPK	ribosomal protein S6 kinase A5	Others	chr13	KAL1287053
RPS6KB1	PS6K,S6K,S6K-beta-1,S6K1,STK14A,p70 S6KA,p70(S6K)-alpha,p70-S6K,p70-alpha	ribosomal protein S6 kinase B1	Others	chr20	KAL1287749
RPS6KB2	KLS,P70-beta,P70-beta-1,P70-beta-2,S6K-beta2,S6K2,S6KB,S6KI(2),S6Kbeta,SRK,STK14B,p70(S6K)-beta,p70S6Kb	ribosomal protein S6 kinase B2	Others	chr5	KAL1286928
RPS6KC1	RPK118,RSKL1,S6K-delta-1,S6PKh1,humS6PKh1	ribosomal protein S6 kinase C1	Others	chr11	KAL1287043
RPS6KL1	RSKL2	ribosomal protein S6 kinase like 1	Others	chr13	KAL1287054
SBK2	SGK069	SH3 domain binding kinase family member 2	Others	chr15	KAL1286521
SBK3	SGK110	SH3 domain binding kinase family member 3	Others	chr15	KAL1286522
TOMM70	TOMM70A,Tom70	translocase of outer mitochondrial membrane 70	Others	chr1	KAL1288648
HAMP		hepcidin	Others	chr15	KAL1287899
IL4I1		interleukin 4 induced 1	Others	chr15	KAL1286740
KIR3DP1		killer cell immunoglobulin like receptor, three Ig domains pseudogene 1	Others	chr15	KAL1286507
KIR3DP2		killer cell immunoglobulin like receptor, three Ig domains pseudogene 2	Others	chr15	KAL1286508
KIR3DX1		killer cell immunoglobulin like receptor, three Ig domains X1	Others	chr15	KAL1286509
KIR3DX2		killer cell immunoglobulin like receptor, three Ig domains X2	Others	chr15	KAL1286510
KLK1		kallikrein related peptidase 1	Others	chr15	KAL1286741
KLK10		kallikrein related peptidase 10	Others	chr15	KAL1286742
KLK11		kallikrein related peptidase 11	Others	chr15	KAL1286743
KLK12		kallikrein related peptidase 12	Others	chr15	KAL1286744
KLK13		kallikrein related peptidase 13	Others	chr15	KAL1286745
KLK14		kallikrein related peptidase 14	Others	chr15	KAL1286746
KLK4		kallikrein related peptidase 4	Others	chr15	KAL1286747
KLK5		kallikrein related peptidase 5	Others	chr15	KAL1286748
KLK6		kallikrein related peptidase 6	Others	chr15	KAL1286749
KLK7		kallikrein related peptidase 7	Others	chr15	KAL1286750
KLK9		kallikrein related peptidase 9	Others	chr15	KAL1286751
LENG1		leukocyte receptor cluster member 1	Others	chr15	KAL1286512
LENG8		leukocyte receptor cluster member 8	Others	chr15	KAL1286513
LENG9		leukocyte receptor cluster member 9	Others	chr15	KAL1286514
MAG (SIGLEC4)		myelin associated glycoprotein	Others	chr15	KAL1287900
SIGLEC10		sialic acid binding Ig like lectin 10	Others	chr15	KAL1286398
SIGLEC11		sialic acid binding Ig like lectin 11	Others	chr15	KAL1286752
SIGLEC14L1		sialic acid binding Ig like lectin 14	Others	chr15	KAL1286399
SIGLEC14L2		sialic acid binding Ig like lectin 14	Others	chr15	KAL1286400
SIGLEC14L3		sialic acid binding Ig like lectin 14	Others	chr15	KAL1286401
TGFB1		transforming growth factor beta 1	Others	chr15	KAL1286381

## Sheet: Supp.Table S7 CD antigens
Gene Symbol	Alias	Description	CD	Muskox Chromosome	Accession
CD2	LFA-2,SRBC,T11	CD2 molecule	2	chr9	KAL1287856
CD4	CD4mut,IMD79,Leu-3,OKT4D,T4	CD4 molecule	4	chr3	KAL1287005
CD5	LEU1,T1	CD5 molecule	5	chr5	KAL1287628
CD6	TP120	CD6 molecule	6	chr5	KAL1287629
CD7	GP40,LEU-9,TP41,Tp40	CD7 molecule	7	chr20	KAL1287097
CD9	BTCC-1,DRAP-27,MIC3,MRP-1,TSPAN-29,TSPAN29	CD9 molecule	9	chr3	KAL1287006
MME	CALLA,CD10,CMT2T,NEP,SCA43,SFE	membrane metalloendopeptidase	10	chr1	KAL1288621
ANPEP	AP-M,AP-N,APN,CD13,GP150,LAP1,P150,PEPN,hAPN	alanyl aminopeptidase, membrane	13	chr16	KAL1286490
CD14		CD14 molecule	14	chr8	KAL1288211
ITGB2	CD18,LAD,LCAMB,LFA-1,MAC-1,MF17,MFI7	integrin subunit beta 2	18	chr1	KAL1288611
CD19	B4,CVID3	CD19 molecule	19	chr3	KAL1287467
MS4A1	B1,Bp35,CD20,CVID5,FMC7,LEU-16,S7	membrane spanning 4-domains A1	20	chr19	KAL1286414
CR2	C3DR,CD21,CR,CVID7,SLEB9	complement C3d receptor 2	21	chr11	KAL1286710
CD22	SIGLEC-2,SIGLEC2	CD22 molecule	22	chr15	KAL1287920
FCER2	BLAST-2,CD23,CD23A,CLEC4J,FCE2,FCErII,IGEBF	Fc epsilon receptor II	23	chr8	KAL1286864
CD24	CD24A	CD24 molecule	24	chr14	KAL1288373
IL2RA	CD25,IDDM10,IL2R,IMD41,TCGFR,p55	interleukin 2 receptor subunit alpha	25	chr18	KAL1287367
DPP4	ADABP,ADCP2,CD26,DPPIV,TP103	dipeptidyl peptidase 4	26	chr2	KAL1287833
CD27	S152,S152. LPFS2,T14,TNFRSF7,Tp55	CD27 molecule	27	chr3	KAL1287004
CD28	Tp44	CD28 molecule	28	chr2	KAL1287567
ITGB1	CD29,FNRB,GPIIA,MDF2,MSK12,VLA-BETA,VLAB	integrin subunit beta 1	29	chr18	KAL1287368
TNFRSF8	CD30,D1S166E,Ki-1	TNF receptor superfamily member 8	30	chr11	KAL1288071
PECAM1	CD31,CD31/EndoCAM,GPIIA',PECA1,PECAM-1,endoCAM	platelet and endothelial cell adhesion molecule 1	31	chr20	KAL1287116
CD33	SIGLEC-3,SIGLEC3,p67	CD33 molecule	33	chr15	KAL1286764
CD34		CD34 molecule	34	chr11	KAL1287035
CD36	BDPLT10,CHDS7,FAT,GP3B,GP4,GPIV,PASIV,SCARB3	CD36 molecule	36	chr12	KAL1288348
CD37	GP52-40,TSPAN26	CD37 molecule	37	chr15	KAL1286765
CD38	ADPRC 1,ADPRC1,cADPR1	CD38 molecule	38	chr7	KAL1288263
ENTPD1	ATPDase,CD39,NTPDase-1,SPG64	ectonucleoside triphosphate diphosphohydrolase 1	39	chr23	KAL1287968
CD40	Bp50,CDW40,TNFRSF5,p50	CD40 molecule	40	chr18	KAL1287266
ITGA2B	BDPLT16,BDPLT2,CD41,CD41B,GP2B,GPIIb,GT,GT1,GTA,HPA3,PPP1R93	integrin subunit alpha 2b	41	chr20	KAL1287107
SPN	CD43,GALGP,GPL115,LEU-22,LSN	sialophorin	43	chr3	KAL1287494
CD44	CDW44,CSPG8,ECM-III,ECMR-III,H-CAM,HCELL,HUTCH-1,HUTCH-I,Hermes-1,IN,LHR,MC56,MDU2,MDU3,MIC4,Pgp1	CD44 molecule (Indian blood group)	44	chr19	KAL1287420
PTPRC	B220,CD45,CD45R,GP180,IMD105,L-CA,LCA,LY5,T200	protein tyrosine phosphatase receptor type C	45	chr11	KAL1287042
CD46	AHUS2,MCP,MIC10,TLX,TRA2.10	CD46 molecule	46	chr11	KAL1287036
CD47	IAP,MER6,OA3	CD47 molecule	47	chr1	KAL1288589
ICAM3	CD50,CDW50,ICAM-R	intercellular adhesion molecule 3	50	chr8	KAL1286867
ITGAV	CD51,MSK8,VNRA,VTNR	integrin subunit alpha V	51	chr2	KAL1287838
CD52	CDW52,EDDM5,HE5	CD52 molecule	52	chr2	KAL1287138
CD53	MOX44,TSPAN25	CD53 molecule	53	chr9	KAL1287857
ICAM1	BB2,CD54,P3.58	intercellular adhesion molecule 1	54	chr8	KAL1286866
CD55	CHAPLE,CR,CROM,DAF,TC	CD55 molecule (Cromer blood group)	55	chr11	KAL1286709
NCAM1	CD56,MSK39,NCAM	neural cell adhesion molecule 1	56	chr19	KAL1287891
B3GAT1	CD57,GLCATP,GLCUATP,HNK1,LEU7,NK-1,NK1	beta-1,3-glucuronyltransferase 1	57	chr19	KAL1286413
CD58	LFA-3,LFA3,ag3	CD58 molecule	58	chr9	KAL1287858
CD59	16.3A5,1F5,EJ16,EJ30,EL32,G344,HRF-20,HRF20,MAC-IP,MACIF,MEM43,MIC11,MIN1,MIN2,MIN3,MIRL,MSK21,p18-20	CD59 molecule (CD59 blood group)	59	chr19	KAL1287421
ITGB3	BDPLT16,BDPLT2,BDPLT24,CD61,GP3A,GPIIIa,GT,GT2	integrin subunit beta 3	61	chr20	KAL1287108
CD63	AD1,HOP-26,ME491,MLA1,OMA81H,Pltgp40,TSPAN30	CD63 molecule	63	chr3	KAL1288094
CD68	GP110,LAMP4,SCARD1	CD68 molecule	68	chr20	KAL1287708
CD69	AIM,BL-AC/P26,CLEC2C,EA1,GP32/28,MLR-3	CD69 molecule	68	chr3	KAL1288095
CD70	CD27-L,CD27L,CD27LG,LPFS3,TNFSF7,TNLG8A	CD70 molecule	70	chr8	KAL1287067
TFRC	CD71,IMD46,T9,TFR,TFR1,TR,TRFR,p90	transferrin receptor	71	chr1	KAL1288642
CD72	CD72b,LYB2	CD72 molecule	72	chr10	KAL1288018
NT5E	CALJA,CD73,E5NT,NT,NT5,NTE,eN,eNT	5'-nucleotidase ecto	73	chr14	KAL1288393
CD74	CLIP,DHLAG,HLADG,II,Ia-GAMMA,p33	CD74 molecule	74	chr8	KAL1288212
CD80	B7,B7-1,B7.1,BB1,CD28LG,CD28LG1,LAB7	CD80 molecule	80	chr1	KAL1288590
CD81	CVID6,S5.7,TAPA1,TSPAN28	CD81 molecule	81	chr5	KAL1286908
CD82	4F9,C33,GR15,IA4,KAI1,R2,SAR2,ST6,TSPAN27	CD82 molecule	82	chr19	KAL1287422
CD83	BL11,HB15	CD83 molecule	83	chr2	KAL1287164
CD84	LY9B,SLAMF5,hCD84,mCD84	CD84 molecule	84	chr9	KAL1286559
CD86	B7-2,B7.2,B70,CD28LG2,LAB72	CD86 molecule	86	chr1	KAL1288591
PLAUR	CD87,U-PAR,UPAR,URKR	plasminogen activator, urokinase receptor	87	chr15	KAL1286777
C5AR1	C5A,C5AR,C5R1,CD88	complement C5a receptor 1	88	chr15	KAL1286760
FCAR	CD89,CTB-61M7.2,FcalphaR,FcalphaRI	Fc alpha receptor	89	chr15	KAL1286504
THY1	CD90,CDw90	Thy-1 cell surface antigen	90	chr19	KAL1287897
LRP1	A2MR,APOER,APR,CD91,IGFBP-3R,IGFBP3R,IGFBP3R1,KPA,LRP,LRP1A,TGFBR5	LDL receptor related protein 1	91	chr3	KAL1288121
SLC44A1	CD92,CDW92,CHTL1,CONATOC,CTL1	solute carrier family 44 member 1	92	chr10	KAL1288033
CD93	C1QR1,C1qR(P),C1qRP,CDw93,ECSM3,MXRA4,dJ737E23.1	CD93 molecule	93	chr18	KAL1287523
CD96	TACTILE	CD96 molecule	93	chr1	KAL1288592
KLRD1	CD94	killer cell lectin like receptor D1	94	chr3	KAL1288119
FAS	ALPS1A,APO-1,APT1,CD95,FAS1,FASTM,TNFRSF6	Fas cell surface death receptor	95	chr23	KAL1287969
ADGRE5	CD97,TM7LN1	adhesion G protein-coupled receptor E5	97	chr8	KAL1286850
SLC7A5	4F2LC,CD98,D16S469E,E16,LAT1,MPE16	solute carrier family 7 member 5	98	chr15	KAL1287948
CD99	HBA71,MIC2,MIC2X,MIC2Y,MSK5X	CD99 molecule (Xg blood group)	99	chrY	KAL1286805
SEMA4D	A8,BB18,C9orf164,CD100,COLL4,GR3,M-sema-G,SEMAJ,coll-4	semaphorin 4D	100	chr10	KAL1288032
CD101	EWI-101,IGSF2,V7	CD101 molecule	101	chr9	KAL1287855
ICAM2	CD102	intercellular adhesion molecule 2	102	chr20	KAL1287106
ITGB4	CD104,GP150,JEB5A,JEB5B	integrin subunit beta 4	104	chr20	KAL1287109
ENG	END,HHT1,ORW1	endoglin	105	chr4	KAL1288459
VCAM1	CD106,INCAM-100	vascular cell adhesion molecule 1	106	chr9	KAL1287864
SEMA7A	CD108,CDw108,H-SEMA-K1,H-Sema-L,JMH,PFIC11,SEMAK1,SEMAL	semaphorin 7A (John Milton Hagen blood group)	108	chr16	KAL1286695
CD109	CPAMD7,p180,r150	CD109 molecule	109	chr14	KAL1286881
MPL	C-MPL,CD110,MPLV,THCYT2,THPOR,TPOR	MPL proto-oncogene, thrombopoietin receptor	110	chr9	KAL1287605
NECTIN1	CD111,CLPED1,ED4,HIgR,HV1S,HVEC,OFC7,PRR,PRR1,PVRL1,PVRR,PVRR1,SK-12,nectin-1	nectin cell adhesion molecule 1	111	chr19	KAL1287892
NECTIN2	CD112,HVEB,PRR2,PVRL2,PVRR2	nectin cell adhesion molecule 2	112	chr15	KAL1286774
NECTIN3	CD113,CDW113,NECTIN-3,PPR3,PRR3,PVRL3,PVRR3	nectin cell adhesion molecule 3	113	chr1	KAL1288626
CSF3R	CD114,GCSFR,SCN7	colony stimulating factor 3 receptor	114	chr9	KAL1287602
CSF1R	BANDDOS,C-FMS,CD115,CSF-1R,CSFR,FIM2,FMS,GPSC,HDLS,HDLS1,M-CSF-R	colony stimulating factor 1 receptor	115	chr8	KAL1288214
CSF2RA	CD116,CDw116,CSF2R,CSF2RAX,CSF2RAY,CSF2RX,CSF2RY,GM-CSF-R-alpha,GMCSFR,GMCSFR-alpha,GMR,GMR-alpha,SMDP4,alphaGMR	colony stimulating factor 2 receptor subunit alpha	116	chrY	KAL1286806
KIT	C-Kit,CD117,MASTC,PBT,SCFR	KIT proto-oncogene, receptor tyrosine kinase	117	chr7	KAL1288273
LIFR	CD118,LIF-R,SJS2,STWS,SWS	LIF receptor subunit alpha	118	chr22	KAL1288323
IFNGR1	CD119,IFNGR,IMD27A,IMD27B	interferon gamma receptor 1	119	chr14	KAL1288382
IL2RB	CD122,IL15RB,IMD63,P70-75	interleukin 2 receptor subunit beta	122	chr3	KAL1288116
IL3RA	CD123,IL-3R-alpha,IL3R,IL3RAY,IL3RX,IL3RY,hIL-3Ra	interleukin 3 receptor subunit alpha	123	chrY	KAL1286808
IL4R	CD124,IL-4RA,IL4RA	interleukin 4 receptor	124	chr3	KAL1287479
IL5RA	CD125,CDw125,HSIL5R3,IL5R	interleukin 5 receptor subunit alpha	125	chr6	KAL1287804
IL6R	CD126,HIES5,IL-1Ra,IL-6R,IL-6R-1,IL-6RA,IL6Q,IL6QTL,IL6RA,IL6RQ,gp80	interleukin 6 receptor	126	chr9	KAL1286730
IL7R	CD127,CDW127,IL-7R-alpha,IL-7Ralpha,IL7RA,IL7Ralpha,ILRA,IMD104,lnc-IL7R,sIL-7R	interleukin 7 receptor	127	chr22	KAL1288320
IL9R	CD129,IL-9R	interleukin 9 receptor	129	chr3	KAL1286532
IL6ST	CD130,CDW130,GP130,HIES4,HIES4A,HIES4B,IL-6RB,IMD94,STWS2,sGP130	interleukin 6 cytokine family signal transducer	130	chr22	KAL1288319
CSF2RB	CD131,CDw131,IL3RB,IL5RB,SMDP5,betaGMR	colony stimulating factor 2 receptor subunit beta	131	chr3	KAL1288106
IL2RG	CD132,CIDX,IL-2RG,IMD4,P64,SCIDX,SCIDX1	interleukin 2 receptor subunit gamma	132	chrX	KAL1286704
PROM1	AC133,CD133,CORD12,MCDR2,MSTP061,PROML1,RP41,STGD4	prominin 1	133	chr7	KAL1288279
TNFRSF4	ACT35,CD134,IMD16,OX40,TXGP1L	TNF receptor superfamily member 4	134	chr11	KAL1288070
FLT3	CD135,FLK-2,FLK2,STK1	fms related receptor tyrosine kinase 3	135	chr17	KAL1288239
MST1R	CD136,CDw136,NPCA3,PTK8,RON,SEA,p185-Ron	macrophage stimulating 1 receptor	136	chr6	KAL1287810
TNFRSF9	4-1BB,CD137,CDw137,ILA,IMD109	TNF receptor superfamily member 9	137	chr11	KAL1288072
SDC1	CD138,SDC,SYND1,syndecan	syndecan 1	138	chr4	KAL1288504
THBD	AHUS6,BDCA-3,BDCA3,CD141,THPH12,THRM,TM	thrombomodulin	141	chr18	KAL1287552
F3	CD142,TF,TFA	coagulation factor III, tissue factor	142	chr9	KAL1287860
ACE	ACE1,CD143,DCP,DCP1	angiotensin I converting enzyme	143	chr20	KAL1287090
CDH5	7B4,CD144	cadherin 5	144	chr15	KAL1287923
MCAM	CD146,HEMCAM,METCAM,MUC18,MelCAM	melanoma cell adhesion molecule	146	chr19	KAL1287889
BSG	5F7,CD147,EMMPRIN,EMPRIN,HAb18G,OK,TCSF	basigin (Ok blood group)	147	chr8	KAL1288210
PTPRJ	CD148,DEP1,HPTP eta,HPTPeta,R-PTP-ETA,R-PTP-J,SCC1,THC10	protein tyrosine phosphatase receptor type J	148	chr19	KAL1287430
SLAMF1	CD150,CDw150,SLAM	signaling lymphocytic activation molecule family member 1	150	chr9	KAL1286561
CD151	EBS7,GP27,MER2,PETA-3,RAPH,SFA1,TSPAN24	CD151 molecule (Raph blood group)	151	chr5	KAL1286906
CTLA4	ALPS5,CD,CD152,CELIAC3,CTLA-4,GRD4,GSE,IDDM12	cytotoxic T-lymphocyte associated protein 4	152	chr2	KAL1287568
TNFSF8	CD153,CD30L,CD30LG,TNLG3A	TNF superfamily member 8	153	chr10	KAL1288037
PVR	CD155,HVED,NECL5,Necl-5,PVS,TAGE4	PVR cell adhesion molecule	155	chr15	KAL1286778
BST1	CD157,cADPR2	bone marrow stromal cell antigen 1	157	chr7	KAL1288262
CD1A	CD1,FCB6,HTA1,R4,T6	CD1a molecule	1a	chr9	KAL1286556
CD1B	CD1,CD1A,R1	CD1b molecule	1b	chr9	KAL1286557
CD1E	CD1A,R2	CD1e molecule	1e	chr9	KAL1286558
CD2AP	CMS	CD2 associated protein	2AP	chr2	KAL1287310
CD2BP2	FWP010,LIN1,PPP1R59,Snu40,U5-52K	CD2 cytoplasmic tail binding protein 2	2BP2	chr3	KAL1287468
CD3D	CD3-DELTA,CD3DELTA,IMD19,T3D	CD3 delta subunit of T-cell receptor complex	3d	chr19	KAL1287879
CD3E	CD3epsilon,IMD18,T3E,TCRE	CD3 epsilon subunit of T-cell receptor complex	3e	chr19	KAL1287880
CD3G	CD3-GAMMA,CD3GAMMA,IMD17,T3G	CD3 gamma subunit of T-cell receptor complex	3g	chr19	KAL1287881
CD8A	CD8,CD8alpha,Leu2,p32	CD8 subunit alpha	8a	chr4	KAL1288450
ITGAL	CD11A,LFA-1,LFA1A	integrin subunit alpha L	11a	chr3	KAL1287481
ITGAM	CD11B,CR3A,MAC-1,MAC1A,MO1A,SLEB6	integrin subunit alpha M	11b	chr3	KAL1287482
ITGAX	CD11C,SLEB6	integrin subunit alpha X	11c	chr3	KAL1287483
ITGAD	ADB2,CD11D	integrin subunit alpha D	11d	chr3	KAL1287480
FCGR2B	CD32,CD32B,FCG2,FCGR2,FCGR2C,FcGRIIB,FcRII-c,FcgammaRIIb,IGFR2	Fc gamma receptor IIb	32b	chr9	KAL1286818
CD40LG	CD154,CD40L,HIGM1,IGM,IMD3,T-BAM,TNFSF5,TRAP,gp39,hCD40L	CD40 ligand	40LG	chrX	KAL1286444
GP9	CD42a,GPIX	glycoprotein IX platelet	42a	chr6	KAL1286841
GP1BA	BDPLT1,BDPLT3,BSS,CD42B,CD42b-alpha,DBPLT3,GP1B,GPIbA,GPIbalpha,VWDP	glycoprotein Ib platelet subunit alpha	42b	chr20	KAL1287718
GP1BB	BDPLT1,BS,CD42C,GPIBB,GPIbbeta	glycoprotein Ib platelet subunit beta	42c	chr1	KAL1288159
GP5	CD42d,GPV	glycoprotein V platelet	42d	chr1	KAL1288604
ITGA1	CD49a,VLA1	integrin subunit alpha 1	49a	chr22	KAL1288321
ITGA2	BR,CD49B,GPIa,HPA-5,VLA-2,VLAA2	integrin subunit alpha 2	49b	chr22	KAL1288322
ITGA3	CD49C,FRP-2,GAP-B3,GAPB3,ILNEB,JEB7,MSK18,VCA-2,VL3A,VLA3a	integrin subunit alpha 3	49c	chr20	KAL1287722
ITGA4	CD49D,IA4	integrin subunit alpha 4	49d	chr2	KAL1287836
ITGA5	CD49e,FNRA,VLA-5,VLA5A	integrin subunit alpha 5	49e	chr3	KAL1286990
ITGA6	CD49f,ITGA6A,ITGA6B,JEB6,VLA-6	integrin subunit alpha 6	49f	chr2	KAL1287837
SELE	CD62E,ELAM,ELAM1,ESEL,LECAM2,selectin-e	selectin E	62E	chr11	KAL1288062
SELL	CD62L,LAM1,LECAM1,LEU8,LNHR,LSEL,LYAM1,PLNHR,TQ1	selectin L	62L	chr11	KAL1288063
SELP	CD62,CD62P,GMP140,GRMP,LECAM3,PADGEM,PSEL	selectin P	62P	chr11	KAL1288064
FCGR1A	CD64,CD64A,FCG1,FCGR1,FCRI,FcgammaRI,IGFR1	Fc gamma receptor Ia	64a	chr9	KAL1286684
CEACAM1	BGP,BGP1,BGPI	CEA cell adhesion molecule 1	66a	chr15	KAL1286387
PSG1	B1G1,CD66f,DHFRP2,FL-NCA-1/2,PBG1,PS-beta-C/D,PS-beta-G-1,PSBG-1,PSBG1,PSG95,PSGGA,PSGIIA,SP1	pregnancy specific beta-1-glycoprotein 1	66f	chr15	KAL1286390
CD79A	IGA,IGAlpha,MB-1,MB1	CD79a molecule	79a	chr15	KAL1286386
CD79B	AGM6,B29,IGB,Igbeta	CD79b molecule	79b	chr20	KAL1287098
LILRB3	CD85A,HL9,ILT-5,ILT5,LILRA6,LIR-3,LIR3,PIR-B,PIRB	leukocyte immunoglobulin like receptor B3	85a	chr15	KAL1286500
LILRB5	CD85C,LIR-8,LIR8	leukocyte immunoglobulin like receptor B5	85c	chr15	KAL1286499
LILRB2	CD85D,ILT-4,ILT4,LIR-2,LIR2,MIR-10,MIR10	leukocyte immunoglobulin like receptor B2	85d	chr15	KAL1286501
LILRA3	CD85E,HM31,HM43,ILT-6,ILT6,LIR-4,LIR4	leukocyte immunoglobulin like receptor A3	85e	chr15	KAL1286498
LAMP1	CD107a,LAMPA,LGP120	lysosomal associated membrane protein 1	107a	chr17	KAL1286948
LAMP2	CD107b,DND,LAMP-2,LAMPB,LGP-96,LGP110	lysosomal associated membrane protein 2	107b	chrX	KAL1286393
TNFRSF1A	CD120a,FPF,TBP1,TNF-R,TNF-R-I,TNF-R55,TNFAR,TNFR1,TNFR55,TNFR60,p55,p55-R,p60	TNF receptor superfamily member 1A	120a	chr3	KAL1287027
TNFRSF1B	CD120b,TBPII,TNF-R-II,TNF-R75,TNFBR,TNFR1B,TNFR2,TNFR80,p75,p75TNFR	TNF receptor superfamily member 1B	120b	chr11	KAL1288068
IL1R1	CD121A,CRMO3,D2S1473,IL-1R-alpha,IL-1RT1,IL1R,IL1RA,P80	interleukin 1 receptor type 1	121a	chr4	KAL1288474
IL1R2	CD121b,CDw121b,IL-1R-2,IL-1RT-2,IL-1RT2,IL1R2c,IL1RB	interleukin 1 receptor type 2	121b	chr4	KAL1288475
TNFSF9	4-1BB-L,CD137L,TNLG5A	TNF superfamily member 9	137L	chr8	KAL1287079
PDGFRA	CD140A,PDGFR-2,PDGFR2	platelet derived growth factor receptor alpha	140a	chr7	KAL1288277
PDGFRB	CD140B,IBGC4,IMF1,JTK12,KOGS,PDGFR,PDGFR-1,PDGFR1,PENTT	platelet derived growth factor receptor beta	140b	chr8	KAL1288230
ADAM8	CD156,CD156a,MS2	ADAM metallopeptidase domain 8	156a	chr23	KAL1286368
ADAM17	ADAM18,CD156B,CSVP,NISBD,NISBD1,TACE	ADAM metallopeptidase domain 17	156b	chr4	KAL1288438
ADAM10	AD10,AD18,CD156c,CDw156,HsT18717,MADM,RAK,kuz	ADAM metallopeptidase domain 10	156c	chr13	KAL1288188
KIR2DL1	CD158A,KIR-K64,KIR221,KIR2DL3,NKAT,NKAT-1,NKAT1,p58.1	killer cell immunoglobulin like receptor, two Ig domains and long cytoplasmic tail 1	158a	chr15	KAL1286506
SELPLG	CD162,CLA,PSGL-1,PSGL1	selectin P ligand	162	chr1	KAL1288172
CD164	DFNA66,MGC-24,MGC-24v,MUC-24,endolyn	CD164 molecule	164	chr14	KAL1288372
ALCAM	CD166,MEMD	activated leukocyte cell adhesion molecule	166	chr1	KAL1288582
DDR1	CAK,CD167,DDR,EDDR1,HGK2,MCK10,NEP,NTRK4,PTK3,PTK3A,RTK6,TRKE	discoidin domain receptor tyrosine kinase 1	167	chr2	KAL1286593
DDR2	MIG20a,NTRKR3,TKT,TYRO10,WRCN	discoidin domain receptor tyrosine kinase 2	167b	chr9	KAL1286817
HMMR	CD168,IHABP,RHAMM	hyaluronan mediated motility receptor	168	chr8	KAL1288221
SIGLEC1	CD169,SIGLEC-1,SN	sialic acid binding Ig like lectin 1	169	chr18	KAL1287547
SIGLEC5	CD170,CD33L2,OB-BP2,OBBP2,SIGLEC-5	sialic acid binding Ig like lectin 5	170	chr15	KAL1286402
L1CAM	CAML1,CD171,HSAS,HSAS1,HYCX,MASA,MIC5,N-CAM-L1,N-CAML1,NCAM-L1,S10,SPG1	L1 cell adhesion molecule	171	chrX	KAL1286447
FUT3	CD174,FT3B,FucT-III,LE,Les	fucosyltransferase 3 (Lewis blood group)	174	chr8	KAL1287069
CD177	HNA-2a,HNA2A,NB1,NB1 GP,PRV-1,PRV1	CD177 molecule	177	chr15	KAL1286763
FASLG	ALPS1B,APT1LG1,APTL,CD178,CD95-L,CD95L,FASL,TNFSF6,TNLG1A	Fas ligand	178	chr11	KAL1288053
VPREB1	CD179a,IGI,IGVPB,VPREB	V-set pre-B cell surrogate light chain 1	179a	chr1	KAL1288180
IGLL1	14.1,AGM2,CD179b,IGL1,IGL5,IGLJ14.1,IGLL,IGO,IGVPB,VPREB2	immunoglobulin lambda like polypeptide 1	179b	chr1	KAL1288161
CD180	LY64,Ly78,RP105	CD180 molecule	180	chr22	KAL1288315
CXCR1	C-C,C-C-CKR-1,CD128,CD181,CDw128a,CKR-1,CMKAR1,IL8R1,IL8RA,IL8RBA	C-X-C motif chemokine receptor 1	181	chr2	KAL1287569
CXCR2	CD182,CDw128b,CMKAR2,IL8R2,IL8RA,IL8RB,WHIMS2	C-X-C motif chemokine receptor 2	182	chr2	KAL1287570
CXCR3	CD182,CD183,CKR-L2,CMKAR3,GPR9,IP10-R,Mig-R,MigR	C-X-C motif chemokine receptor 3	183	chrX	KAL1286703
CXCR4	CD184,D2S201E,FB22,HM89,HSY3RR,LAP-3,LAP3,LCR1,LESTR,NPY3R,NPYR,NPYRL,NPYY3R,WHIM,WHIMS,WHIMS1	C-X-C motif chemokine receptor 4	184	chr2	KAL1287616
CXCR5	BLR1,CD185,MDR15	C-X-C motif chemokine receptor 5	185	chr19	KAL1287883
CXCR6	BONZO,CD186,CDw186,STRL33,TYMSTR	C-X-C motif chemokine receptor 6	186	chr6	KAL1286838
CCR1	CD191,CKR-1,CKR1,CMKBR1,HM145,MIP1aR,SCYAR1	C-C motif chemokine receptor 1	191	chr6	KAL1286831
CCR2	CC-CKR-2,CCR-2,CCR2A,CCR2B,CD192,CKR2,CKR2A,CKR2B,CMKBR2,MCP-1-R	C-C motif chemokine receptor 2	192	chr6	KAL1286832
CCR3	C C CKR3,CC-CKR-3,CD193,CKR 3,CKR3,CMKBR3	C-C motif chemokine receptor 3	193	chr6	KAL1286833
CCR4	CC-CKR-4,CD194,CKR4,CMKBR4,ChemR13,HGCN:14099,K5-5	C-C motif chemokine receptor 4	194	chr6	KAL1286813
CCR5	CC-CKR-5,CCCKR5,CCR-5,CD195,CKR-5,CKR5,CMKBR5,IDDM22	C-C motif chemokine receptor 5	195	chr6	KAL1286834
CCR7	BLR2,CC-CKR-7,CCR-7,CD197,CDw197,CMKBR7,EBI1	C-C motif chemokine receptor 7	197	chr20	KAL1287707
CCR8	CC-CKR-8,CCR-8,CDw198,CKRL1,CMKBR8,CMKBRL2,CY6,GPRCY6,TER1	C-C motif chemokine receptor 8	198	chr6	KAL1287796
CCR9	CC-CKR-9,CDw199,GPR-9-6,GPR28	C-C motif chemokine receptor 9	199	chr6	KAL1286835
CD200	MOX1,MOX2,MRC,OX-2	CD200 molecule	200	chr1	KAL1288588
PROCR	CCCA,CCD41,EPCR	protein C receptor	201	chr18	KAL1287268
TEK	CD202B,GLC3E,TIE-2,TIE2,VMCM,VMCM1	TEK receptor tyrosine kinase	202b	chr10	KAL1287284
ENPP1	ARHR2,COLED,M6S1,NPP1,NPPS,PC-1,PCA1,PDNP1	ectonucleotide pyrophosphatase/phosphodiesterase 1	203a	chr14	KAL1288376
ENPP3	B10,CD203c,NPP3,PD-IBETA,PDNP3	ectonucleotide pyrophosphatase/phosphodiesterase 3	203c	chr14	KAL1288377
MSR1	CD204,SCARA1,SR-A,SR-AI,SR-AII,SR-AIII,SRA,phSR1,phSR2	macrophage scavenger receptor 1	204	chr4	KAL1287410
LY75	CD205,CLEC13B,DEC-205,GP200-MR6,LY-75	lymphocyte antigen 75	205	chr2	KAL1287839
MRC1	CD206,CLEC13D,CLEC13DL,MMR,MRC1L1,bA541I19.1,hMR	mannose receptor C-type 1	206	chr18	KAL1287542
CD207	CLEC4K	CD207 molecule	207	chr4	KAL1288449
LAMP3	CD208,DC LAMP,DC-LAMP,DCLAMP,LAMP,LAMP-3,TSC403	lysosomal associated membrane protein 3	208	chr1	KAL1288616
CD209	CDSIGN,CLEC4L,DC-SIGN,DC-SIGN1,hDC-SIGN	CD209 molecule	209	chr8	KAL1286854
IL10RA	CD210,CD210a,CDW210A,HIL-10R,IL-10R1,IL10R	interleukin 10 receptor subunit alpha	210a	chr19	KAL1287887
IL10RB	CDW210B,CRF2-4,CRFB4,D21S58,D21S66,IBD25,IL-10R2,IL-10RB	interleukin 10 receptor subunit beta	210b	chr1	KAL1286553
IL12RB1	CD212,IL-12R-BETA1,IL12RB,IMD30	interleukin 12 receptor subunit beta 1	212	chr8	KAL1286736
IL13RA1	CD213A1,CT19,IL-13Ra,NR4	interleukin 13 receptor subunit alpha 1	213a1	chrX	KAL1286407
IL13RA2	CD213A2,CT19,IL-13R,IL13BP	interleukin 13 receptor subunit alpha 2	213a2	chrX	KAL1286380
IL15RA	CD215	interleukin 15 receptor subunit alpha	215	chr18	KAL1287366
IL17RA	CANDF5,CD217,CDw217,IL-17RA,IL17R,IMD51,hIL-17R	interleukin 17 receptor A	217	chr3	KAL1287012
IL18R1	CD218a,CDw218a,IL-18R-alpha,IL-18Ralpha,IL-1Rrp,IL18RA,IL18Ralpha2,IL1RRP	interleukin 18 receptor 1	218a	chr4	KAL1288469
IL18RAP	ACPL,CD218b,CDw218b,IL-18R-beta,IL-18RAcP,IL-18Rbeta,IL-1R-7,IL-1R7,IL-1RAcPL,IL18RB	interleukin 18 receptor accessory protein	218b	chr4	KAL1288470
INSR	CD220,HHF5	insulin receptor	220	chr8	KAL1286870
IGF1R	CD221,IGFIR,IGFR,JTK13	insulin like growth factor 1 receptor	221	chr16	KAL1286888
IGF2R	CD222,CI-M6PR,CIMPR,M6P-R,M6P/IGF2R,MPR 300,MPR1,MPR300,MPRI	insulin like growth factor 2 receptor	222	chr14	KAL1288383
LAG3	CD223	lymphocyte activating 3	223	chr3	KAL1287017
GGT1	CD224,D22S672,D22S732,GGT,GGT 1,GGTD,GTG	gamma-glutamyltransferase 1	224	chr1	KAL1288158
IFITM1	9-27,CD225,DSPA2a,IFI17,LEU13	interferon induced transmembrane protein 1	225	chr5	KAL1286918
CD226	DNAM-1,DNAM1,PTA1,TLiSA1	CD226 molecule	226	chr5	KAL1287509
MUC1	ADMCKD,ADMCKD1,ADTKD2,CA 15-3,CD227,Ca15-3,EMA,H23AG,KL-6,MAM6,MCD,MCKD,MCKD1,MUC-1,MUC-1/SEC,MUC-1/X,MUC1/ZD,PEM,PEMT,PUM	mucin 1, cell surface associated	227	chr9	KAL1286718
MELTF	CD228,MAP97,MFI2,MTF1,MTf	melanotransferrin	228	chr1	KAL1288620
PRNP	ASCR,AltPrP,CD230,CJD,GSS,KURU,PRIP,PrP,PrP27-30,PrP33-35C,PrPc,p27-30	prion protein	230	chr18	KAL1287545
TSPAN7	A15,CCG-B7,CD231,DXS1692E,MRX58,MXS1,TALLA-1,TM4SF2,TM4SF2b,XLID58	tetraspanin 7	231	chrX	KAL1286884
PLXNC1	CD232,PLXN-C1,VESPR	plexin C1	232	chr3	KAL1287353
SLC4A1	AE1,BND3,CD233,CHC,DI,EMPB3,EPB3,FR,RTA1A,SAO,SPH4,SW,WD,WD1,WR	solute carrier family 4 member 1 (Diego blood group)	233	chr20	KAL1287122
ACKR1	CCBP1,CD234,DARC,DARC/ACKR1,Dfy,FY,GPD,GpFy,WBCQ1	atypical chemokine receptor 1 (Duffy blood group)	234	chr9	KAL1286555
GYPC	CD236,CD236R,GE,GPC,GPD,GYPD,PAS-2,PAS-2'	glycophorin C (Gerbich blood group)	236	chr2	KAL1287619
KEL	CD238,ECE3,Kell	Kell metallo-endopeptidase (Kell blood group)	238	chr12	KAL1287061
BCAM	AU,B-CAM,CD239,F8/G253,LU,MSK19	basal cell adhesion molecule (Lutheran blood group)	239	chr15	KAL1286759
RHAG	CD241,OHS,OHST,RH2,RH50A,RHNR,Rh50,Rh50GP,SLC42A1	Rh associated glycoprotein	241	chr2	KAL1287334
ICAM4	CD242,LW	intercellular adhesion molecule 4 (Landsteiner-Wiener blood group)	242	chr8	KAL1286868
ABCB1	ABC20,CD243,CLCS,GP170,MDR1,P-GP,PGY1,p-170	ATP binding cassette subfamily B member 1	243	chr12	KAL1288346
CD244	2B4,NAIL,NKR2B4,Nmrk,SLAMF4	CD244 molecule	244	chr9	KAL1286394
ALK	ALK1,CD246,NBLST3	ALK receptor tyrosine kinase	246	chr4	KAL1288441
CD247	CD3-ZETA,CD3H,CD3Q,CD3Z,CD3ZETA,IMD25,T3Z,TCRZ	CD247 molecule	247	chr9	KAL1286816
CD248	CD164L1,TEM1	CD248 molecule	248	chr5	KAL1286907
ENPEP	APA,CD249,gp160	glutamyl aminopeptidase	249	chr7	KAL1287987
TNFSF4	CD134L,CD252,GP34,OX-40L,OX4OL,TNLG2B,TXGP1	TNF superfamily member 4	252	chr11	KAL1288074
TNFSF10	APO2L,Apo-2L,CD253,TANCR,TL2,TNLG6A,TRAIL	TNF superfamily member 10	253	chr1	KAL1288647
TNFSF11	CD254,ODF,OPGL,OPTB2,RANKL,TNLG6B,TRANCE,hRANKL2,sOdf	TNF superfamily member 11	254	chr17	KAL1288249
TNFSF13	APRIL,CD256,TALL-2,TALL2,TNLG7B,TRDL-1,UNQ383/PRO715,ZTNF2	TNF superfamily member 13	256	chr20	KAL1287764
TNFSF13B	BAFF,BLYS,CD257,DTL,TALL-1,TALL1,THANK,TNFSF20,TNLG7A,ZTNF4	TNF superfamily member 13b	257	chr17	KAL1286949
TNFSF14	CD258,HVEML,LIGHT,LTg	TNF superfamily member 14	258	chr8	KAL1287078
TNFRSF11A	CD265,FEO,LOH18CR1,ODFR,OFE,OPTB7,OSTS,PDB2,RANK,TRANCE-R,TRANCER	TNF receptor superfamily member 11a	265	chr5	KAL1287397
TNFRSF12A	CD266,FN14,TWEAKR	TNF receptor superfamily member 12A	266	chr3	KAL1286544
TNFRSF13B	CD267,CVID,CVID2,IGAD2,RYZN,TACI,TNFRSF14B	TNF receptor superfamily member 13B	267	chr20	KAL1287761
TNFRSF17	BCM,BCMA,CD269,TNFRSF13A	TNF receptor superfamily member 17	269	chr3	KAL1287499
NGFR	CD271,Gp80-LNGFR,TNFRSF16,p75(NTR),p75NTR	nerve growth factor receptor	271	chr20	KAL1287736
BTLA	BTLA1,CD272	B and T lymphocyte associated	272	chr1	KAL1288586
PDCD1LG2	B7DC,Btdc,CD273,PD-L2,PDCD1L2,PDL2,bA574F11.2	programmed cell death 1 ligand 2	273	chr10	KAL1287448
CD274	B7-H,B7H1,PD-L1,PDCD1L1,PDCD1LG1,PDL1,hPD-L1	CD274 molecule	274	chr10	KAL1287442
ICOSLG	B7-H2,B7H2,B7RP-1,B7RP1,B7h,CD275,GL50,ICOS-L,ICOSL,LICOS	inducible T cell costimulator ligand	275	chr1	KAL1288608
CD276	4Ig-B7-H3,B7-H3,B7H3,B7RP-2	CD276 molecule	276	chr13	KAL1287248
ICOS	AILIM,CD278,CVID1	inducible T cell costimulator	278	chr2	KAL1287575
PDCD1	CD279,PD-1,PD1,SLEB2,hPD-1,hPD-l,hSLE1	programmed cell death 1	279	chr9	KAL1286412
MRC2	CD280,CLEC13E,ENDO180,UPARAP	mannose receptor C type 2	280	chr20	KAL1287115
TLR1	CD281,TIL,TIL. LPRS5,rsc786	toll like receptor 1	281	chr7	KAL1288282
TLR2	CD282,TIL4	toll like receptor 2	282	chr1	KAL1286936
TLR3	CD283,IIAE2,IMD83	toll like receptor 3	283	chr4	KAL1287412
TLR4	ARMD10,CD284,TLR-4,TOLL	toll like receptor 4	284	chr10	KAL1288035
TLR5	MELIOS,SLE1,SLEB1,TIL3	toll like receptor 5	285	chr11	KAL1288066
TLR6	CD286	toll like receptor 6	286	chr7	KAL1288284
TLR7	IMD74,SLEB17,TLR7-like	toll like receptor 7	287	chrX	KAL1286564
TLR8	CD288,IMD98,TLR-8,hTLR8	toll like receptor 8	288	chrX	KAL1286565
TLR9	CD289	toll like receptor 9	289	chr6	KAL1287817
TLR10	CD290	toll like receptor 10	290	chr7	KAL1288283
BMPR1A	10q23del,ACVRLK3,ALK-3,ALK3,BMPR-1A,CD292,SKR5	bone morphogenetic protein receptor type 1A	292	chr6	KAL1287781
BMPR1B	ALK-6,ALK6,AMD3,AMDD,BDA1D,BDA2,CDw293	bone morphogenetic protein receptor type 1B	293	chr7	KAL1287984
PTGDR2	CD294,CRTH2,DL1R,DP2,GPR44	prostaglandin D2 receptor 2	294	chr5	KAL1287634
LEPR	CD295,LEP-R,LEPRD,OB-R,OBR	leptin receptor	295	chr9	KAL1286940
ART1	ART2,ARTC1,CD296,RT6	ADP-ribosyltransferase 1	296	chr19	KAL1287418
ART4	ARTC4,CD297,DO,DO/ART4,DOK1	ADP-ribosyltransferase 4 (inactive) (Dombrock blood group)	297	chr3	KAL1288089
ATP1B3	ATPB-3,CD298	ATPase Na+/K+ transporting subunit beta 3	298	chr1	KAL1288585
CD300A	CLM-8,CMRF-35-H9,CMRF-35H,CMRF35-H,CMRF35-H9,CMRF35H,CMRF35H9,IGSF12,IRC1,IRC1/IRC2,IRC2,IRp60	CD300a molecule	300a	chr20	KAL1287091
CD300LB	CD300b,CLM-7,CLM7,CMRF35-A2,IREM-3,IREM3,TREM-5,TREM5	CD300 molecule like family member b	300b	chr20	KAL1287095
CD300C	CLM-6,CMRF-35,CMRF-35A,CMRF35,CMRF35-A1,CMRF35A,CMRF35A1,IGSF16,LIR	CD300c molecule	300c	chr20	KAL1287092
CD300E	CD300LE,CLM-2,CLM2,CMRF35-A5,IREM-2,IREM2,PIgR-2,PIgR2	CD300e molecule	300e	chr20	KAL1287093
CD300LG	CLM-9,CLM9,NEPMUCIN,TREM-4,TREM4	CD300 molecule like family member g	300g	chr20	KAL1287096
CD300H	CD300Hs	CD300H molecule (gene/pseudogene)	300h	chr20	KAL1287094
CLEC10A	CD301,CLECSF13,CLECSF14,HML,HML2,MGL	C-type lectin domain containing 10A	301	chr20	KAL1287709
CD302	BIMLEC,CLEC13A,DCL-1,DCL1	CD302 molecule	302	chr2	KAL1287832
NRP1	BDCA4,CD304,NP1,NRP,VEGF165R	neuropilin 1	304	chr18	KAL1287371
LAIR1	CD305,LAIR-1	leukocyte associated immunoglobulin like receptor 1	305	chr15	KAL1286511
FCRL1	CD307a,FCRH1,IFGP1,IRTA5	Fc receptor like 1	307a	chr9	KAL1286725
FCRL3	CD307c,FCRH3,IFGP3,IRTA3,MAIA,SPAP2	Fc receptor like 3	307c	chr9	KAL1286726
FCRL4	CD307d,FCRH4,IGFP2,IRTA1	Fc receptor like 4	307d	chr9	KAL1286727
FCRL5	BXMAS1,CD307,CD307e,FCRH5,IRTA2,PRO820	Fc receptor like 5	307e	chr9	KAL1286728
KDR	CD309,FLK1,VEGFR,VEGFR2	kinase insert domain receptor	309	chr7	KAL1288272
KLRK1	CD314,D12S2489E,KLR,NKG2-D,NKG2D	killer cell lectin like receptor K1	314	chr3	KAL1288120
PTGFRN	CD315,CD9P-1,EWI-F,FPRP,SMAP-6	prostaglandin F2 receptor inhibitor	315	chr9	KAL1287861
IGSF8	CD316,CD81P3,EWI-2,EWI2,KCT-4,LIR-D1,PGRL	immunoglobulin superfamily member 8	316	chr9	KAL1286560
CDCP1	CD318,SIMA135,TRASK	CUB domain containing protein 1	318	chr6	KAL1286836
SLAMF7	19A,CD319,CRACC,CS1	SLAM family member 7	319	chr9	KAL1286396
CD320	8D6,8D6A,TCBLR,TCII-R,TCN2R,sCD320	CD320 molecule	320	chr8	KAL1286855
F11R	CD321,JAM,JAM1,JAMA,JCAM,KAT,PAM-1	F11 receptor	321	chr9	KAL1286395
JAM2	C21orf43,CD322,IBGC8,JAM-B,JAMB,PRO245,VE-JAM,VEJAM	junctional adhesion molecule 2	322	chr1	KAL1288612
CDH1	Arc-1,BCDS1,CD324,CDHE,ECAD,LCAM,UVO	cadherin 1	324	chr15	KAL1287921
CDH2	ACOGS,ADHD8,ARVD14,CD325,CDHN,CDw325,NCAD	cadherin 2	325	chr5	KAL1287510
EPCAM	Ber-Ep4,BerEp4,DIAR5,EGP-2,EGP314,EGP40,ESA,HNPCC8,KS1/4,KSA,LYNCH8,M4S1,MIC18,MK-1,MOC-31,TACSTD1,TROP1	epithelial cell adhesion molecule	326	chr4	KAL1288461
SIGLEC6	CD327,CD33L,CD33L1,CD33L2,CDW327,OBBP1	sialic acid binding Ig like lectin 6	327	chr15	KAL1286403
SIGLEC9	CD329,CDw329,FOAP-9,OBBP-LIKE,siglec-9	sialic acid binding Ig like lectin 9	329	chr15	KAL1286404
FGFR1	BFGFR,CD331,CEK,ECCL,FGFBR,FGFR-1,FLG,FLT-2,FLT2,HBGFR,HH2,HRTFDS,KAL2,N-SAM,OGD,bFGF-R-1	fibroblast growth factor receptor 1	331	chr4	KAL1287407
FGFR2	BBDS,BEK,BFR-1,CD332,CEK3,CFD1,ECT1,JWS,K-SAM,KGFR,TK14,TK25	fibroblast growth factor receptor 2	332	chr23	KAL1287970
FGFR3	ACH,CD333,CEK2,HSFGFR3EX,JTK4	fibroblast growth factor receptor 3	333	chr7	KAL1288269
FGFR4	CD334,JTK2,TKF	fibroblast growth factor receptor 4	334	chr8	KAL1288218
NCR1	CD335,LY94,NK-p46,NKP46	natural cytotoxicity triggering receptor 1	335	chr15	KAL1286515
NCR3	1C7,CD337,LY117,MALS,NKp30	natural cytotoxicity triggering receptor 3	337	chr2	KAL1286638
ABCG2	ABC15,ABCP,BCRP,BCRP1,BMDP,CD338,CDw338,CDw388,EST157481,GOUT1,MRX,MXR,MXR-1,MXR1,UAQTL1	ATP binding cassette subfamily G member 2 (Junior blood group)	338	chr7	KAL1287983
JAG1	AGS,AGS1,AHD,AWS,CD339,CMT2HH,DCHE,HJ1,JAGL1	jagged canonical Notch ligand 1	339	chr18	KAL1287369
ERBB2	CD340,HER-2,HER-2/neu,HER2,MLN 19,MLN-19,NEU,NGL,TKR1,VSCN2,c-ERB-2,c-ERB2,p185(erbB2)	erb-b2 receptor tyrosine kinase 2	340	chr20	KAL1287715
FZD4	CD344,EVR1,FEVR,FZD4S,Fz-4,Fz4,FzE4,GPCR,hFz4	frizzled class receptor 4	344	chr5	KAL1287633
FZD9	CD349,FZD3	frizzled class receptor 9	349	chr3	KAL1287475
FZD10	CD350,FZ-10,Fz10,FzE7,hFz10	frizzled class receptor 10	350	chr1	KAL1288156
FCAMR	CD351,FCA/MR,FKSG87,Fcalpha/muR	Fc alpha and mu receptor	351	chr11	KAL1286711
SLAMF6	CD352,KALI,KALIb,Ly108,NTB-A,NTBA,SF2000	SLAM family member 6	352	chr9	KAL1286562
SLAMF8	BLAME,CD353,SBBI42	SLAM family member 8	353	chr9	KAL1286563
TREM1	CD354,TREM-1	triggering receptor expressed on myeloid cells 1	354	chr2	KAL1287345
CRTAM	CD355	cytotoxic and regulatory T cell molecule	355	chr19	KAL1287882
TNFRSF18	AITR,CD357,ENERGEN,GITR,GITR-D	TNF receptor superfamily member 18	357	chr11	KAL1288067
TNFRSF21	BM-018,CD358,DR6	TNF receptor superfamily member 21	358	chr2	KAL1287344
IL21R	CD360,IMD56,NILR	interleukin 21 receptor	360	chr3	KAL1287477
EVI2B	CD361,D17S376,EVDB	ecotropic viral integration site 2B	361	chr20	KAL1287716
SDC2	CD362,HSPG,HSPG1,SYND2	syndecan 2	362	chr21	KAL1288302
S1PR1	CD363,CHEDG1,D1S3362,ECGF1,EDG-1,EDG1,S1P1	sphingosine-1-phosphate receptor 1	363	chr9	KAL1287862
PI16	CD364,CRISP9,MSMBBP,PSPBP	peptidase inhibitor 16	364	chr2	KAL1287330
HAVCR1	CD365,HAVCR,HAVCR-1,KIM-1,KIM1,TIM,TIM-1,TIM1,TIMD-1,TIMD1	hepatitis A virus cellular receptor 1	365	chr8	KAL1288219
HAVCR2	CD366,HAVcr-2,KIM-3,SPTCL,TIM3,TIMD-3,TIMD3,Tim-3	hepatitis A virus cellular receptor 2	366	chr8	KAL1288220
CLEC4A	CD367,CLECSF6,DCIR,DDB27,HDCGC13P,LLIR,hDCIR	C-type lectin domain family 4 member A	367	chr3	KAL1288100
CLEC4D	CD368,CLEC-6,CLEC6,CLECSF8,Dectin-3,MCL,MPCL	C-type lectin domain family 4 member D	368	chr3	KAL1288101
CLEC7A	BGR,CANDF4,CD369,CLECSF12,DECTIN1,SCARE2	C-type lectin domain containing 7A	369	chr3	KAL1288104
CLEC9A	CD370,DNGR-1,DNGR1,UNQ9341	C-type lectin domain containing 9A	370	chr3	KAL1288105
CLEC12A	CD371,CLL-1,CLL1,DCAL-2,MICL	C-type lectin domain family 12 member A	371	chr3	KAL1288097

## Sheet: Supp.Table S8 Domestication
Gene_Symbol	Alias	Description	Category	Muskox Chromosome	Accession	References
Domestication
ASIP	AGSW,AGTI,AGTIL,ASP,SHEP9	agouti signaling protein	Domestication	chr18	KAL1287265	Ahmad, H. I. et al. (2020)
CRYL1	GDH,HEL30,gul3DH,lambda-CRY	crystallin lambda 1	Domestication	chr17	KAL1288238	Alberto, F. J. et al. (2018)
DEFB103A	BD-3,DEFB-3,DEFB103,DEFB3,HBD3,HBP-3,HBP3	defensin beta 103A	Domestication	chr4	KAL1286385	Ahmad, H. I. et al. (2020)
DUSP22	JKAP,JSP-1,JSP1,LMW-DSP2,LMWDSP2,MKP-x,MKPX,VHX	dual specificity phosphatase 22	Domestication	chr2	KAL1287167	Alberto, F. J. et al. (2018)
EXOC2	NEDFACH,SEC5,SEC5L1,Sec5p	exocyst complex component 2	Domestication	chr2	KAL1287168	Alberto, F. J. et al. (2018)
FOXL2	BPES,BPES1,PFRK,PINTO,POF3	forkhead box L2	Domestication	chr1	KAL1288601	Ahmad, H. I. et al. (2020)
HBE1	HBE	hemoglobin subunit epsilon 1	Domestication	chr19	KAL1287426	Alberto, F. J. et al. (2018)
HBM	HBAP2,HBK	hemoglobin subunit mu	Domestication	chr3	KAL1286531	Alberto, F. J. et al. (2018)
HERC5	CEB1,CEBP1	HECT and RLD domain containing E3 ubiquitin protein ligase 5	Domestication	chr7	KAL1287989	Alberto, F. J. et al. (2018)
HERC6		HECT and RLD domain containing E3 ubiquitin protein ligase family member 6	Domestication	chr7	KAL1287990	Alberto, F. J. et al. (2018)
HMGA2	BABL,HMGI-C,HMGIC,LIPO,SRS5,STQTL9	high mobility group AT-hook 2	Domestication	chr3	KAL1288111	Alberto, F. J. et al. (2018)
KIT	C-Kit,CD117,MASTC,PBT,SCFR	KIT proto-oncogene, receptor tyrosine kinase	Domestication	chr7	KAL1288273	Ahmad, H. I. et al. (2020)
KITLG	DCUA,DFNA69,FPH2,FPHH,KL-1,Kitl,MGF,SCF,SF,SHEP7,SLF,WS2F	KIT ligand	Domestication	chr3	KAL1287350	Alberto, F. J. et al. (2018)
LUC7L	LUC7B1,Luc7,SR+89,hLuc7B1	LUC7 like	Domestication	chr3	KAL1286534	Alberto, F. J. et al. (2018)
LYST	CHS,CHS1,Mauve	lysosomal trafficking regulator	Domestication	chr6	KAL1287785	Ahmad, H. I. et al. (2020)
MC1R	CMM5,MSH-R,SHEP2	melanocortin 1 receptor	Domestication	chr15	KAL1287938	Ahmad, H. I. et al. (2020)
MITF	CMM8,COMMAD,MI,MITF-A,WS2,WS2A,bHLHe32	melanocyte inducing transcription factor	Domestication	chr6	KAL1287809	Ahmad, H. I. et al. (2020)
MLPH	SLAC2-A	melanophilin	Domestication	chr9	KAL1287604	Ahmad, H. I. et al. (2020)
MTMR7		myotubularin related protein 7	Domestication	chr4	KAL1287411	Alberto, F. J. et al. (2018)
MUC6	MUC-6	mucin 6, oligomeric mucus/gel-forming	Domestication	chr5	KAL1286924	Zheng, Z. et al. (2020)
NBEA	BCL8B,LYST2,NEDEGE	neurobeachin	Domestication	chr17	KAL1288244	Alberto, F. J. et al. (2018)
PMEL	D12S53E,HMB-45,HMB45,ME20,ME20-M,ME20M,P1,P100,PMEL17,SI,SIL,SILV,gp100	premelanosome protein	Domestication	chr3	KAL1288129	Ahmad, H. I. et al. (2020)
POP1	ANXD2	POP1 homolog, ribonuclease P/MRP subunit	Domestication	chr21	KAL1288299	Alberto, F. J. et al. (2018)
RNF213	ALO17,C17orf27,KIAA1618,MYMY2,MYSTR,NET57	ring finger protein 213	Domestication	chr20	KAL1287119	Alberto, F. J. et al. (2018)
RRM1	R1,RIR1,RR1	ribonucleotide reductase catalytic subunit M1	Domestication	chr19	KAL1287431	Dou, M. et al. (2023)
RXFP2	GPR106,GREAT,INSL3R,LGR8,LGR8.1,RXFPR2	relaxin family peptide receptor 2	Domestication	chr17	KAL1288246	Ahmad, H. I. et al. (2020)
SLAMF1	CD150,CDw150,SLAM	signaling lymphocytic activation molecule family member 1	Domestication	chr9	KAL1286561	Alberto, F. J. et al. (2018)
SLAMF7	19A,CD319,CRACC,CS1	SLAM family member 7	Domestication	chr9	KAL1286396	Alberto, F. J. et al. (2018)
SLC12A7	KCC4	solute carrier family 12 member 7	Domestication	chr22	KAL1288330	Alberto, F. J. et al. (2018)
SLC34A2	NAPI-3B,NAPI-IIb,NPTIIb,NaPi2b,PULAM	solute carrier family 34 member 2	Domestication	chr7	KAL1287994	Alberto, F. J. et al. (2018)
SLC45A2	1A1,AIM1,MATP,OCA4,SHEP5	solute carrier family 45 member 2	Domestication	chr22	KAL1288331	Ahmad, H. I. et al. (2020)
STIM1	D11S4896E,GOK,IMD10,STRMK,TAM,TAM1	stromal interaction molecule 1	Domestication	chr19	KAL1287433	Zheng, Z. et al. (2020)
SUPT3H	SPT3,SPT3L	SPT3 homolog, SAGA and STAGA complex component	Domestication	chr2	KAL1287340	Alberto, F. J. et al. (2018)
TRIP13	16E1BP,MVA3,OOMD9,OZEMA9	thyroid hormone receptor interactor 13	Domestication	chr22	KAL1288332	Alberto, F. J. et al. (2018)
TRPM1	CSNB1C,LTRPC1,MLSN1	transient receptor potential cation channel subfamily M member 1	Domestication	chr16	KAL1286687	Ahmad, H. I. et al. (2020)
TYRP1	CAS2,CATB,GP75,OCA3,TRP,TRP1,TYRP,b-PROTEIN	tyrosinase related protein 1	Domestication	chr10	KAL1287451	Ahmad, H. I. et al. (2020)

## Sheet: Supp.Table S9 Traits
Gene_Symbol	Alias	Description	Category	Muskox Chromosome	Accession	References
Body Size/Weight
AIDA	C1orf80	axin interactor, dorsalization associated	Body Size/Weight	chr11	KAL1288049	Zhang, T. et al. (2019)
ASB11		ankyrin repeat and SOCS box containing 11	Body Size/Weight	chrX	KAL1286706	Li, M. et al. (2023)
CAPN6	CANPX,CAPNX,CalpM,DJ914P14.1	calpain 6	Body Size/Weight	chrX	KAL1286392	Cao, Y. et al. (2020)
GAB1	DFNB26	GRB2 associated binding protein 1	Body Size/Weight	chr1	KAL1288157	Zhang, T. et al. (2019)
GPR143	NYS6,OA1	G protein-coupled receptor 143	Body Size/Weight	chrY	KAL1286807	Li, M. et al. (2023)
ITGA11	HsT18964	integrin subunit alpha 11	Body Size/Weight	chr13	KAL1287251	Cao, Y. et al. (2020)
SCMH1	Scml3	Scm polycomb group protein homolog 1	Body Size/Weight	chr9	KAL1287610	Cao, Y. et al. (2020)
SHROOM2	APXL,HSAPXL	shroom family member 2	Body Size/Weight	chrY	KAL1286376, KAL1286360	Li, M. et al. (2023)
SMARCA5	ISWI,SNF2H,WCRF135,hISWI,hSNF2H	SWI/SNF related, matrix associated, actin dependent regulator of chromatin, subfamily a, member 5	Body Size/Weight	chr1	KAL1288174	Zhang, T. et al. (2019)
TBL1X	CHNG8,EBI,SMAP55,TBL1	transducin beta like 1 X-linked	Body Size/Weight	chrY	KAL1286809	Li, M. et al. (2023)
Fat Deposition
ACACA	ACAC,ACACAD,ACACalpha,ACC,ACC1,ACCA,ACCalpha,Acac1,hACC1	acetyl-CoA carboxylase alpha	Fat Deposition	chr20	KAL1287692	Bakhtiarizadeh, M. R. & Alamouti, A. A. (2020)
ACLY	ACL,ATPCL,CLATP	ATP citrate lyase	Fat Deposition	chr20	KAL1286470	Bakhtiarizadeh, M. R. & Alamouti, A. A. (2020)
ACSL1	ACS1,FACL1,FACL2,LACS,LACS1,LACS2	acyl-CoA synthetase long chain family member 1	Fat Deposition	chr4	KAL1287401	Bakhtiarizadeh, M. R. & Alamouti, A. A. (2020)
ACSS2	ACAS2,ACECS,ACS,ACSA,AceCS1,dJ1161H23.1	acyl-CoA synthetase short chain family member 2	Fat Deposition	chr18	KAL1287264	Bakhtiarizadeh, M. R. & Alamouti, A. A. (2020)
ADCY6	AC6,LCCS8	adenylate cyclase 6	Fat Deposition	chr3	KAL1286983	Bakhtiarizadeh, M. R. & Alamouti, A. A. (2020)
ADIPOQ	ACDC,ACRP30,ADIPQTL1,ADPN,APM-1,APM1,GBP28	adiponectin, C1Q and collagen domain containing	Fat Deposition	chr1	KAL1288581	Bakhtiarizadeh, M. R. & Alamouti, A. A. (2020)
ANAPC1	APC1,MCPR,TSG24	anaphase promoting complex subunit 1	Fat Deposition	chr4	KAL1288429	Mastrangelo, S. et al. (2019)
BMP2	BDA2,BMP2A,SSFSC,SSFSC1	bone morphogenetic protein 2	Fat Deposition	chr18	KAL1287517	Baazaoui, I., Bedhiaf-Romdhani, S., Mastrangelo, S. & Ciani, E. (2021)
BMP6	IO,VGR,VGR1	bone morphogenetic protein 6	Fat Deposition	chr2	KAL1287161	Bakhtiarizadeh, M. R. & Alamouti, A. A. (2020)
BMS1	ACC, BMS1L	BMS1 ribosome biogenesis factor	Fat Deposition	chr6	KAL1287782	Liu Y. et al. (2012)
CDK8	IDDHBA,K35	cyclin dependent kinase 8	Fat Deposition	chr17	KAL1288237	Farhadi, S. et al. (2023)
CDS2		CDP-diacylglycerol synthase 2	Fat Deposition	chr18	KAL1287518	Baazaoui, I., Bedhiaf-Romdhani, S., Mastrangelo, S. & Ciani, E. (2021)
CEBPA	C/EBP-alpha,CEBP	CCAAT enhancer binding protein alpha	Fat Deposition	chr15	KAL1287924	Liu Y. et al. (2012)
CHP1	CHP,SLC9A1BP,SPAX9,Sid470p,p22,p24	calcineurin like EF-hand protein 1	Fat Deposition	chr13	KAL1288184	Mastrangelo, S. et al. (2019)
CPT2	CPT1,CPTASE,IIAE4	carnitine palmitoyltransferase 2	Fat Deposition	chr9	KAL1287601	Bakhtiarizadeh, M. R. & Alamouti, A. A. (2020)
CREB1	CREB,CREB-1	cAMP responsive element binding protein 1	Fat Deposition	chr2	KAL1287564	Xu, S. S. et al. (2017)
CSF1R	BANDDOS,C-FMS,CD115,CSF-1R,CSFR,FIM2,FMS,GPSC,HDLS,HDLS1,M-CSF-R	colony stimulating factor 1 receptor	Fat Deposition	chr8	KAL1288214	Bakhtiarizadeh, M. R. & Alamouti, A. A. (2020)
CTBP1	BARS,HADDTS	C-terminal binding protein 1	Fat Deposition	chr7	KAL1288256	Xu, S. S. et al. (2017)
CXXC5	CF5,HSPC195,RINF,WID	CXXC finger protein 5	Fat Deposition	chr8	KAL1288206	Mastrangelo, S. et al. (2019)
DGAT1	ARAT,ARGP1,DGAT,DIAR7	diacylglycerol O-acyltransferase 1	Fat Deposition	chr21	KAL1287358	Liu Y. et al. (2012)
DGAT2	ARAT,GS1999FULL,HMFN1045	diacylglycerol O-acyltransferase 2	Fat Deposition	chr19	KAL1287425	Bakhtiarizadeh, M. R. & Alamouti, A. A. (2020)
ELOVL6	FACE,FAE,LCE,hELO2	ELOVL fatty acid elongase 6	Fat Deposition	chr7	KAL1287986	Bakhtiarizadeh, M. R. & Alamouti, A. A. (2020)
EPHA5	CEK7,EHK-1,EHK1,EK7,HEK7,TYRO4	EPH receptor A5	Fat Deposition	chr7	KAL1288257	Mastrangelo, S. et al. (2019)
EPHX1	EPHX,EPOX,HYL1,MEH	epoxide hydrolase 1	Fat Deposition	chr11	KAL1288052	Hosseini, S. F., Bakhtiarizadeh, M. R. & Salehi, A. (2023)
FABP3	FABP11,H-FABP,M-FABP,MDGI,O-FABP	fatty acid binding protein 3	Fat Deposition	chr2	KAL1287135	Ahbara, A. et al. (2019)
FABP4	A-FABP,AFABP,ALBP,HEL-S-104,aP2	fatty acid binding protein 4	Fat Deposition	chr21	KAL1288292	Bakhtiarizadeh, M. R. & Alamouti, A. A. (2020)
FAS	ALPS1A,APO-1,APT1,CD95,FAS1,FASTM,TNFRSF6	Fas cell surface death receptor	Fat Deposition	chr23	KAL1287969	Liu Y. et al. (2012)
FASN	FAS,OA-519,SDR27X1	fatty acid synthase	Fat Deposition	chr20	KAL1287080	Bakhtiarizadeh, M. R. & Alamouti, A. A. (2020)
FMO2	FMO1B1	flavin containing dimethylaniline monoxygenase 2	Fat Deposition	chr11	KAL1288055	Hosseini, S. F., Bakhtiarizadeh, M. R. & Salehi, A. (2023)
GFPT1	CMS12,CMSTA1,GFA,GFAT,GFAT 1,GFAT1,GFAT1m,GFPT,GFPT1L,MSLG	glutamine--fructose-6-phosphate transaminase 1	Fat Deposition	chr4	KAL1288464	Bakhtiarizadeh, M. R. & Alamouti, A. A. (2020)
GLIS1		GLIS family zinc finger 1	Fat Deposition	chr9	KAL1287598	Luo, R. et al. (2021)
HINT2	HIT-17	histidine triad nucleotide binding protein 2	Fat Deposition	chr10	KAL1288007	Ahbara, A. et al. (2019)
HOXA10	HOX1,HOX1.8,HOX1H,PL	homeobox A10	Fat Deposition	chr12	KAL1288352	Bakhtiarizadeh, M. R. & Alamouti, A. A. (2020)
HSD11B1	11-DH,11-beta-HSD1,CORTRD2,HDL,HSD11,HSD11B,HSD11L,SDR26C1	hydroxysteroid 11-beta dehydrogenase 1	Fat Deposition	chr11	KAL1287034	Hosseini, S. F., Bakhtiarizadeh, M. R. & Salehi, A. (2023)
IL6	BSF-2,BSF2,CDF,HGF,HSF,IFN-beta-2,IFNB2,IL-6	interleukin 6	Fat Deposition	chr12	KAL1288354	Hosseini, S. F., Bakhtiarizadeh, M. R. & Salehi, A. (2023)
INSR	CD220,HHF5	insulin receptor	Fat Deposition	chr8	KAL1286870	Ahbara, A. et al. (2019)
LEPR	CD295,LEP-R,LEPRD,OB-R,OBR	leptin receptor	Fat Deposition	chr9	KAL1286940	Hosseini, S. F., Bakhtiarizadeh, M. R. & Salehi, A. (2023)
LPIN1	PAP1	lipin 1	Fat Deposition	chr4	KAL1288486	Hosseini, S. F., Bakhtiarizadeh, M. R. & Salehi, A. (2023)
MMP12	HME,ME,MME,MMP-12	matrix metallopeptidase 12	Fat Deposition	chr19	KAL1287890	Liu Y. et al. (2012)
MSRB3	DFNB74	methionine sulfoxide reductase B3	Fat Deposition	chr3	KAL1288087	Mastrangelo, S. et al. (2019)
NPC2	EDDM1,HE1	NPC intracellular cholesterol transporter 2	Fat Deposition	chr13	KAL1287052	Zhu, C., Li, N., Cheng, H. & Ma, Y. (2021)
NPR2	AMD1,AMDM,ANPRB,ANPb,ECDM,GC-B,GCB,GUC2B,GUCY2B,NPRB,NPRBi,SNSK	natriuretic peptide receptor 2	Fat Deposition	chr10	KAL1288009	Ahbara, A. et al. (2019)
NRIP1	CAKUT3,RIP140	nuclear receptor interacting protein 1	Fat Deposition	chr1	KAL1288574	Xu, S. S. et al. (2017)
OAS2		2'-5'-oligoadenylate synthetase 2	Fat Deposition	chr1	KAL1288169	Mastrangelo, S. et al. (2019)
OIP5	5730547N13Rik,CT86,LINT-25,MIS18B,MIS18beta,hMIS18beta	Opa interacting protein 5	Fat Deposition	chr13	KAL1288186	Mastrangelo, S. et al. (2019)
PCDH9		protocadherin 9	Fat Deposition	chr17	KAL1288236	Mastrangelo, S. et al. (2019)
PDGFD	IEGF,MSTP036,SCDGF-B,SCDGFB	platelet derived growth factor D	Fat Deposition	chr19	KAL1287876	Zhu, C., Li, N., Cheng, H. & Ma, Y. (2021)
PER3	FASPS3,GIG13	period circadian regulator 3	Fat Deposition	chr11	KAL1288057	Bakhtiarizadeh, M. R. & Alamouti, A. A. (2020)
POSTN	OSF-2,OSF2,PDLPOSTN,PN	periostin	Fat Deposition	chr17	KAL1288245	Farhadi, S. et al. (2023)
PPARG	CIMT1,GLM1,NR1C3,PPARG1,PPARG2,PPARG5,PPARgamma	peroxisome proliferator activated receptor gamma	Fat Deposition	chr6	KAL1286845	Liu Y. et al. (2012)
PROKR1	GPR73,GPR73a,PK-R1,PKR1,ZAQ	prokineticin receptor 1	Fat Deposition	chr4	KAL1288436	Baazaoui, I., Bedhiaf-Romdhani, S., Mastrangelo, S. & Ciani, E. (2021)
PSD2	EFA6C	pleckstrin and Sec7 domain containing 2	Fat Deposition	chr8	KAL1288208	Mastrangelo, S. et al. (2019)
RBP4	MCOPCB10,RDCCAS	retinol binding protein 4	Fat Deposition	chr23	KAL1287976	Hosseini, S. F., Bakhtiarizadeh, M. R. & Salehi, A. (2023)
SCD	FADS5,MSTP008,SCD1,SCDOS,hSCD1	stearoyl-CoA desaturase	Fat Deposition	chr23	KAL1287977	Bakhtiarizadeh, M. R. & Alamouti, A. A. (2020)
SCD5	ACOD4,DFNA79,FADS4,HSCD5,SCD2,SCD4	stearoyl-CoA desaturase 5	Fat Deposition	chr7	KAL1288280	Hosseini, S. F., Bakhtiarizadeh, M. R. & Salehi, A. (2023)
SERPINE1	PAI,PAI-1,PAI1,PLANH1	serpin family E member 1	Fat Deposition	chr3	KAL1287492	Hosseini, S. F., Bakhtiarizadeh, M. R. & Salehi, A. (2023)
SETD4	C21orf18,C21orf27	SET domain containing 4	Fat Deposition	chr1	KAL1288637	Farhadi, S. et al. (2023)
SLC22A4	DFNB60,ETTh,OCTN1	solute carrier family 22 member 4	Fat Deposition	chr8	KAL1287076	Bakhtiarizadeh, M. R. & Alamouti, A. A. (2020)
SLC27A2	ACSVL1,FACVL1,FATP2,HsT17226,VLACS,VLCS,hFACVL1	solute carrier family 27 member 2	Fat Deposition	chr13	KAL1288199	Hosseini, S. F., Bakhtiarizadeh, M. R. & Salehi, A. (2023)
SLIT2	SLIL3,Slit-2	slit guidance ligand 2	Fat Deposition	chr7	KAL1287982	Mastrangelo, S. et al. (2019)
SPAG8	BS-84,CILD28,CT142,HSD-1,SMP1,SPAG3,hSMP-1	sperm associated antigen 8	Fat Deposition	chr10	KAL1288011	Ahbara, A. et al. (2019)
STEAP4	STAMP2,SchLAH,TIARP,TNFAIP9	STEAP4 metalloreductase	Fat Deposition	chr12	KAL1288345	Xu, S. S. et al. (2017)
TBX15	TBX14	T-box transcription factor 15	Fat Deposition	chr9	KAL1287863	Zhu, C., Li, N., Cheng, H. & Ma, Y. (2021)
VRTN	C14orf115,vertnin	vertebrae development associated	Fat Deposition	chr13	KAL1287056	Zhu, C., Li, N., Cheng, H. & Ma, Y. (2021)
Fat Metabolism
ALDH1A1	ALDC,ALDH-E1,ALDH1,ALDH11,HEL-9,HEL-S-53e,HEL12,PUMB1,RALDH1	aldehyde dehydrogenase 1 family member A1	Fat Metabolism	chr10	KAL1287441	Wang, X. et al. (2021)
DTNBP1	BLOC1S8,DBND,HPS7,My031,SDY	dystrobrevin binding protein 1	Fat Metabolism	chr2	KAL1287166	Zhang, T. et al. (2019)
ESR1	ER,ESR,ESRA,ESTRR,Era,NR3A1	estrogen receptor 1	Fat Metabolism	chr14	KAL1288379	Wang, X. et al. (2021)
FBF1	Alb,FBF-1	Fas binding factor 1	Fat Metabolism	chr20	KAL1287102	Zhang, T. et al. (2019)
GPAM	GPAT,GPAT1	glycerol-3-phosphate acyltransferase, mitochondrial	Fat Metabolism	chr23	KAL1287972	Wang, X. et al. (2021)
HIF1A	HIF-1-alpha,HIF-1A,HIF-1alpha,HIF1,HIF1-ALPHA,MOP1,PASD8,bHLHe78	hypoxia inducible factor 1 subunit alpha	Fat Metabolism	chr13	KAL1288190	Farhadi, S., Shodja Ghias, J., Hasanpur, K., Mohammadi, S. A. & Ebrahimie, E. (2021)
IL6	BSF-2,BSF2,CDF,HGF,HSF,IFN-beta-2,IFNB2,IL-6	interleukin 6	Fat Metabolism	chr12	KAL1288354	Farhadi, S., Shodja Ghias, J., Hasanpur, K., Mohammadi, S. A. & Ebrahimie, E. (2021)
LIPG	EDL,EL,PRO719	lipase G, endothelial type	Fat Metabolism	chr5	KAL1287387	Farhadi, S., Shodja Ghias, J., Hasanpur, K., Mohammadi, S. A. & Ebrahimie, E. (2021)
PHYH	LN1,LNAP1,PAHX,PHYH1,RD	phytanoyl-CoA 2-hydroxylase	Fat Metabolism	chr18	KAL1287544	Wang, X. et al. (2021)
RBM11		RNA binding motif protein 11	Fat Metabolism	chr1	KAL1288633	Zhang, T. et al. (2019)
SAA1	PIG4,SAA,SAA2,TP53I4	serum amyloid A1	Fat Metabolism	chr5	KAL1287635	Farhadi, S., Shodja Ghias, J., Hasanpur, K., Mohammadi, S. A. & Ebrahimie, E. (2021)
SCD	FADS5,MSTP008,SCD1,SCDOS,hSCD1	stearoyl-CoA desaturase	Fat Metabolism	chr23	KAL1287977	Wang, X. et al. (2021)
SETD7	KMT7,SET7,SET7/9,SET9	SET domain containing 7, histone lysine methyltransferase	Fat Metabolism	chr1	KAL1288173	Zhang, T. et al. (2019)
SMURF2		SMAD specific E3 ubiquitin protein ligase 2	Fat Metabolism	chr20	KAL1287123	Zhang, T. et al. (2019)
SOCS3	ATOD4,CIS3,Cish3,SOCS-3,SSI-3,SSI3	suppressor of cytokine signaling 3	Fat Metabolism	chr20	KAL1287124	Farhadi, S., Shodja Ghias, J., Hasanpur, K., Mohammadi, S. A. & Ebrahimie, E. (2021)
STAT3	ADMIO,ADMIO1,APRF,HIES	signal transducer and activator of transcription 3	Fat Metabolism	chr20	KAL1286482	Wang, X. et al. (2021)
Fertility
CCNB2	HsT17299	cyclin B2	Fertility	chr13	KAL1288183	Gebreselassie, G., Berihulay, H., Jiang, L. & Ma, Y. (2020)
SLC8A3	NCX3	solute carrier family 8 member A3	Fertility	chr13	KAL1288187	Gebreselassie, G., Berihulay, H., Jiang, L. & Ma, Y. (2020)
TMEM154		transmembrane protein 154	Fertility	chr1	KAL1286934	Gebreselassie, G., Berihulay, H., Jiang, L. & Ma, Y. (2020)
Heat Tolerance
ANTXR2	CMG-2,CMG2,HFS,ISH,JHF	ANTXR cell adhesion molecule 2	Heat Tolerance	chr7	KAL1288261	Hussain, T. et al. (2023)
AQP1	AQP-CHIP,CHIP28,CO	aquaporin 1 (Colton blood group)	Heat Tolerance	chr12	KAL1288347	Worku, D. et al. (2023)
ASIC3	ACCN3,DRASIC,SLNAC1,TNaC1	acid sensing ion channel subunit 3	Heat Tolerance	chr12	KAL1287059	Worku, D. et al. (2023)
ATP1A1	CMT2DD,HOMGSMR2	ATPase Na+/K+ transporting subunit alpha 1	Heat Tolerance	chr9	KAL1287854	Zeng, L. et al. (2023) Hariyono, D. N. H. & Prihandini, P. W. (2022)
ATP1B2	AMOG	ATPase Na+/K+ transporting subunit beta 2	Heat Tolerance	chr20	KAL1287696	Habimana, V. et al. (2023)
BCL2	Bcl-2,PPP1R50	BCL2 apoptosis regulator	Heat Tolerance	chr5	KAL1287378	Hussain, T. et al. (2023)
BHLHE41	BHLHB3,DEC2,FNSS1,SHARP1,hDEC2	basic helix-loop-helix family member e41	Heat Tolerance	chr3	KAL1288091	Hussain, T. et al. (2023)
BTBD7	FUP1	BTB domain containing 7	Heat Tolerance	chr16	KAL1287294	Worku, D. et al. (2023)
CALCR	CRT,CT-R,CTR,CTR1	calcitonin receptor	Heat Tolerance	chr12	KAL1287289	Worku, D. et al. (2023)
CDH2	ACOGS,ADHD8,ARVD14,CD325,CDHN,CDw325,NCAD	cadherin 2	Heat Tolerance	chr5	KAL1287510	Worku, D. et al. (2023)
CDKN1B	CDKN4,KIP1,MEN1B,MEN4,P27KIP1	cyclin dependent kinase inhibitor 1B	Heat Tolerance	chr3	KAL1288096	Hussain, T. et al. (2023)
CDKN1B	CDKN4,KIP1,MEN1B,MEN4,P27KIP1	cyclin dependent kinase inhibitor 1B	Heat Tolerance	chr3	KAL1288096	Worku, D. et al. (2023)
CFTR	ABC35,ABCC7,CF,CFTR/MRP,MRP7,TNR-CFTR,dJ760C5.1	CF transmembrane conductance regulator	Heat Tolerance	chr12	KAL1288349	Worku, D. et al. (2023)
CHORDC1	CHP1	cysteine and histidine rich domain containing 1	Heat Tolerance	chr5	KAL1287630	Worku, D. et al. (2023)
CMPK1	CK,CMK,CMPK,UMK,UMP-CMPK,UMPK	cytidine/uridine monophosphate kinase 1	Heat Tolerance	chr9	KAL1287600	Worku, D. et al. (2023)
COP1	CFAP78,FAP78,RFWD2,RNF200	COP1 E3 ubiquitin ligase	Heat Tolerance	chr11	KAL1288051	Worku, D. et al. (2023)
CRY2	HCRY2,PHLL2	cryptochrome circadian regulator 2	Heat Tolerance	chr19	KAL1287424	Habimana, V. et al. (2023)
DGCR8	C22orf12,DGCRK6,Gy1,pasha	DGCR8 microprocessor complex subunit	Heat Tolerance	chr1	KAL1288155	Worku, D. et al. (2023)
DIS3L2	FAM6A,PRLMNS,hDIS3L2	DIS3 like 3'-5' exoribonuclease 2	Heat Tolerance	chr2	KAL1287140	Worku, D. et al. (2023)
DNAJA1	DJ-2,DjA1,HDJ2,HSDJ,HSJ-2,HSJ2,HSPF4,NEDD7,hDJ-2	DnaJ heat shock protein family (Hsp40) member A1	Heat Tolerance	chr10	KAL1288023	Habimana, V. et al. (2023)
DNAJA2	CPR3,DJ3,DJA2,DNAJ,DNJ3,HIRIP4,PRO3015,RDJ2	DnaJ heat shock protein family (Hsp40) member A2	Heat Tolerance	chr15	KAL1287928	Habimana, V. et al. (2023)
DNAJB1	HSPF1,Hdj1,Hsp40,RSPH16B,Sis1	DnaJ heat shock protein family (Hsp40) member B1	Heat Tolerance	chr8	KAL1286861	Hussain, T. et al. (2023) Habimana, V. et al. (2023)
DNAJB4	CMYP21,DNAJW,DjB4,HLJ1	DnaJ heat shock protein family (Hsp40) member B4	Heat Tolerance	chr9	KAL1287859	Worku, D. et al. (2023)
DNAJC14	DNAJ,DRIP78,HDJ3,LIP6	DnaJ heat shock protein family (Hsp40) member C14	Heat Tolerance	chr3	KAL1288109	Worku, D. et al. (2023)
DNAJC18		DnaJ heat shock protein family (Hsp40) member C18	Heat Tolerance	chr8	KAL1288217	Worku, D. et al. (2023)
DNAJC7	DJ11,DJC7,TPR2,TTC2	DnaJ heat shock protein family (Hsp40) member C7	Heat Tolerance	chr20	KAL1286475	Worku, D. et al. (2023)
DNAJC8	HSPC331,SPF31	DnaJ heat shock protein family (Hsp40) member C8	Heat Tolerance	chr2	KAL1287141	Worku, D. et al. (2023)
E2F8	E2F-8	E2F transcription factor 8	Heat Tolerance	chr5	KAL1287631	Hussain, T. et al. (2023)
EIF2AK4	GCN2,PVOD2	eukaryotic translation initiation factor 2 alpha kinase 4	Heat Tolerance	chr13	KAL1288189	Zeng, L. et al. (2023) Hariyono, D. N. H. & Prihandini, P. W. (2022)
EPPK1	EPIPL,EPIPL1	epiplakin 1	Heat Tolerance	chr21	KAL1287360	Worku, D. et al. (2023)
FAM107B	C10orf45,HITS	family with sequence similarity 107 member B	Heat Tolerance	chr18	KAL1287535	Worku, D. et al. (2023)
FBXO44	FBG3,FBX30,FBX6A,Fbx44,Fbxo6a	F-box protein 44	Heat Tolerance	chr11	KAL1288054	Hussain, T. et al. (2023)
FGF4	FGF-4,HBGF-4,HST,HST-1,HSTF-1,HSTF1,K-FGF,KFGF	fibroblast growth factor 4	Heat Tolerance	chr5	KAL1286917	Habimana, V. et al. (2023)
FKBP4	FKBP51,FKBP52,FKBP59,HBI,Hsp56,PPIase,p52	FKBP prolyl isomerase 4	Heat Tolerance	chr3	KAL1287010	Worku, D. et al. (2023)
GATAD2B	GANDS,MRD18,P66beta,p68	GATA zinc finger domain containing 2B	Heat Tolerance	chr9	KAL1286729	Hussain, T. et al. (2023)
GATB	COXPD41,HSPC199,PET112,PET112L	glutamyl-tRNA amidotransferase subunit B	Heat Tolerance	chr1	KAL1286935	Worku, D. et al. (2023)
GHR	GHBP,GHIP	growth hormone receptor	Heat Tolerance	chr22	KAL1288317	Worku, D. et al. (2023)
GOT1	AST,AST1,ASTQTL1,GIG18,SGOT,cAspAT,cCAT	glutamic-oxaloacetic transaminase 1	Heat Tolerance	chr23	KAL1287971	Worku, D. et al. (2023)
GPAT2	CT123	glycerol-3-phosphate acyltransferase 2, mitochondrial	Heat Tolerance	chr4	KAL1288466	Abou-Naga, A. M. et al. (2022)
GRIA4	GLUR4,GLUR4C,GLURD,GluA4,GluA4-ATD,NEDSGA	glutamate ionotropic receptor AMPA type subunit 4	Heat Tolerance	chr19	KAL1287884	Worku, D. et al. (2023)
GRM8	GLUR8,GPRC1H,MGLUR8,mGlu8	glutamate metabotropic receptor 8	Heat Tolerance	chr12	KAL1288351	Worku, D. et al. (2023)
GRXCR1	DFNB25,PPP1R88	glutaredoxin and cysteine rich domain containing 1	Heat Tolerance	chr7	KAL1288270	Worku, D. et al. (2023)
GSTCD		glutathione S-transferase C-terminal domain containing	Heat Tolerance	chr7	KAL1287988	Abou-Naga, A. M. et al. (2022)
HOXC12	HOC3F,HOX3,HOX3F	homeobox C12	Heat Tolerance	chr3	KAL1286987	Worku, D. et al. (2023)
HOXC13	ECTD9,HOX3,HOX3G	homeobox C13	Heat Tolerance	chr3	KAL1286988	Worku, D. et al. (2023)
HSD17B7	PRAP,SDR37C1	hydroxysteroid 17-beta dehydrogenase 7	Heat Tolerance	chr9	KAL1286819	Worku, D. et al. (2023)
HSF1	HSTF1	heat shock transcription factor 1	Heat Tolerance	chr21	KAL1287361	Hussain, T. et al. (2023)
HSF1	HSTF1	heat shock transcription factor 1	Heat Tolerance	chr21	KAL1287361	Worku, D. et al. (2023)
HSF1	HSTF1	heat shock transcription factor 1	Heat Tolerance	chr21	KAL1287361	Zeng, L. et al. (2023) Hariyono, D. N. H. & Prihandini, P. W. (2022)
HSF1	HSTF1	heat shock transcription factor 1	Heat Tolerance	chr21	KAL1287361	Habimana, V. et al. (2023)
HSP90AA1	EL52,HEL-S-65p,HSP86,HSP89A,HSP90A,HSP90N,HSPC1,HSPCA,HSPCAL1,HSPCAL4,HSPN,Hsp103,Hsp89,Hsp90,LAP-2,LAP2	heat shock protein 90 alpha family class A member 1	Heat Tolerance	chr16	KAL1286826	Hussain, T. et al. (2023) Habimana, V. et al. (2023) Hariyono, D. N. H. & Prihandini, P. W. (2022)
HSP90AB1	D6S182,HSP84,HSP90B,HSPC2,HSPCB	heat shock protein 90 alpha family class B member 1	Heat Tolerance	chr2	KAL1287323	Hariyono, D. N. H. & Prihandini, P. W. (2022)
HSPA12A		heat shock protein family A (Hsp70) member 12A	Heat Tolerance	chr23	KAL1287973	Worku, D. et al. (2023)
HSPA1L	HSP70-1L,HSP70-HOM,HSP70T,hum70t	heat shock protein family A (Hsp70) member 1 like	Heat Tolerance	chr2	KAL1286619	Worku, D. et al. (2023)
HSPA4	APG-2,HEL-S-5a,HS24/P52,HSPH2,RY,hsp70,hsp70RY	heat shock protein family A (Hsp70) member 4	Heat Tolerance	chr8	KAL1288222	Hussain, T. et al. (2023) Worku, D. et al. (2023) Habimana, V. et al. (2023) Zeng, L. et al. (2023) Hariyono, D. N. H. & Prihandini, P. W. (2022)
HSPA9	CRP40,CSA,EVPLS,GRP-75,GRP75,HEL-S-124m,HSPA9B,MOT,MOT2,MTHSP75,PBP74,SAAN,SIDBA4	heat shock protein family A (Hsp70) member 9	Heat Tolerance	chr8	KAL1288223	Worku, D. et al. (2023)
HSPB2	HSP27,Hs.78846,LOH11CR1K,MKBP	heat shock protein family B (small) member 2	Heat Tolerance	chr19	KAL1287886	Hussain, T. et al. (2023)
HSPB6	HEL55,Hsp20,PPP1R91	heat shock protein family B (small) member 6	Heat Tolerance	chr15	KAL1287932	Hussain, T. et al. (2023)
HSPB7	cvHSP	heat shock protein family B (small) member 7	Heat Tolerance	chr2	KAL1287146	Hariyono, D. N. H. & Prihandini, P. W. (2022)
HSPB8	CMT2L,DHMN2,E2IG1,H11,HMN2,HMN2A,HMND2,HSP22,HSPB8-N1,HSPB8-N2	heat shock protein family B (small) member 8	Heat Tolerance	chr1	KAL1288160	Zeng, L. et al. (2023) Hariyono, D. N. H. & Prihandini, P. W. (2022)
HSPB9	CT51	heat shock protein family B (small) member 9	Heat Tolerance	chr20	KAL1286479	Worku, D. et al. (2023)
HSPD1	CPN60,GROEL,HLD4,HSP-60,HSP60,HSP65,HuCHA60,SPG13	heat shock protein family D (Hsp60) member 1	Heat Tolerance	chr2	KAL1287573	Hussain, T. et al. (2023)
HSPE1	CPN10,EPF,GROES,HSP10	heat shock protein family E (Hsp10) member 1	Heat Tolerance	chr2	KAL1287574	Hussain, T. et al. (2023)
HSPH1	HSP105,HSP105A,HSP105B,NY-CO-25	heat shock protein family H (Hsp110) member 1	Heat Tolerance	chr17	KAL1288241	Worku, D. et al. (2023) Habimana, V. et al. (2023)
IGFBP2	IBP2,IGF-BP53	insulin like growth factor binding protein 2	Heat Tolerance	chr2	KAL1287576	Habimana, V. et al. (2023)
IL6	BSF-2,BSF2,CDF,HGF,HSF,IFN-beta-2,IFNB2,IL-6	interleukin 6	Heat Tolerance	chr12	KAL1288354	Worku, D. et al. (2023)
INTS6	DBI-1,DDX26,DDX26A,DICE1,HDB,INT6,Notchl2	integrator complex subunit 6	Heat Tolerance	chr17	KAL1288243	Worku, D. et al. (2023)
ITPR2	ANHD,CFAP48,INSP3R2,IP3R2	inositol 1,4,5-trisphosphate receptor type 2	Heat Tolerance	chr3	KAL1288118	Worku, D. et al. (2023)
KBTBD2	BKLHD1	kelch repeat and BTB domain containing 2	Heat Tolerance	chr12	KAL1288357	Worku, D. et al. (2023)
KSR2		kinase suppressor of ras 2	Heat Tolerance	chr1	KAL1288165	Abou-Naga, A. M. et al. (2022)
LEF1	LEF-1,TCF10,TCF1ALPHA,TCF7L3	lymphoid enhancer binding factor 1	Heat Tolerance	chr7	KAL1287991	Hussain, T. et al. (2023)
LIF	CDF,DIA,HILDA,MLPLI	LIF interleukin 6 family cytokine	Heat Tolerance	chr1	KAL1288166	Worku, D. et al. (2023)
LSM5	YER146W	LSM5 homolog, U6 small nuclear RNA and mRNA degradation associated	Heat Tolerance	chr12	KAL1288358	Worku, D. et al. (2023)
LUC7L3	CRA,CREAP-1,CROP,LUC7A,OA48-18,hLuc7A	LUC7 like 3 pre-mRNA splicing factor	Heat Tolerance	chr20	KAL1287725	Worku, D. et al. (2023)
MAPK8IP1	IB1,JIP-1,JIP1,PRKM8IP	mitogen-activated protein kinase 8 interacting protein 1	Heat Tolerance	chr19	KAL1287428	Hussain, T. et al. (2023) Worku, D. et al. (2023)
MC5R	MC2	melanocortin 5 receptor	Heat Tolerance	chr5	KAL1287390	Worku, D. et al. (2023)
MCAT	FASN2C,MCT,MCT1,MT,NET62,fabD	malonyl-CoA-acyl carrier protein transacylase	Heat Tolerance	chr3	KAL1287021	Worku, D. et al. (2023)
MLPH	SLAC2-A	melanophilin	Heat Tolerance	chr9	KAL1287604	Worku, D. et al. (2023)
MTOR	FRAP,FRAP1,FRAP2,RAFT1,RAPT1,SKS	mechanistic target of rapamycin kinase	Heat Tolerance	chr11	KAL1288056	Zeng, L. et al. (2023)
MVD	FP17780,MDDase,MPD,POROK7	mevalonate diphosphate decarboxylase	Heat Tolerance	chr15	KAL1287939	Worku, D. et al. (2023)
MX2	MXB	MX dynamin like GTPase 2	Heat Tolerance	chr1	KAL1288624	Habimana, V. et al. (2023)
MYO1A	BBMI,DFNA48,MIHC,MYHL	myosin IA	Heat Tolerance	chr3	KAL1288125	Hariyono, D. N. H. & Prihandini, P. W. (2022)
MYO5A	GS1,MYH12,MYO5,MYR12	myosin VA	Heat Tolerance	chr13	KAL1288195	Abou-Naga, A. M. et al. (2022)
NDUFB3	B12,CI-B12,MC1DN25	NADH:ubiquinone oxidoreductase subunit B3	Heat Tolerance	chr2	KAL1287579	Worku, D. et al. (2023)
NPFFR2	GPR74,HLWAR77,NPFF2,NPGPR	neuropeptide FF receptor 2	Heat Tolerance	chr7	KAL1288276	Worku, D. et al. (2023)
NRXN2		neurexin 2	Heat Tolerance	chr5	KAL1286926	Worku, D. et al. (2023)
OAS2		2'-5'-oligoadenylate synthetase 2	Heat Tolerance	chr1	KAL1288169	Habimana, V. et al. (2023)
OLA1	DOC45,GBP45,GTBP9,GTPBP9,PTD004	Obg like ATPase 1	Heat Tolerance	chr2	KAL1287843	Worku, D. et al. (2023)
OSM		oncostatin M	Heat Tolerance	chr1	KAL1288170	Worku, D. et al. (2023)
PAEP	GD,GdA,GdF,GdS,PAEG,PEP,PP14,ZIF-1	progestagen associated endometrial protein	Heat Tolerance	chr4	KAL1288496	Worku, D. et al. (2023)
PDE3A	CGI-PDE,CGI-PDE A,CGI-PDE-A,HTNB	phosphodiesterase 3A	Heat Tolerance	chr3	KAL1288128	Worku, D. et al. (2023)
PEBP4	CORK-1,CORK1,GWTM1933,HEL-S-300,PEBP-4,PRO4408,hPEBP4	phosphatidylethanolamine binding protein 4	Heat Tolerance	chr10	KAL1288029	Abou-Naga, A. M. et al. (2022)
PEX14	NAPP2,PBD13A,Pex14p,dJ734G22.2	peroxisomal biogenesis factor 14	Heat Tolerance	chr11	KAL1288058	Worku, D. et al. (2023)
PGR	NR3C3,PR	progesterone receptor	Heat Tolerance	chr19	KAL1287895	Worku, D. et al. (2023)
PLCB1	DEE12,EIEE12,PI-PLC,PLC-154,PLC-I,PLC-beta-1,PLC154,PLCB1A,PLCB1B	phospholipase C beta 1	Heat Tolerance	chr18	KAL1287372	Abou-Naga, A. M. et al. (2022)
PLD5	PLDC	phospholipase D family member 5	Heat Tolerance	chr11	KAL1288059	Worku, D. et al. (2023)
PMAIP1	APR,NOXA	phorbol-12-myristate-13-acetate-induced protein 1	Heat Tolerance	chr5	KAL1287393	Worku, D. et al. (2023)
PRKG1	AAT8,PKG,PKG1,PRKG1B,PRKGR1B,cGK,cGK 1,cGK1,cGKI,cGKI-BETA,cGKI-alpha	protein kinase cGMP-dependent 1	Heat Tolerance	chr23	KAL1287975	Abou-Naga, A. M. et al. (2022)
PRLH	PRH,PRRP	prolactin releasing hormone	Heat Tolerance	chr9	KAL1287608	Zeng, L. et al. (2023)
PRLR	HPRL,MFAB,RI-PRLR,hPRLrI	prolactin receptor	Heat Tolerance	chr22	KAL1288328	Hussain, T. et al. (2023)
PTPN9	MEG2,PTPMEG2	protein tyrosine phosphatase non-receptor type 9	Heat Tolerance	chr16	KAL1286693	Worku, D. et al. (2023)
RAB17		RAB17, member RAS oncogene family	Heat Tolerance	chr9	KAL1287609	Worku, D. et al. (2023)
RAB37		RAB37, member RAS oncogene family	Heat Tolerance	chr20	KAL1287118	Worku, D. et al. (2023)
RAB39B	BGMR,MRX72,WSMN,WSN,XLID72	RAB39B, member RAS oncogene family	Heat Tolerance	chrX	KAL1286416	Hussain, T. et al. (2023)
RALYL	HNRPCL3	RALY RNA binding protein like	Heat Tolerance	chr21	KAL1288300	Worku, D. et al. (2023)
RBM25	NET52,RED120,RNPC7,S164,Snu71,fSAP94	RNA binding motif protein 25	Heat Tolerance	chr13	KAL1288197	Worku, D. et al. (2023)
RGS3	C2PA,RGP3	regulator of G protein signaling 3	Heat Tolerance	chr10	KAL1288030	Worku, D. et al. (2023)
RTN1	NSP	reticulon 1	Heat Tolerance	chr13	KAL1288198	Abou-Naga, A. M. et al. (2022)
RTN4IP1	NIMP,OPA10	reticulon 4 interacting protein 1	Heat Tolerance	chr14	KAL1288398	Worku, D. et al. (2023)
SBK1	SBK	SH3 domain binding kinase 1	Heat Tolerance	chr3	KAL1287491	Worku, D. et al. (2023)
SCNN1D	ENaCd,ENaCdelta,SCNED,dNaCh	sodium channel epithelial 1 subunit delta	Heat Tolerance	chr11	KAL1288061	Worku, D. et al. (2023)
SERPINE2	GDN,GDNPF,PI-7,PI7,PN-1,PN1,PNI	serpin family E member 2	Heat Tolerance	chr2	KAL1287587	Worku, D. et al. (2023)
SGK1	SGK	serum/glucocorticoid regulated kinase 1	Heat Tolerance	chr14	KAL1288399	Worku, D. et al. (2023)
SLC2A1	CSE,DYT17,DYT18,DYT9,EIG12,GLUT,GLUT-1,GLUT1,GLUT1DS,HTLVR,PED,SDCHCN	solute carrier family 2 member 1	Heat Tolerance	chr9	KAL1287611	Hussain, T. et al. (2023)
SLC45A2	1A1,AIM1,MATP,OCA4,SHEP5	solute carrier family 45 member 2	Heat Tolerance	chr22	KAL1288331	Worku, D. et al. (2023)
SLC9A4	NHE4	solute carrier family 9 member A4	Heat Tolerance	chr4	KAL1288507	Worku, D. et al. (2023)
SLCO1C1	OATP-F,OATP-RP5,OATP1,OATP14,OATP1C1,OATPF,OATPRP5,SLC21A14	solute carrier organic anion transporter family member 1C1	Heat Tolerance	chr3	KAL1288134	Worku, D. et al. (2023)
SMAD3	HSPC193,HsT17436,JV15-2,LDS1C,LDS3,MADH3,hMAD-3,hSMAD3,mad3	SMAD family member 3	Heat Tolerance	chr13	KAL1287255	Worku, D. et al. (2023)
SOD1	ALS,ALS1,HEL-S-44,IPOA,SOD,STAHP,hSod1,homodimer	superoxide dismutase 1	Heat Tolerance	chr1	KAL1288639	Zeng, L. et al. (2023)
SPTLC2	HSN1C,LCB2,LCB2A,NSAN1C,SPT2,hLCB2a	serine palmitoyltransferase long chain base subunit 2	Heat Tolerance	chr13	KAL1287055	Worku, D. et al. (2023)
ST3GAL3	DEE15,EIEE15,MRT12,SIAT6,ST3GALII,ST3Gal III,ST3GalIII,ST3N	ST3 beta-galactoside alpha-2,3-sialyltransferase 3	Heat Tolerance	chr9	KAL1287612	Abou-Naga, A. M. et al. (2022)
STEAP3	AHMIO2,STMP3,TSAP6,dudlin-2,dudulin-2,pHyde	STEAP3 metalloreductase	Heat Tolerance	chr2	KAL1287625	Abou-Naga, A. M. et al. (2022)
TCF7	TCF-1	transcription factor 7	Heat Tolerance	chr8	KAL1288232	Hussain, T. et al. (2023)
TLR4	ARMD10,CD284,TLR-4,TOLL	toll like receptor 4	Heat Tolerance	chr10	KAL1288035	Worku, D. et al. (2023)
TMEM33	1600019D15Rik,Pom33,SHINC-3,SHINC3	transmembrane protein 33	Heat Tolerance	chr7	KAL1288285	Worku, D. et al. (2023)
TRAP1	HSP 75,HSP75,HSP90L,TRAP-1	TNF receptor associated protein 1	Heat Tolerance	chr3	KAL1287500	Habimana, V. et al. (2023)
TSNARE1		t-SNARE domain containing 1	Heat Tolerance	chr21	KAL1287363	Worku, D. et al. (2023)
TXNRD2	GCCD5,SELZ,TR,TR-BETA,TR3,TRXR2,TXNR2	thioredoxin reductase 2	Heat Tolerance	chr1	KAL1288178	Worku, D. et al. (2023)
UBD	FAT10,GABBR1,UBD-3	ubiquitin D	Heat Tolerance	chr2	KAL1286677	Worku, D. et al. (2023)
UBE2I	C358B7.1,P18,UBC9	ubiquitin conjugating enzyme E2 I	Heat Tolerance	chr3	KAL1286547	Hussain, T. et al. (2023)
Meat Production
FABP4	A-FABP,AFABP,ALBP,HEL-S-104,aP2	fatty acid binding protein 4	Meat Production	chr21	KAL1288292	Knapik, J., Ropka-Molik, K. & Pieszka, M. (2017)
FAT1	CDHF7,CDHR8,FAT,ME5,hFat1	FAT atypical cadherin 1	Meat Production	chr4	KAL1287406	Georges, M. et al. (2019)
GH	GH1	growth hormone	Meat Production	chr20	KAL1287087	Georges, M. et al. (2019)
GHRH	GHRF,GRF,INN	growth hormone releasing hormone	Meat Production	chr18	KAL1287259	Georges, M. et al. (2019)
MSTN	GDF8,MSLHP	myostatin	Meat Production	chr2	KAL1287828	Georges, M. et al. (2019) Knapik, J., Ropka-Molik, K. & Pieszka, M. (2017)
TNNC2	CFAP85,CMYP15,FAP85,MYONRI	troponin C2, fast skeletal type	Meat Production	chr18	KAL1287263	Knapik, J., Ropka-Molik, K. & Pieszka, M. (2017)
CAPNS1	CALPAIN4,CANP,CANPS,CAPN4,CDPS,CSS1	calpain small subunit 1	Meat Production	chr15	KAL1287911	Arora, R., Yadav, H. S. & Yadav, D. K. (2014)
DGAT1	ARAT,ARGP1,DGAT,DIAR7	diacylglycerol O-acyltransferase 1	Meat Production	chr21	KAL1287358	Knapik, J., Ropka-Molik, K. & Pieszka, M. (2017)
LEP	LEPD,OB,OBS	leptin	Meat Production	chr12	KAL1288339	Knapik, J., Ropka-Molik, K. & Pieszka, M. (2017)
Milk and Growth Rate
DGAT1	ARAT,ARGP1,DGAT,DIAR7	diacylglycerol O-acyltransferase 1	Milk and Growth Rate	chr21	KAL1287358	Gavran, M., Antunović, Z., & Gantner, V. (2021)
GH	GH1	growth hormone	Milk and Growth Rate	chr20	KAL1287087	Gavran, M., Antunović, Z., & Gantner, V. (2021)
GHRH	GHRF,GRF,INN	growth hormone releasing hormone	Milk and Growth Rate	chr18	KAL1287259	Gavran, M., Antunović, Z., & Gantner, V. (2021)
IGF1	IGF,IGF-I,IGFI,MGF	insulin like growth factor 1	Milk and Growth Rate	chr3	KAL1288086	Gavran, M., Antunović, Z., & Gantner, V. (2021)
LALBA	HAMLET,LYZG	lactalbumin alpha	Milk and Growth Rate	chr3	KAL1286980	Gavran, M., Antunović, Z., & Gantner, V. (2021)
LEP	LEPD,OB,OBS	leptin	Milk and Growth Rate	chr12	KAL1288339	Gavran, M., Antunović, Z., & Gantner, V. (2021)
PALMD	C1orf11,PALML	palmdelphin	Milk and Growth Rate	chr9	KAL1287852	Gavran, M., Antunović, Z., & Gantner, V. (2021)
POU1F1	CPHD1,GHF-1,PIT1,POU1F1a,Pit-1	POU class 1 homeobox 1	Milk and Growth Rate	chr1	KAL1288576	Gavran, M., Antunović, Z., & Gantner, V. (2021)
PRL	GHA1	prolactin	Milk and Growth Rate	chr2	KAL1287158	Gavran, M., Antunović, Z., & Gantner, V. (2021)
RNF145		ring finger protein 145	Milk and Growth Rate	chr8	KAL1288209	Gavran, M., Antunović, Z., & Gantner, V. (2021)
STAT5B	GHISID2,STAT5	signal transducer and activator of transcription 5B	Milk and Growth Rate	chr20	KAL1286484	Gavran, M., Antunović, Z., & Gantner, V. (2021)
Milk Quality
ABCG2	ABC15,ABCP,BCRP,BCRP1,BMDP,CD338,CDw338,CDw388,EST157481,GOUT1,MRX,MXR,MXR-1,MXR1,UAQTL1	ATP binding cassette subfamily G member 2 (Junior blood group)	Milk Quality	chr7	KAL1287983	Lomba, Y. L. (2020)
DGAT1	ARAT,ARGP1,DGAT,DIAR7	diacylglycerol O-acyltransferase 1	Milk Quality	chr21	KAL1287358	Weller, J. I., Golik, M., Seroussi, E., Ezra, E. & Ron, M. (2003) Lomba, Y. L. (2020)
GHR	GHBP,GHIP	growth hormone receptor	Milk Quality	chr22	KAL1288317	Georges, M. et al. (2019)
Prolificity
B4GALNT2	B4GALT,GALGT2	beta-1,4-N-acetyl-galactosaminyltransferase 2	Prolificity	chr20	KAL1287697	Georges, M. et al. (2019)
BMP15	GDF9B,ODG2,POF4	bone morphogenetic protein 15	Prolificity	chrX	KAL1286688	Georges, M. et al. (2019)
BMPR1B	ALK-6,ALK6,AMD3,AMDD,BDA1D,BDA2,CDw293	bone morphogenetic protein receptor type 1B	Prolificity	chr7	KAL1287984	Georges, M. et al. (2019)
GDF9	POF14	growth differentiation factor 9	Prolificity	chr8	KAL1288207	Georges, M. et al. (2019)
Wool
ABCC8	ABC36,HHF1,HI,HRINS,MRP8,PHHI,PNDM3,SUR,SUR1,SUR1delta2,TNDM2	ATP binding cassette subfamily C member 8	Wool	chr19	KAL1287877	Becker, G. M., Woods, J. L., Schauer, C. S., Stewart, W. C. & Murdoch, B. M. (2023)
ABCG2	ABC15,ABCP,BCRP,BCRP1,BMDP,CD338,CDw338,CDw388,EST157481,GOUT1,MRX,MXR,MXR-1,MXR1,UAQTL1	ATP binding cassette subfamily G member 2 (Junior blood group)	Wool	chr7	KAL1287983	Tian, W. et al. (2017)
ABITRAM	C9orf6,CG-8,FAM206A,Simiate	actin binding transcription modulator	Wool	chr10	KAL1288006	Zhao, H. et al. (2021)
ADAM9	CORD9,MCMP,MDC9,Mltng	ADAM metallopeptidase domain 9	Wool	chr4	KAL1287400	Tian, W. et al. (2017)
ALX3	FND,FND1	ALX homeobox 3	Wool	chr9	KAL1287851	Mendoza, M. N., Raudsepp, T., Alshanbari, F., Gutiérrez, G. & Ponce de León, F. A. (2019)
AMN1		antagonist of mitotic exit network 1 homolog	Wool	chr3	KAL1288083	Zhao, B. et al. Genetics Selection Evolution 53 (2021)
ANKFN1		ankyrin repeat and fibronectin type III domain containing 1	Wool	chr20	KAL1287684	Zhao, H. et al. (2021)
ARHGAP42	AD031,GRAF3,TMEM133	Rho GTPase activating protein 42	Wool	chr19	KAL1287878	Sun, W., Ma, S. & Ma,Y. (2021)
ASIP	AGSW,AGTI,AGTIL,ASP,SHEP9	agouti signaling protein	Wool	chr18	KAL1287265	Zhang, X. et al. (2017)
BCO2	B-DIOX-II,BCDO2	beta-carotene oxygenase 2	Wool	chr19	KAL1287874	Zhao, H. et al. (2021)
BMPR1A	10q23del,ACVRLK3,ALK-3,ALK3,BMPR-1A,CD292,SKR5	bone morphogenetic protein receptor type 1A	Wool	chr6	KAL1287781	Shi, R. et al. (2022)
BNC1	BNC,BSN1,HsT19447,POF16,bn1	basonuclin zinc finger protein 1	Wool	chr16	KAL1286418	Zhao, B. et al. Genetics Selection Evolution 53 (2021)
CACNA1S	CACNL1A3,CCHL1A3,CMYP18,Cav1.1,DHPRM,HOKPP,HOKPP1,MHS5,TTPP1,hypoPP	calcium voltage-gated channel subunit alpha1 S	Wool	chr11	KAL1287033	Ma, S. et al. (2023)
CCNA2	CCN1,CCNA	cyclin A2	Wool	chr7	KAL1287980	Yue, Y. et al. (2015)
CCR1	CD191,CKR-1,CKR1,CMKBR1,HM145,MIP1aR,SCYAR1	C-C motif chemokine receptor 1	Wool	chr6	KAL1286831	Zhao, H. et al. (2021)
CDC6	CDC18L,HsCDC18,HsCDC6,MGORS5	cell division cycle 6	Wool	chr20	KAL1287685	Zhao, B. et al. Genetics Selection Evolution 53 (2021)
COL1A1	CAFYD,EDSARTH1,EDSC,OI1,OI2,OI3,OI4	collagen type I alpha 1 chain	Wool	chr20	KAL1287686	Ma, S. et al. (2023)
COL6A5	COL29A1,VWA4	collagen type VI alpha 5 chain	Wool	chr1	KAL1286782	Ma, S. et al. (2023)
COL6A6		collagen type VI alpha 6 chain	Wool	chr1	KAL1286783	Ma, S. et al. (2023)
CREB3L4	AIBZIP,ATCE1,CREB3,CREB4,JAL,hJAL	cAMP responsive element binding protein 3 like 4	Wool	chr9	KAL1286723	Ma, S. et al. (2023)
CTNNB1	CTNNB,EVR7,MRD19,NEDSDV,armadillo	catenin beta 1	Wool	chr6	KAL1287793	Mendoza, M. N., Raudsepp, T., Alshanbari, F., Gutiérrez, G. & Ponce de León, F. A. (2019)
CUX1	CASP,CDP,CDP/Cut,CDP1,COY1,CUTL1,CUX,Clox,Cux/CDP,GDDI,GOLIM6,Nbla10317,p100,p110,p200,p75	cut like homeobox 1	Wool	chr3	KAL1287460	Hu, T. et al. (2021)
DAB2IP	AF9Q34,AIP-1,AIP1,DIP1/2	DAB2 interacting protein	Wool	chr4	KAL1288430	Mendoza, M. N., Raudsepp, T., Alshanbari, F., Gutiérrez, G. & Ponce de León, F. A. (2019)
DAP	DAP1	death associated protein	Wool	chr22	KAL1288305	Yue, Y. et al. (2015)
DDX47	E4-DBP,HQ0256,MSTP162,RRP3	DEAD-box helicase 47	Wool	chr3	KAL1288084	Wang, Z. et al. (2014)
DNAJC12	HPANBH4,JDP1	DnaJ heat shock protein family (Hsp40) member C12	Wool	chr6	KAL1287779	Yue, Y. et al. (2015)
DSC2	ARVD11,CDHF2,DG2,DGII/III,DSC3	desmocollin 2	Wool	chr5	KAL1287504	Yurchenko, A. A. et al. (2019)
DSG1	CDHF4,DG1,DSG,EPKHE,EPKHIA,PPKS1,SPPK1	desmoglein 1	Wool	chr5	KAL1287505	Yurchenko, A. A. et al. (2019)
DSG3	ABOLM,CDHF6,PVA	desmoglein 3	Wool	chr5	KAL1287506	Yurchenko, A. A. et al. (2019)
DSG4	CDGF13,CDHF13,HYPT6,LAH	desmoglein 4	Wool	chr5	KAL1287507	Ling, Y. H. et al. (2014)
DVL2		dishevelled segment polarity protein 2	Wool	chr20	KAL1287687	Gutiérrez-Gil, B. et al. (2017)
EDAR	DL,ECTD10A,ECTD10B,ED1R,ED3,ED5,EDA-A1R,EDA1R,EDA3,HRM1	ectodysplasin A receptor	Wool	chr4	KAL1288431	Liang, B. et al. (2024)
EDN3	ET-3,ET3,HSCR4,PPET3,WS4B	endothelin 3	Wool	chr18	KAL1287519	Ghildiyal, K. et al. (2023)
EIF2S2	EIF2,EIF2B,EIF2beta,PPP1R67,eIF-2-beta	eukaryotic translation initiation factor 2 subunit beta	Wool	chr18	KAL1287258	Demars, J. et al. (2017)
EPHA5	CEK7,EHK-1,EHK1,EK7,HEK7,TYRO4	EPH receptor A5	Wool	chr7	KAL1288257	Wang, Z. et al. (2014)
EVPL	EVPK	envoplakin	Wool	chr20	KAL1287085	Wang, F. H. et al. (2021)
EXT1	EXT,LGCR,LGS,TRPS2,TTV	exostosin glycosyltransferase 1	Wool	chr21	KAL1288291	Zhao, H. et al. (2021)
FAIM	FAIM1	Fas apoptotic inhibitory molecule	Wool	chr1	KAL1288571	Tian, W. et al. (2017)
FBXW11	BTRC2,BTRCP2,FBW1B,FBXW1B,Fbw11,Hos,NEDJED	F-box and WD repeat domain containing 11	Wool	chr22	KAL1288306	Ma, S. et al. (2023)
FGF12	DEE47,EIEE47,FGF12B,FHF1	fibroblast growth factor 12	Wool	chr1	KAL1288572	Wang, F. H. et al. (2021)
FGF5	HBGF-5,Smag-82,TCMGLY	fibroblast growth factor 5	Wool	chr7	KAL1288258	Li, W. et al. (2017).
FOS	AP-1,C-FOS,p55	Fos proto-oncogene, AP-1 transcription factor subunit	Wool	chr13	KAL1287046	Yue, Y. et al. (2015)
FST	FS	follistatin	Wool	chr22	KAL1288307	Shi, R. et al. (2022)
FZD3	Fz-3	frizzled class receptor 3	Wool	chr10	KAL1287277	Tian, W. et al. (2017)
GABRG3		gamma-aminobutyric acid type A receptor subunit gamma3	Wool	chr16	KAL1286887	Sun, W., Ma, S. & Ma,Y. (2021)
GCFC2	C2orf3,DNABF,GCF,TCF9	GC-rich sequence DNA-binding factor 2	Wool	chr4	KAL1288432	Wang, Z. et al. (2014)
GEM	KIR	GTP binding protein overexpressed in skeletal muscle	Wool	chr21	KAL1288293	Zhao, H. et al. (2021)
GFAP	ALXDRD	glial fibrillary acidic protein	Wool	chr20	KAL1287086	Ma, S. et al. (2023)
GHR	GHBP,GHIP	growth hormone receptor	Wool	chr22	KAL1288317	Zhao, B. et al. Genetics Selection Evolution 53 (2021)
GJB3	CX31,DFNA2,DFNA2B,EKV,EKVP1	gap junction protein beta 3	Wool	chr9	KAL1287597	Tian, W. et al. (2017)
GP5	CD42d,GPV	glycoprotein V platelet	Wool	chr1	KAL1288604	Ma, S. et al. (2023)
GPRC5A	GPCR5A,PEIG-1,RAI3,RAIG1,TIG1	G protein-coupled receptor class C group 5 member A	Wool	chr3	KAL1288085	Wang, Z. et al. (2014)
GSTA1	GST-epsilon,GST2,GSTA1-1,GTH1	glutathione S-transferase alpha 1	Wool	chr2	KAL1287306	Tian, W. et al. (2017)
HOXC13	ECTD9,HOX3,HOX3G	homeobox C13	Wool	chr3	KAL1286988	Zhao, B. et al. BMC Biology 19 (2021)
HSD11B1	11-DH,11-beta-HSD1,CORTRD2,HDL,HSD11,HSD11B,HSD11L,SDR26C1	hydroxysteroid 11-beta dehydrogenase 1	Wool	chr11	KAL1287034	Yue, Y. et al. (2015)
HSF5	HSF 5,HSTF 5	heat shock transcription factor 5	Wool	chr20	KAL1287688	Ma, S. et al. (2023)
HSPA2	HSP70-2,HSP70-3	heat shock protein family A (Hsp70) member 2	Wool	chr13	KAL1288185	Yue, Y. et al. (2015)
HSPA8	HEL-33,HEL-S-72p,HSC54,HSC70,HSC71,HSP71,HSP73,HSPA10,LAP-1,LAP1,NIP71	heat shock protein family A (Hsp70) member 8	Wool	chr19	KAL1287875	Ma, S. et al. (2023)
IGFBP4	BP-4,HT29-IGFBP,IBP4,IGFBP-4	insulin like growth factor binding protein 4	Wool	chr20	KAL1287689	Zhao, B. et al. Genetics Selection Evolution 53 (2021)
IKZF2	ANF1A2,HELIOS,ZNF1A2,ZNFN1A2	IKAROS family zinc finger 2	Wool	chr2	KAL1287577	Sun, W., Ma, S. & Ma,Y. (2021)
INHBA	EDF,FRP	inhibin subunit beta A	Wool	chr12	KAL1288337	Shi, R. et al. (2022)
IRF2BP2	CVID14	interferon regulatory factor 2 binding protein 2	Wool	chr6	KAL1287784	Demars, J. et al. (2017)
ITGB1BP1	ICAP-1A,ICAP-1B,ICAP-1alpha,ICAP1,ICAP1A,ICAP1B	integrin subunit beta 1 binding protein 1	Wool	chr4	KAL1288433	Zhao, H. et al. (2021)
KIF16B	C20orf23,KISC20ORF,SNX23	kinesin family member 16B	Wool	chr18	KAL1287365	Wang, Z. et al. (2014)
KIT	C-Kit,CD117,MASTC,PBT,SCFR	KIT proto-oncogene, receptor tyrosine kinase	Wool	chr7	KAL1288273	Shi, R. et al. (2022)
KITLG	DCUA,DFNA69,FPH2,FPHH,KL-1,Kitl,MGF,SCF,SF,SHEP7,SLF,WS2F	KIT ligand	Wool	chr3	KAL1287350	Ghildiyal, K. et al. (2023)
KLF4	EZF,GKLF	KLF transcription factor 4	Wool	chr10	KAL1288008	Zhao, B. et al. BMC Biology 19 (2021)
KRTCAP3	KCP3	keratinocyte associated protein 3	Wool	chr4	KAL1288482	Wang, Z. et al. (2014)
LAMA1	LAMA,PTBHS,S-LAM-alpha	laminin subunit alpha 1	Wool	chr5	KAL1287376	Ma, S. et al. (2023)
LAMB1	CLM,LIS5	laminin subunit beta 1	Wool	chr12	KAL1288338	Tian, W. et al. (2017)
LAMC2	B2T,BM600,CSF,EBR2,EBR2A,JEB3A,JEB3B,LAMB2T,LAMNB2	laminin subunit gamma 2	Wool	chr11	KAL1287040	Jiang, D. I. et al. (2015)
LEF1	LEF-1,TCF10,TCF1ALPHA,TCF7L3	lymphoid enhancer binding factor 1	Wool	chr7	KAL1287991	Zhao, B. et al. BMC Biology 19 (2021)
LHX2	LH2,hLhx2	LIM homeobox 2	Wool	chr4	KAL1288434	Mohamadipoor Saadatabadi, L. et al. (2021)
LOC101102714		lysozyme C, milk isozyme	Wool	chr3	KAL1286697	Zhang, C. et al. (2022)
LOC101103702		interferon beta-2-like	Wool	chr10	KAL1286357	Zhao, H. et al. (2021)
LOC101104661		growth-regulated protein homolog gamma	Wool	chr7	KAL1288259	Ma, S. et al. (2023)
MAP2K2	CFC4,MAPKK2,MEK2,MKK2,PRKMK2	mitogen-activated protein kinase kinase 2	Wool	chr8	KAL1287075	Shi, R. et al. (2022)
MAP3K7	CSCF,FMD2,MEKK7,TAK1,TGF1a	mitogen-activated protein kinase kinase kinase 7	Wool	chr14	KAL1288392	Shi, R. et al. (2022)
MC1R	CMM5,MSH-R,SHEP2	melanocortin 1 receptor	Wool	chr15	KAL1287938	Gebreselassie, G., Berihulay, H., Jiang, L. & Ma, Y. (2020)
MITF	CMM8,COMMAD,MI,MITF-A,WS2,WS2A,bHLHe32	melanocyte inducing transcription factor	Wool	chr6	KAL1287809	Ghildiyal, K. et al. (2023)
MSRB3	DFNB74	methionine sulfoxide reductase B3	Wool	chr3	KAL1288087	Megdiche, S., Mastrangelo, S., Ben Hamouda, M., Lenstra, J. A. & Ciani, E. A. (2019) Ghildiyal, K. et al. (2023)
NBEA	BCL8B,LYST2,NEDEGE	neurobeachin	Wool	chr17	KAL1288244	Mohamadipoor Saadatabadi, L. et al. (2021) Ghildiyal, K. et al. (2023)
NCOA6	AIB3,ASC2,NRC,PRIP,RAP250,TRBP	nuclear receptor coactivator 6	Wool	chr18	KAL1287260	Mendoza, M. N., Raudsepp, T., Alshanbari, F., Gutiérrez, G. & Ponce de León, F. A. (2019)
NF2	ACN,BANF,SCH,SWNV,merlin-1	NF2, moesin-ezrin-radixin like (MERLIN) tumor suppressor	Wool	chr1	KAL1288151	Zhao, H. et al. (2021)
NFKBIA	EDAID2,IKBA,MAD-3,NFKBI	NFKB inhibitor alpha	Wool	chr16	KAL1287293	Megdiche, S., Mastrangelo, S., Ben Hamouda, M., Lenstra, J. A. & Ciani, E. A. (2019) Ghildiyal, K. et al. (2023)
NLGN1	NL1,NLG1	neuroligin 1	Wool	chr1	KAL1288573	Zhao, H. et al. (2021)
NRG3	HRG3,pro-NRG3	neuregulin 3	Wool	chr6	KAL1287780	Zhao, H. et al. (2021)
NRXN1	Hs.22998,PTHSL2,SCZD17	neurexin 1	Wool	chr4	KAL1288435	Zhao, H. et al. (2021)
NT5C3A	NT5C3,P5'N-1,P5N-1,PN-I,POMP,PSN1,UMPH,UMPH1,cN-III,hUMP1,p36	5'-nucleotidase, cytosolic IIIA	Wool	chr12	KAL1288340	Yue, Y. et al. (2015)
NTRK3	GP145-TrkC,TRKC,gp145(trkC)	neurotrophic receptor tyrosine kinase 3	Wool	chr16	KAL1286731	More, M. et al. (2023)
PDCD6IP	AIP1,ALIX,DRIP4,HP95,MCPH29	programmed cell death 6 interacting protein	Wool	chr6	KAL1287794	Yue, Y. et al. (2015)
PDGFD	IEGF,MSTP036,SCDGF-B,SCDGFB	platelet derived growth factor D	Wool	chr19	KAL1287876	Jiang, D. I. et al. (2015)
PGM2L1	BM32A,NEDHFS,PMMLP	phosphoglucomutase 2 like 1	Wool	chr19	KAL1287417	Zhao, H. et al. (2021)
PIK3CA	CCM4,CLAPO,CLOVE,CWS5,MCAP,MCM,MCMTC,PI3K,PI3K-alpha,p110-alpha	phosphatidylinositol-4,5-bisphosphate 3-kinase catalytic subunit alpha	Wool	chr1	KAL1288575	Tian, W. et al. (2017)
PIK3R4	VPS15,p150	phosphoinositide-3-kinase regulatory subunit 4	Wool	chr1	KAL1286780	Zhao, H. et al. (2021)
PITPNC1	M-RDGB-beta,MRDGBbeta,RDGB-BETA,RDGBB,RDGBB1	phosphatidylinositol transfer protein cytoplasmic 1	Wool	chr20	KAL1287088	Zhao, H. et al. (2021)
PLA2R1	CLEC13C,PLA2-R,PLA2G1R,PLA2IR,PLA2R	phospholipase A2 receptor 1	Wool	chr2	KAL1287829	Zhao, H. et al. (2021)
PLCE1	NPHS3,PLCE,PPLC	phospholipase C epsilon 1	Wool	chr23	KAL1287965	Zhao, H. et al. (2021)
PML	MYL,PP8675,RNF71,TRIM19	PML nuclear body scaffold	Wool	chr16	KAL1286692	Jiang, D. I. et al. (2015)
POLD2		DNA polymerase delta 2, accessory subunit	Wool	chr12	KAL1288341	More, M. et al. (2023)
PPARD	FAAR,NR1C2,NUC1,NUCI,NUCII,PPARB	peroxisome proliferator activated receptor delta	Wool	chr2	KAL1287307	Tian, W. et al. (2017)
PSMA2	HC3,MU,PMSA2,PSC2	proteasome 20S subunit alpha 2	Wool	chr12	KAL1288342	More, M. et al. (2023)
PTPN11	BPTP3,CFC,JMML,METCDS,NS1,PTP-1D,PTP2C,SH-PTP2,SH-PTP3,SHP2	protein tyrosine phosphatase non-receptor type 11	Wool	chr1	KAL1288152	Shi, R. et al. (2022)
PTPN13	FAP-1,PNP1,PTP-BAS,PTP-BL,PTP1E,PTPL1,PTPLE,hPTP1E	protein tyrosine phosphatase non-receptor type 13	Wool	chr7	KAL1288260	Tian, W. et al. (2017)
PTPN3	PTP-H1,PTPH1	protein tyrosine phosphatase non-receptor type 3	Wool	chr10	KAL1288010	Wang, Z. et al. (2014)
PTPRR	EC-PTP,PCPTP1,PTP-SL,PTPBR7,PTPRQ	protein tyrosine phosphatase receptor type R	Wool	chr3	KAL1286698	Ma, S. et al. (2023)
RALY	HNRPCL2,P542	RALY heterogeneous nuclear ribonucleoprotein	Wool	chr18	KAL1287261	Megdiche, S., Mastrangelo, S., Ben Hamouda, M., Lenstra, J. A. & Ciani, E. A. (2019) Ghildiyal, K. et al. (2023)
RARA	NR1B1,RAR,RARalpha	retinoic acid receptor alpha	Wool	chr20	KAL1287690	Zhao, B. et al. BMC Biology 19 (2021)
RBPJ	AOS3,CBF-1,CBF1,IGKJRB,IGKJRB1,KBF2,RBP-J,RBP-J kappa,RBP-JK,RBPJK,RBPSUH,SUH,csl	recombination signal binding protein for immunoglobulin kappa J region	Wool	chr7	KAL1287981	Zhao, B. et al. BMC Biology 19 (2021)
RHPN2	P76RBE,RHOBP	rhophilin Rho GTPase binding protein 2	Wool	chr15	KAL1287912	Zhao, H. et al. (2021)
RPS27A	CEP80,HEL112,S27A,UBA80,UBC,UBCEP1,UBCEP80,eS31	ribosomal protein S27a	Wool	chr4	KAL1288437	Yue, Y. et al. (2015)
RPS6	S6,eS6	ribosomal protein S6	Wool	chr10	KAL1287440	Ma, S. et al. (2023)
RPS6KA1	HU-1,MAPKAPK1,MAPKAPK1A,RSK,RSK1,p90Rsk	ribosomal protein S6 kinase A1	Wool	chr2	KAL1287152	Tian, W. et al. (2017)
S100A8	60B8AG,CAGA,CFAG,CGLA,CP-10,L1Ag,MA387,MIF,MRP8,NIF,P8,S100-A8	S100 calcium binding protein A8	Wool	chr9	KAL1286724	Yue, Y. et al. (2015)
SEMA3D	Sema-Z2,coll-2	semaphorin 3D	Wool	chr12	KAL1288343	Wang, F. H. et al. (2021)
SHH	HHG1,HLP3,HPE3,MCOPCB5,SMMCI,ShhNC,TPT,TPTPS	sonic hedgehog signaling molecule	Wool	chr12	KAL1287058	Chiang, C. et al. (1999)
SLC4A11	BTR1,CDPD1,CHED,CHED2,NABC1,dJ794I6.2	solute carrier family 4 member 11	Wool	chr18	KAL1287520	Zhao, H. et al. (2021)
SLIT3	MEGF5,SLIL2,SLIT1,Slit-3,slit2	slit guidance ligand 3	Wool	chr22	KAL1288308	Zhao, H. et al. (2021)
SLITRK2	CXorf1,CXorf2,SLITL1,TMEM257,XLID111	SLIT and NTRK like family member 2	Wool	chrX	KAL1286815	Ma, S. et al. (2023)
SOX5	L-SOX5,L-SOX5B,L-SOX5F,LAMSHF	SRY-box transcription factor 5	Wool	chr3	KAL1288088	Wang, F. H. et al. (2021)
SOX9	CMD1,CMPD1,SRA1,SRXX2,SRXY10	SRY-box transcription factor 9	Wool	chr20	KAL1287089	Mendoza, M. N., Raudsepp, T., Alshanbari, F., Gutiérrez, G. & Ponce de León, F. A. (2019)
SRC	ASV,SRC1,THC6,c-SRC,p60-Src	SRC proto-oncogene, non-receptor tyrosine kinase	Wool	chr18	KAL1287262	Zhao, H. et al. (2021)
STAT3	ADMIO,ADMIO1,APRF,HIES	signal transducer and activator of transcription 3	Wool	chr20	KAL1286482	Zhao, B. et al. BMC Biology 19 (2021)
TACC3	ERIC-1,ERIC1,Tacc4,maskin	transforming acidic coiled-coil containing protein 3	Wool	chr7	KAL1288281	More, M. et al. (2023)
TENT5A	C6orf37,FAM46A,OI18,XTP11	terminal nucleotidyltransferase 5A	Wool	chr14	KAL1286880	Zhao, H. et al. (2021)
TFDP1	DILC,DP1,DRTF1,Dp-1	transcription factor Dp-1	Wool	chr17	KAL1286945	Tian, W. et al. (2017)
TNF	DIF,TNF-alpha,TNFA,TNFSF2,TNLG1F	tumor necrosis factor	Wool	chr2	KAL1286667	Shi, R. et al. (2022)
TNFSF12	APO3L,DR3LG,TNLG4A,TWEAK	TNF superfamily member 12	Wool	chr20	KAL1287762	Mendoza, M. N., Raudsepp, T., Alshanbari, F., Gutiérrez, G. & Ponce de León, F. A. (2019)
TNFSF4	CD134L,CD252,GP34,OX-40L,OX4OL,TNLG2B,TXGP1	TNF superfamily member 4	Wool	chr11	KAL1288074	Zhao, H. et al. (2021)
TP53	BCC7,BMFS5,LFS1,P53,TRP53	tumor protein p53	Wool	chr20	KAL1287691	Gutiérrez-Gil, B. et al. (2017)
TPTE2	TPIP	transmembrane phosphoinositide 3-phosphatase and tensin homolog 2	Wool	chr17	KAL1288250	Wang, Z. et al. (2014)
TSPEAR	C21orf29,DFNB98,ECTD14,STHAG10,TSP-EAR	thrombospondin type laminin G domain and EAR repeats	Wool	chr1	KAL1288577	Wang, Z. et al. (2014)
TUBB	CDCBM6,CSCSC1,M40,OK/SW-cl.56,TUBB1,TUBB5	tubulin beta class I	Wool	chr2	KAL1286676	Zhang, C. et al. (2022)
TUBB2A	CDCBM5,TUBB,TUBB2	tubulin beta 2A class IIa	Wool	chr2	KAL1287159	Zhang, C. et al. (2022)
TXNIP	ARRDC6,EST01027,HHCPA78,THIF,VDUP1	thioredoxin interacting protein	Wool	chr9	KAL1286405	Tian, W. et al. (2017)
TYRP1	CAS2,CATB,GP75,OCA3,TRP,TRP1,TYRP,b-PROTEIN	tyrosinase related protein 1	Wool	chr10	KAL1287451	Li, M.-H., Tiirikka, T. & Kantanen, J. (2014)
UBE2E3	UBCH9,UbcM2	ubiquitin conjugating enzyme E2 E3	Wool	chr2	KAL1287830	Zhao, H. et al. (2021)
ULK4	FAM7C1,REC01035	unc-51 like kinase 4	Wool	chr6	KAL1287821	Becker, G. M., Woods, J. L., Schauer, C. S., Stewart, W. C. & Murdoch, B. M. (2023)
USP13	ISOT3,IsoT-3	ubiquitin specific peptidase 13	Wool	chr1	KAL1288578	Zhao, H. et al. (2021)
VAV3		vav guanine nucleotide exchange factor 3	Wool	chr9	KAL1287853	Zhao, H. et al. (2021)
VDR	NR1I1,PPP1R163	vitamin D receptor	Wool	chr3	KAL1286981	Zhao, B. et al. BMC Biology 19 (2021)
YWHAZ	14-3-3-zeta,HEL-S-3,HEL-S-93,HEL4,KCIP-1,POPCHAS,YWHAD	tyrosine 3-monooxygenase/tryptophan 5-monooxygenase activation protein zeta	Wool	chr21	KAL1288294	Wang, Z. et al. (2014)
ZIC1	BAIDCS,CRS6,ZIC,ZNF201	Zic family member 1	Wool	chr1	KAL1288579	Mendoza, M. N., Raudsepp, T., Alshanbari, F., Gutiérrez, G. & Ponce de León, F. A. (2019)
ZIC5		Zic family member 5	Wool	chr17	KAL1286946	Mendoza, M. N., Raudsepp, T., Alshanbari, F., Gutiérrez, G. & Ponce de León, F. A. (2019)
APCDD1	B7323,DRAPC1,FP7019,HHS,HTS,HYPT1	APC down-regulated 1	Wool	chr5	KAL1287375	Li, S. et al. (2017)
DKK1	DKK-1,SK	dickkopf WNT signaling pathway inhibitor 1	Wool	chr23	KAL1287964	Mu, F. et al. (2017)
EWSR1	EWS,EWS-FLI1,bK984G1.4	EWS RNA binding protein 1	Wool	chr1	KAL1288150	Zhao, H. et al. (2021)
IGF1	IGF,IGF-I,IGFI,MGF	insulin like growth factor 1	Wool	chr3	KAL1288086	Negahdary, M., Majdi, S., & Hajihosseinlo, A. (2014)
IGFBP3	BP-53,IBP3	insulin like growth factor binding protein 3	Wool	chr12	KAL1288336	Li, S. et al. (2017)
LEP	LEPD,OB,OBS	leptin	Wool	chr12	KAL1288339	Negahdary, M., Majdi, S., & Hajihosseinlo, A. (2014)
POU1F1	CPHD1,GHF-1,PIT1,POU1F1a,Pit-1	POU class 1 homeobox 1	Wool	chr1	KAL1288576	Lan, X. Y. et al. (2009) Sadeghi, M., Jalil-Sarghale, A. & Moradi-Shahrbabak, M. (2014)
PRL	GHA1	prolactin	Wool	chr2	KAL1287158	Dicks, P., Russel, A. J. F. & Lincoln, G. A. (1994)
RFLNA	CFM2,FAM101A	refilin A	Wool	chr1	KAL1288153	Megdiche, S., Mastrangelo, S., Ben Hamouda, M., Lenstra, J. A. & Ciani, E. A. (2019) Ghildiyal, K. et al. (2023) Sun, W., Ma, S. & Ma,Y. (2021) Ebrahimi, F., Gholizadeh, M., Rahimi-Mianji, G. & Farhadi, A. (2017)
SFRP4	FRP-4,FRPHE,FRZB-2,PYL,sFRP-4	secreted frizzled related protein 4	Wool	chr12	KAL1288344	Ma, S. et al. (2023)

## Sheet: Supp.Table S10 Keratin
Gene Symbol	Muskox Chromosome	Gene Order – Type	Orientation	Accession
Neutral Keratins
SPRYD3	chr3	1 – framework	+	KAL1286996
TNS2	chr3	2 – framework	-	KAL1286997
EIF4B	chr3	3 – framework	-	KAL1286986
KRT18	chr3	4 – keratin	-	KAL1286951
KRT8	chr3	5 – keratin	+	KAL1286966
KRT78	chr3	6 – keratin	+	KAL1286964
KRT79	chr3	7 – keratin	+	KAL1286965
KRT4	chr3	8 – keratin	+	KAL1286954
KRT3	chr3	9 – keratin	+	KAL1286953
KRT76	chr3	10 – keratin	+	KAL1286962
KRT77	chr3	11 – keratin	+	KAL1286963
KRT1	chr3	12 – keratin	+	KAL1286950
KRT2	chr3	13 – keratin	+	KAL1286952
KRT73	chr3	14 – keratin	+	KAL1286960
KRT72	chr3	15 – keratin	+	KAL1286959
KRT74	chr3	16 – keratin	+	KAL1286961
KRT71	chr3	17 – keratin	+	KAL1286958
KRT5	chr3	18 – keratin	+	KAL1286955
KRT6A	chr3	19 – keratin	+	KAL1286956
KRT6C	chr3	20 – keratin	+	KAL1286973
KRT6B	chr3	21 – keratin	+	KAL1286972
KRT75	chr3	22 – keratin	+	KAL1286977
KRT82	chr3	23 – keratin	+	KAL1286978
KRT84	chr3	24 – keratin	+	KAL1286969
KRT85	chr3	25 – keratin	+	KAL1286970
KRT83	chr3	26 – keratin	+	KAL1286968
KRT81	chr3	27 – keratin	+	KAL1286967
KRT86	chr3	28 – keratin	+	KAL1286971
KRT7	chr3	29 – keratin	-	KAL1286957
KRT80	chr3	30 – keratin	+	KAL1286992
SMIM41	chr3	31 – framework	-	KAL1286995
ATG101	chr3	32 – framework	-	KAL1286984
NR4A1	chr3	33 – framework	-	KAL1286994
Acidic Keratins and Keratin Associated Proteins Cluster 1
TNS4	chr20	1 – framework	-	KAL1287766
CCR7 (CD197)	chr20	2 – framework	-	KAL1287707
SMARCE1	chr20	3 – framework	-	KAL1287754
KRT222	chr20	4 – keratin	-	KAL1287640
KRT24	chr20	5 – keratin	-	KAL1287641
KRT25	chr20	6 – keratin	-	KAL1287642
KRT26	chr20	7 – keratin	-	KAL1287643
KRT27	chr20	8 – keratin	-	KAL1287644
KRT28	chr20	9 – keratin	-	KAL1287645
KRT10	chr20	10 – keratin	-	KAL1287637
KRT12	chr20	11 – keratin	-	KAL1287638
KRT20	chr20	12 – keratin	-	KAL1287639
KRT23	chr20	13 – keratin	-	KAL1287723
KRT39	chr20	14 – keratin	-	KAL1287646
KRT40	chr20	15 – keratin	-	KAL1287647
KRTAP3L-3	chr20	16 – keratin associated protein	-	KAL1287658
KRTAP3L-2	chr20	17 – keratin associated protein	-	KAL1287657
KRTAP3L-1	chr20	18 – keratin associated protein	-	KAL1287656
KRTAP1L-4	chr20	19 – keratin associated protein	-	KAL1287651
KRTAP1L-3	chr20	20 – keratin associated protein	-	KAL1287650
KRTAP1L-2	chr20	21 – keratin associated protein	-	KAL1287649
KRTAP1L-1	chr20	22 – keratin associated protein	-	KAL1287648
KRTAP2L-4	chr20	23 – keratin associated protein	-	KAL1287655
KRTAP2L-3	chr20	24 – keratin associated protein	-	KAL1287654
KRTAP2L-2	chr20	25 – keratin associated protein	-	KAL1287653
KRTAP2L-1	chr20	26 – keratin associated protein	-	KAL1287652
KRTAP4L-9	chr20	27 – keratin associated protein	-	KAL1287667
KRTAP4L-8	chr20	28 – keratin associated protein	-	KAL1287666
KRTAP4L-7	chr20	29 – keratin associated protein	-	KAL1287665
KRTAP4L-6	chr20	30 – keratin associated protein	-	KAL1287664
KRTAP4L-5	chr20	31 – keratin associated protein	-	KAL1287663
KRTAP4L-4	chr20	32 – keratin associated protein	-	KAL1287662
KRTAP4L-3	chr20	33 – keratin associated protein	-	KAL1287661
KRTAP4L-2	chr20	34 – keratin associated protein	-	KAL1287660
KRTAP4L-1	chr20	35 – keratin associated protein	-	KAL1287659
KRTAP9L-6	chr20	36 – keratin associated protein	+	KAL1287671
KRTAP9L-5	chr20	37 – keratin associated protein	+	KAL1287670
KRTAP9L-4	chr20	38 – keratin associated protein	-	KAL1287669
KRTAP9L-3	chr20	39 – keratin associated protein	+	KAL1287668
KRTAP9L-2	chr20	40 – keratin associated protein	-	KAL1286467
KRTAP9L-1	chr20	41 – keratin associated protein	+	KAL1286466
KRTAP29-1	chr20	42 – keratin associated protein	-	KAL1286465
KRTAP16-1	chr20	43 – keratin associated protein	-	KAL1286463
KRTAP17-1	chr20	44 – keratin associated protein	-	KAL1286464
KRT33A	chr20	45 – keratin	-	KAL1286455
KRT33B	chr20	46 – keratin	-	KAL1286456
KRT34	chr20	47 – keratin	-	KAL1286457
KRT31	chr20	48 – keratin	-	KAL1286453
KRT37	chr20	49 – keratin	-	KAL1286459
KRT38	chr20	50 – keratin	-	KAL1286460
KRT32	chr20	51 – keratin	-	KAL1286454
KRT35	chr20	52 – keratin	-	KAL1286458
KRT36	chr20	53 – keratin	-	KAL1286481
KRT13	chr20	54 – keratin	-	KAL1286448
KRT15	chr20	55 – keratin	-	KAL1286450
KRT19	chr20	56 – keratin	-	KAL1286480
KRT9	chr20	57 – keratin	-	KAL1286462
KRT14	chr20	58 – keratin	-	KAL1286449
KRT16	chr20	59 – keratin	-	KAL1286451
KRT17	chr20	60 – keratin	-	KAL1286452
KRT42	chr20	61 – keratin	-	KAL1286461
EIF1	chr20	62 – framework	+	KAL1286476
GAST	chr20	63 – framework	+	KAL1286477
HAP1	chr20	64 – framework	-	KAL1286478
Keratin Associated Proteins Cluster 2
SCAF4	chr1	1 – framework	+	KAL1288635
SOD1	chr1	2 – framework	-	KAL1288639
TIAM1	chr1	3 – framework	+	KAL1288644
KRTAP11L	chr1	4 – keratin associated protein	+	KAL1288528
KRTAP7L	chr1	5 – keratin associated protein	+	KAL1288560
KRTAP1L	chr1	6 – keratin associated protein	+	KAL1288548
KRTAP21L1	chr1	7 – keratin associated protein	-	KAL1288550
KRTAP6L1	chr1	8 – keratin associated protein	+	KAL1288557
KRTAP21L3	chr1	9 – keratin associated protein	-	KAL1288552
KRTAP21L2	chr1	10 – keratin associated protein	+	KAL1288551
KRTAP21L4	chr1	11 – keratin associated protein	+	KAL1288553
KRTAP6L2	chr1	12 – keratin associated protein	+	KAL1288558
KRTAP19L1	chr1	13 – keratin associated protein	+	KAL1288540
KRTAP6L3	chr1	14 – keratin associated protein	-	KAL1288559
KRTAP20L	chr1	15 – keratin associated protein	+	KAL1288549
KRTAP19L2	chr1	16 – keratin associated protein	+	KAL1288541
KRTAP19L3	chr1	17 – keratin associated protein	+	KAL1288542
KRTAP19L4	chr1	18 – keratin associated protein	+	KAL1288543
KRTAP19L5	chr1	19 – keratin associated protein	+	KAL1288544
KRTAP19L6	chr1	20 – keratin associated protein	+	KAL1288545
KRTAP19L7	chr1	21 – keratin associated protein	+	KAL1288546
KRTAP19L8	chr1	22 – keratin associated protein	+	KAL1288547
KRTAP15L	chr1	23 – keratin associated protein	-	KAL1288539
KRTAP13L1	chr1	24 – keratin associated protein	+	KAL1288533
KRTAP13L2	chr1	25 – keratin associated protein	-	KAL1288534
KRTAP13L3	chr1	26 – keratin associated protein	+	KAL1288535
KRTAP13L4	chr1	27 – keratin associated protein	-	KAL1288536
KRTAP13L5	chr1	28 – keratin associated protein	+	KAL1288537
KRTAP13L6	chr1	29 – keratin associated protein	+	KAL1288538
KRTAP27L	chr1	30 – keratin associated protein	+	KAL1288556
KRTAP26L	chr1	31 – keratin associated protein	+	KAL1288555
KRTAP24L	chr1	32 – keratin associated protein	+	KAL1288554
CLDN8	chr1	33 – framework	+	KAL1288595
CLDN17	chr1	34 – framework	+	KAL1288594
GRIK1	chr1	35 – framework	+	KAL1288606
Keratin Associated Proteins Cluster 3
ICOSLG (CD275)	chr1	1 – framework	-	KAL1288608
TRPM2	chr1	2 – framework	+	KAL1288649
LRRC3	chr1	3 – framework	+	KAL1288617
KRTAP10L1	chr1	4 – keratin associated protein	-	KAL1288517
KRTAP10L2	chr1	5 – keratin associated protein	-	KAL1288520
KRTAP10L3	chr1	6 – keratin associated protein	-	KAL1288521
KRTAP10L4	chr1	7 – keratin associated protein	-	KAL1288522
KRTAP10L5	chr1	8 – keratin associated protein	-	KAL1288523
KRTAP10L6	chr1	9 – keratin associated protein	-	KAL1288524
KRTAP10L7	chr1	10 – keratin associated protein	-	KAL1288525
KRTAP10L8	chr1	11 – keratin associated protein	+	KAL1288526
KRTAP10L9	chr1	12 – keratin associated protein	+	KAL1288527
KRTAP12L4	chr1	13 – keratin associated protein	-	KAL1288532
KRTAP12L3	chr1	14 – keratin associated protein	+	KAL1288531
KRTAP12L2	chr1	15 – keratin associated protein	-	KAL1288530
KRTAP12L1	chr1	16 – keratin associated protein	+	KAL1288529
KRTAP10L10	chr1	17 – keratin associated protein	+	KAL1288518
KRTAP10L11	chr1	18 – keratin associated protein	+	KAL1288519
UBE2G2	chr1	19 – framework	-	KAL1288650
SUMO3	chr1	20 – framework	-	KAL1288641
PTTG1IP	chr1	21 – framework	-	KAL1288632
Keratin Associated Proteins Cluster 4
MFF	chr2	1 – framework	+	KAL1287578
TM4SF20	chr2	2 – framework	-	KAL1287589
AGFG1	chr2	3 – framework	+	KAL1287566
SCYGRL1 (KRTAP28L1)	chr2	4 – keratin associated protein	+	KAL1287581
SCYGRL2 (KRTAP28L2)	chr2	5 – keratin associated protein	+	KAL1287582
SCYGRL3 (KRTAP28L3)	chr2	6 – keratin associated protein	-	KAL1287583
SCYGRL4 (KRTAP28L4)	chr2	7 – keratin associated protein	+	KAL1287584
SLC19A3	chr2	8 – framework	-	KAL1287588
SCYGRL5 (KRTAP28L5)	chr2	9 – keratin associated protein	-	KAL1287585
SCYGRL6 (KRTAP28L6)	chr2	10 – keratin associated protein	+	KAL1287586
SCYGRL7 (KRTAP28L7)	chr2	11 – keratin associated protein	-	KAL1287153
SCYGRL8 (KRTAP28L8)	chr2	12 – keratin associated protein	+	KAL1287154
CCL20	chr2	13 – framework	+	KAL1287137
DAW1	chr2	14 – framework	+	KAL1287131
SPHKAP	chr2	15 – framework	-	KAL1287155
Keratin Associated Proteins Cluster 5
TOLLIP	chr5	1 – framework	-	KAL1286930
BRSK2	chr5	2 – framework	+	KAL1286905
DUSP8	chr5	3 – framework	-	KAL1286911
KRTAP5L1	chr5	4 – keratin associated protein	-	KAL1286889
KRTAP5L2	chr5	5 – keratin associated protein	-	KAL1286890
KRTAP5L3	chr5	6 – keratin associated protein	-	KAL1286891
KRTAP5L4	chr5	7 – keratin associated protein	-	KAL1286892
KRTAP5L5	chr5	8 – keratin associated protein	-	KAL1286893
KRTAP5L6	chr5	9 – keratin associated protein	-	KAL1286894
KRTAP5L7	chr5	10 – keratin associated protein	-	KAL1286895
KRTAP5L8	chr5	11 – keratin associated protein	-	KAL1286896
IFITM10	chr5	12 – framework	-	KAL1286919
CTSD	chr5	13 – framework	-	KAL1286910
SYT8	chr5	14 – framework	+	KAL1286929

[truncated: 3 more sheets: Supp.Table S11 Sample Accession, Master Gene List and Accessions, References]
